# Supplementary material for: Embedded nano spin sensor for in situ probing of gas adsorption inside porous organic frameworks
Source: Nat Commun. 2023 Aug 15;14:4922. doi: 10.1038/s41467-023-40683-2 (PMC10427628; doi:10.1038/s41467-023-40683-2)
Supplement: Supplementary file 3 — Source Data [file 41467_2023_40683_MOESM3_ESM.xls]

## Sheet: Figure1d
	PyCOF		PyCOF-Sc3C2@C80
2	-33.4094	2.14	-16.7801
2.02	-26.4842	2.16	-12.4534
2.04	-19.559	2.18	-9.12677
2.06	-13.6338	2.2	-7.8001
2.08	-9.70865	2.22	-7.47343
2.1	-6.78345	2.24	-7.14676
2.12	-3.85825	2.26	-8.82009
2.14	-2.93306	2.28	-10.4934
2.16	-2.00786	2.3	-13.1668
2.18	-1.08266	2.32	-15.8401
2.2	-2.15747	2.34	-18.5134
2.22	-4.23227	2.36	-22.1867
2.24	-6.30707	2.38	-25.8601
2.26	-9.38188	2.4	-28.5334
2.28	-12.4567	2.42	-31.2067
2.3	-15.5315	2.44	-33.8801
2.32	-19.6063	2.46	-35.5534
2.34	-22.6811	2.48	-37.2267
2.36	-26.7559	2.5	-38.9001
2.38	-29.8307	2.52	-39.5734
2.4	-32.9055	2.54	-39.2467
2.42	-34.9803	2.56	-38.92
2.44	-37.0551	2.58	-37.5934
2.46	-39.1299	2.6	-36.2667
2.48	-40.2047	2.62	-33.94
2.5	-41.2795	2.64	-31.6134
2.52	-41.3543	2.66	-28.2867
2.54	-41.4291	2.68	-24.96
2.56	-41.5039	2.7	-21.6334
2.58	-40.5787	2.72	-17.3067
2.6	-39.6535	2.74	-12.98
2.62	-37.7283	2.76	-8.65334
2.64	-36.8031	2.78	-4.32667
2.66	-34.8779	2.8	0
2.68	-32.9528	2.82	-2.9476
2.7	-31.0276	2.84	-6.89521
2.72	-29.1024	2.86	-9.84281
2.74	-27.1772	2.88	-12.7904
2.76	-25.252	2.9	-15.738
2.78	-23.3268	2.92	-18.6856
2.8	-21.4016	2.94	-21.6332
2.82	-19.4764	2.96	-24.5808
2.84	-16.5512	2.98	-27.5284
2.86	-14.626	3	-30.476
2.88	-11.7008	3.02	-33.4236
2.9	-8.77559	3.04	-36.3713
2.92	-5.85039	3.06	-39.3188
2.94	-2.9252	3.08	-41.2665
2.96	0	3.1	-44.2141
2.98	-0.83602	3.12	-46.1617
3	-2.67205	3.14	-49.1093
3.02	-3.50807	3.16	-51.0569
3.04	-5.3441	3.18	-53.0045
3.06	-6.18012	3.2	-54.9521
3.08	-7.01615	3.22	-55.8997
3.1	-7.85217	3.24	-57.8473
3.12	-8.6882	3.26	-58.7949
3.14	-9.52422	3.28	-59.7425
3.16	-10.3602	3.3	-60.6901
3.18	-11.1963	3.32	-60.6377
3.2	-11.0323	3.34	-60.5853
3.22	-11.8683	3.36	-60.5329
3.24	-12.7043	3.38	-60.4805
3.26	-12.5404	3.4	-59.4281
3.28	-13.3764	3.42	-59.3757
3.3	-14.2124	3.44	-58.3233
3.32	-14.0484	3.46	-57.2709
3.34	-14.8845	3.48	-56.2185
3.36	-14.7205	3.5	-55.1661
3.38	-15.5565	3.52	-54.1138
3.4	-16.3925	3.54	-53.0613
3.42	-16.2286	3.56	-52.009
3.44	-17.0646	3.58	-50.9566
3.46	-16.9006	3.6	-48.9042
3.48	-17.7366	3.62	-47.8518
3.5	-17.5727	3.64	-45.7994
3.52	-18.4087	3.66	-44.747
3.54	-18.2447	3.68	-42.6946
3.56	-18.0807	3.7	-40.6422
3.58	-17.9168	3.72	-38.5898
3.6	-17.7528	3.74	-36.5374
3.62	-17.5888	3.76	-34.485
3.64	-17.4248	3.78	-31.4326
3.66	-16.2609	3.8	-29.3802
3.68	-16.0969	3.82	-27.3278
3.7	-14.9329	3.84	-24.2754
3.72	-13.7689	3.86	-22.223
3.74	-12.605	3.88	-20.1706
3.76	-11.441	3.9	-17.1182
3.78	-10.277	3.92	-15.0658
3.8	-8.11303	3.94	-12.0134
3.82	-6.94905	3.96	-9.96104
3.84	-4.78508	3.98	-6.90864
3.86	-2.6211	4	-4.85625
3.88	-0.45712	4.02	-1.80385
3.9	1.35674	4.04	-1.03784
3.92	1.77311	4.06	-0.54944
3.94	3.18948	4.08	-0.06103
3.96	3.60586	4.1	1.42737
3.98	5.02223	4.12	1.91577
4	5.4386	4.14	3.40418
4.02	6.85498	4.16	4.89258
4.04	8.27135	4.18	7.38099
4.06	9.68773	4.2	8.86939
4.08	11.1041	4.22	11.3578
4.1	12.5205	4.24	13.8462
4.12	13.9368	4.26	16.3346
4.14	15.3532	4.28	18.823
4.16	16.7696	4.3	22.3114
4.18	18.186	4.32	24.7998
4.2	20.6023	4.34	28.2882
4.22	22.0187	4.36	30.7766
4.24	23.4351	4.38	34.265
4.26	25.8515	4.4	37.7534
4.28	27.2678	4.42	41.2418
4.3	29.6842	4.44	45.7302
4.32	31.1006	4.46	50.2186
4.34	33.517	4.48	54.7071
4.36	35.9333	4.5	59.1955
4.38	38.3497	4.52	64.6839
4.4	40.7661	4.54	71.1723
4.42	43.1825	4.56	77.6607
4.44	46.5988	4.58	85.1491
4.46	50.0152	4.6	92.6375
4.48	53.4316	4.62	102.126
4.5	57.8479	4.64	112.614
4.52	62.2643	4.66	124.103
4.54	68.6807	4.68	136.591
4.56	75.0971	4.7	150.079
4.58	81.5135	4.72	164.568
4.6	89.9298	4.74	181.056
4.62	99.3462	4.76	198.545
4.64	108.763	4.78	217.033
4.66	120.179	4.8	236.522
4.68	132.595	4.82	257.01
4.7	146.012	4.84	278.498
4.72	159.428	4.86	299.987
4.74	174.844	4.88	322.475
4.76	191.261	4.9	344.964
4.78	207.677	4.92	367.452
4.8	225.094	4.94	388.94
4.82	242.51	4.96	410.429
4.84	260.926	4.98	430.917
4.86	279.343	5	450.406
4.88	297.759	5.02	467.894
4.9	316.175	5.04	483.382
4.92	332.592	5.06	496.871
4.94	349.008	5.08	508.359
4.96	364.425	5.1	516.848
4.98	377.841	5.12	522.336
5	390.257	5.14	525.824
5.02	400.674	5.16	525.313
5.04	409.09	5.18	522.801
5.06	414.506	5.2	516.29
5.08	417.923	5.22	507.778
5.1	419.339	5.24	495.266
5.12	417.756	5.26	481.755
5.14	414.172	5.28	464.243
5.16	406.588	5.3	445.732
5.18	398.005	5.32	425.22
5.2	386.421	5.34	402.708
5.22	372.837	5.36	379.197
5.24	357.254	5.38	353.685
5.26	339.67	5.4	329.174
5.28	321.087	5.42	302.662
5.3	301.503	5.44	277.15
5.32	279.919	5.46	251.639
5.34	258.336	5.48	227.127
5.36	236.752	5.5	202.616
5.38	215.168	5.52	180.104
5.4	193.585	5.54	157.592
5.42	172.001	5.56	137.081
5.44	152.418	5.58	117.569
5.46	132.834	5.6	100.058
5.48	114.25	5.62	83.5461
5.5	96.6666	5.64	69.0345
5.52	81.083	5.66	55.5229
5.54	66.4994	5.68	44.0113
5.56	52.9158	5.7	33.4997
5.58	41.3321	5.72	24.9881
5.6	30.7485	5.74	16.4765
5.62	21.1649	5.76	9.96494
5.64	13.5813	5.78	4.45334
5.66	6.99763	5.8	-0.05826
5.68	1.41401	5.82	-3.56985
5.7	-3.16962	5.84	-7.08145
5.72	-6.75325	5.86	-9.59304
5.74	-9.33687	5.88	-12.1046
5.76	-11.9205	5.9	-13.6162
5.78	-13.5041	5.92	-15.1278
5.8	-15.0877	5.94	-16.6394
5.82	-15.6714	5.96	-17.151
5.84	-16.255	5.98	-18.6626
5.86	-16.8386	6	-19.1742
5.88	-17.4223	6.02	-19.6858
5.9	-18.0059	6.04	-20.1974
5.92	-18.5895	6.06	-20.709
5.94	-18.1731	6.08	-21.2206
5.96	-18.7568	6.1	-21.7322
5.98	-19.3404	6.12	-22.2438
6	-19.924	6.14	-22.7554
6.02	-20.5076	6.16	-23.267
6.04	-21.0913	6.18	-23.7786
6.06	-21.6749	6.2	-25.2902
6.08	-21.2585	6.22	-25.8018
6.1	-21.8421	6.24	-26.3134
6.12	-22.4258	6.26	-27.825
6.14	-22.0094	6.28	-28.3365
6.16	-22.593	6.3	-29.8482
6.18	-22.1766	6.32	-31.3597
6.2	-21.7603	6.34	-31.8713
6.22	-21.3439	6.36	-33.3829
6.24	-21.9275	6.38	-34.8945
6.26	-21.5112	6.4	-36.4061
6.28	-21.0948	6.42	-36.9177
6.3	-20.6784	6.44	-38.4293
6.32	-21.262	6.46	-38.9409
6.34	-20.8457	6.48	-40.4525
6.36	-21.4293	6.5	-40.9641
6.38	-21.0129	6.52	-41.4757
6.4	-21.5965	6.54	-41.9873
6.42	-22.1802	6.56	-42.4989
6.44	-22.7638	6.58	-42.0105
6.46	-23.3474	6.6	-42.5221
6.48	-23.931	6.62	-43.0337
6.5	-25.5147	6.64	-42.5453
6.52	-26.0983	6.66	-42.0569
6.54	-26.6819	6.68	-42.5685
6.56	-27.2656	6.7	-42.0801
6.58	-28.8492	6.72	-41.5917
6.6	-29.4328	6.74	-41.1033
6.62	-30.0164	6.76	-40.6148
6.64	-30.6	6.78	-40.1264
6.66	-31.1837	6.8	-39.638
6.68	-31.7673	6.82	-39.1496
6.7	-32.3509	6.84	-37.6612
6.72	-31.9346	6.86	-37.1728
6.74	-32.5182	6.88	-36.6844
6.76	-32.1018	6.9	-35.196
6.78	-31.6854	6.92	-34.7076
6.8	-31.2691	6.94	-33.2192
6.82	-30.8527	6.96	-31.7308
6.84	-30.4363	6.98	-31.2424
6.86	-30.0199	7	-29.754
6.88	-29.6036	7.02	-29.2656
6.9	-29.1872	7.04	-27.7772
6.92	-27.7708	7.06	-27.2888
6.94	-27.3544	7.08	-26.8004
6.96	-26.9381	7.1	-26.312
6.98	-25.5217	7.12	-25.8236
7	-25.1053	7.14	-25.3352
7.02	-24.6889	7.16	-25.8468
7.04	-23.2726	7.18	-25.3584
7.06	-22.8562	7.2	-24.8699
7.08	-22.4398	7.22	-25.3815
7.1	-22.0235	7.24	-24.8931
7.12	-21.6071	7.26	-25.4047
7.14	-21.1907	7.28	-24.9163
7.16	-20.7743	7.3	-25.4279
7.18	-21.358	7.32	-25.9395
7.2	-20.9416	7.34	-25.4511
7.22	-21.5252	7.36	-25.9627
7.24	-21.1088	7.38	-26.4743
7.26	-21.6925	7.4	-26.9859
7.28	-21.2761	7.42	-27.4975
7.3	-21.8597	7.44	-28.0091
7.32	-22.4433	7.46	-28.5207
7.34	-23.027	7.48	-29.0323
7.36	-22.6106	7.5	-29.5439
7.38	-23.1942	7.52	-31.0555
7.4	-23.7778	7.54	-31.5671
7.42	-23.3615	7.56	-32.0787
7.44	-23.9451	7.58	-32.5903
7.46	-24.5287	7.6	-33.1019
7.48	-24.1123	7.62	-33.6135
7.5	-24.696	7.64	-34.1251
7.52	-24.2796	7.66	-34.6367
7.54	-24.8632	7.68	-34.1482
7.56	-24.4469	7.7	-34.6598
7.58	-25.0305	7.72	-34.1714
7.6	-24.6141	7.74	-34.683
7.62	-25.1977	7.76	-34.1946
7.64	-24.7814	7.78	-33.7062
7.66	-25.365	7.8	-33.2178
7.68	-24.9486	7.82	-32.7294
7.7	-24.5322	7.84	-31.241
7.72	-25.1159	7.86	-30.7526
7.74	-24.6995	7.88	-30.2642
7.76	-25.2831	7.9	-29.7758
7.78	-24.8667	7.92	-29.2874
7.8	-24.4504	7.94	-28.799
7.82	-25.034	7.96	-29.3106
7.84	-24.6176	7.98	-28.8222
7.86	-25.2013	8	-29.3338
7.88	-24.7849	8.02	-29.8454
7.9	-25.3685	8.04	-29.357
7.92	-24.9521	8.06	-29.8686
7.94	-25.5358	8.08	-30.3802
7.96	-25.1194	8.1	-30.8917
7.98	-24.703	8.12	-31.4033
8	-25.2866	8.14	-30.9149
8.02	-24.8703	8.16	-31.4265
8.04	-24.4539	8.18	-31.9381
8.06	-24.0375	8.2	-31.4497
8.08	-23.6211	8.22	-31.9613
8.1	-23.2048	8.24	-31.4729
8.12	-22.7884	8.26	-30.9845
8.14	-22.372	8.28	-31.4961
8.16	-21.9556	8.3	-31.0077
8.18	-21.5393	8.32	-30.5193
8.2	-21.1229	8.34	-30.0309
8.22	-20.7065	8.36	-29.5425
8.24	-21.2901	8.38	-29.0541
8.26	-20.8738	8.4	-28.5657
8.28	-20.4574	8.42	-28.0773
8.3	-20.041	8.44	-27.5889
8.32	-19.6246	8.46	-27.1005
8.34	-19.2083	8.48	-26.6121
8.36	-18.7919	8.5	-26.1237
8.38	-18.3755	8.52	-25.6353
8.4	-17.9592	8.54	-25.1469
8.42	-16.5428	8.56	-23.6584
8.44	-16.1264	8.58	-23.17
8.46	-15.71	8.6	-22.6816
8.48	-14.2937	8.62	-21.1932
8.5	-13.8773	8.64	-20.7048
8.52	-12.4609	8.66	-19.2164
8.54	-12.0445	8.68	-17.728
8.56	-10.6282	8.7	-17.2396
8.58	-10.2118	8.72	-15.7512
8.6	-9.79541	8.74	-14.2628
8.62	-9.37904	8.76	-13.7744
8.64	-8.96267	8.78	-12.286
8.66	-9.54629	8.8	-11.7976
8.68	-9.12992	8.82	-10.3092
8.7	-8.71355	8.84	-9.82079
8.72	-9.29717	8.86	-9.33238
8.74	-9.8808	8.88	-8.84398
8.76	-9.46442	8.9	-9.35557
8.78	-10.048	8.92	-8.86717
8.8	-9.63168	8.94	-8.37877
8.82	-10.2153	8.96	-8.89036
8.84	-9.79893	8.98	-9.40196
8.86	-9.38256	9	-8.91355
8.88	-9.96618	9.02	-9.42515
8.9	-9.54981	9.04	-8.93674
8.92	-9.13343	9.06	-9.44834
8.94	-8.71706	9.08	-8.95993
8.96	-8.30069	9.1	-9.47153
8.98	-7.88431	9.12	-8.98313
9	-7.46794	9.14	-8.49472
9.02	-7.05156	9.16	-8.00632
9.04	-5.63519	9.18	-7.51791
9.06	-5.21882	9.2	-7.02951
9.08	-4.80244	9.22	-5.5411
9.1	-4.38607	9.24	-5.0527
9.12	-3.9697	9.26	-4.5643
9.14	-3.55332	9.28	-3.07589
9.16	-3.13695	9.3	-2.58749
9.18	-2.72057	9.32	-2.09908
9.2	-2.3042	9.34	-0.61068
9.22	-2.88783	9.36	-0.12227
9.24	-2.47145	9.38	0.02706
9.26	-2.05508	9.4	0.9758
9.28	-1.6387	9.42	0.92454
9.3	-1.22233	9.44	1.87328
9.32	-0.80596	9.46	1.82202
9.34	-0.38958	9.48	2.77076
9.36	0.02679	9.5	2.7195
9.38	0.44316	9.52	2.66824
9.4	0.85954	9.54	3.61697
9.42	0.79419	9.56	3.56571
9.44	0.63573	9.58	3.51445
9.46	0.47728	9.6	3.46319
9.48	0.31882	9.62	3.41193
9.5	0.16036	9.64	3.36067
9.52	0.0019	9.66	3.30941
9.54	-0.15655	9.68	3.25815
9.56	-0.31501	9.7	3.20689
9.58	-0.47347	9.72	3.15563
9.6	-0.63193	9.74	3.10437
9.62	-0.79038	9.76	3.05311
9.64	0.05116	9.78	4.00185
9.66	-0.1073	9.8	3.95059
9.68	0.73424	9.82	4.89933
9.7	1.57579	9.84	5.84807
9.72	2.41733	9.86	7.79681
9.74	3.25887	9.88	8.74555
9.76	4.10041	9.9	10.6943
9.78	5.94196	9.92	12.643
9.8	6.7835	9.94	14.5918
9.82	8.62504	9.96	17.5405
9.84	9.46659	9.98	19.4892
9.86	11.3081	10	22.438
9.88	13.1497	10.02	25.3867
9.9	14.9912	10.04	28.3355
9.92	16.8328	10.06	31.2842
9.94	19.6743	10.08	34.2329
9.96	21.5158	10.1	37.1817
9.98	23.3574	10.12	40.1304
10	26.1989	10.14	42.0792
10.02	28.0405	10.16	45.0279
10.04	30.882	10.18	46.9766
10.06	32.7236	10.2	48.9254
10.08	34.5651	10.22	49.8741
10.1	36.4066	10.24	50.8229
10.12	38.2482	10.26	51.7716
10.14	40.0897	10.28	51.7203
10.16	40.9313	10.3	51.6691
10.18	41.7728	10.32	51.6178
10.2	42.6144	10.34	50.5666
10.22	43.4559	10.36	49.5153
10.24	43.2974	10.38	47.464
10.26	43.139	10.4	46.4128
10.28	41.9805	10.42	44.3615
10.3	41.8221	10.44	42.3103
10.32	40.6636	10.46	40.259
10.34	38.5052	10.48	37.2077
10.36	37.3467	10.5	35.1565
10.38	35.1882	10.52	33.1052
10.4	33.0298	10.54	30.054
10.42	30.8713	10.56	28.0027
10.44	28.7129	10.58	25.9514
10.46	26.5544	10.6	23.9002
10.48	23.3959	10.62	21.8489
10.5	21.2375	10.64	20.7977
10.52	19.079	10.66	18.7464
10.54	16.9206	10.68	17.6951
10.56	14.7621	10.7	16.6439
10.58	12.6037	10.72	15.5926
10.6	10.4452	10.74	14.5413
10.62	9.28675	10.76	14.4901
10.64	7.12829	10.78	13.4388
10.66	5.96983	10.8	13.3876
10.68	4.81137	10.82	12.3363
10.7	3.65292	10.84	12.2851
10.72	2.49446	10.86	12.2338
10.74	2.336	10.88	12.1825
10.76	1.17754	10.9	12.1313
10.78	1.01909	10.92	12.08
10.8	-0.13937	10.94	12.0288
10.82	-0.29783	10.96	11.9775
10.84	-0.45629	10.98	12.9262
10.86	-0.61474	11	12.875
10.88	-0.7732	11.02	12.8237
10.9	-0.93166	11.04	12.7724
10.92	-1.09011	11.06	13.7212
10.94	-1.24857	11.08	13.6699
10.96	-1.40703	11.1	13.6187
10.98	-1.56549	11.12	13.5674
11	-0.72394	11.14	13.5161
11.02	-0.8824	11.16	13.4649
11.04	-0.04086	11.18	13.4136
11.06	-0.19932	11.2	13.3624
11.08	0.64223	11.22	13.3111
11.1	1.48377	11.24	13.2598
11.12	2.32531	11.26	13.2086
11.14	3.16685	11.28	14.1573
11.16	3.0084	11.3	14.1061
11.18	3.84994	11.32	14.0548
11.2	4.69148	11.34	15.0035
11.22	4.53302	11.36	14.9523
11.24	5.37457	11.38	15.901
11.26	5.21611	11.4	16.8498
11.28	5.05765	11.42	16.7985
11.3	4.89919	11.44	17.7472
11.32	4.74074	11.46	17.696
11.34	4.58228	11.48	18.6447
11.36	3.42382	11.5	18.5935
11.38	3.26536	11.52	18.5422
11.4	3.10691	11.54	18.4909
11.42	1.94845	11.56	18.4397
11.44	1.78999	11.58	17.3884
11.46	1.63154	11.6	17.3372
11.48	0.47308	11.62	16.2859
11.5	0.31462	11.64	15.2346
11.52	0.15616	11.66	14.1834
11.54	-1.00229	11.68	13.1321
11.56	-1.16075	11.7	12.0808
11.58	-2.31921	11.72	11.0296
11.6	-2.47767	11.74	9.97833
11.62	-3.63612	11.76	8.92707
11.64	-3.79458	11.78	7.87581
11.66	-4.95304	11.8	6.82455
11.68	-5.1115	11.82	5.77329
11.7	-6.26995	11.84	5.72203
11.72	-6.42841	11.86	4.67077
11.74	-7.58687	11.88	3.61951
11.76	-7.74533	11.9	3.56825
11.78	-8.90378	11.92	3.51699
11.8	-9.06224	11.94	2.46573
11.82	-10.2207	11.96	2.41447
11.84	-11.3792	11.98	2.36321
11.86	-12.5376	12	2.31195
11.88	-12.6961	12.02	2.26069
11.9	-13.8545	12.04	2.20943
11.92	-15.013	12.06	2.15817
11.94	-16.1714	12.08	2.10691
11.96	-17.3299	12.1	2.05564
11.98	-17.4884	12.12	3.00438
12	-18.6468	12.14	2.95312
12.02	-19.8053	12.16	2.90186
12.04	-19.9637	12.18	2.8506
12.06	-21.1222	12.2	3.79934
12.08	-21.2806	12.22	3.74808
12.1	-21.4391	12.24	3.69682
12.12	-21.5976	12.26	3.64556
12.14	-21.756	12.28	3.5943
12.16	-21.9145	12.3	3.54304
12.18	-22.0729	12.32	3.49178
12.2	-21.2314	12.34	3.44052
12.22	-21.3898	12.36	3.38926
12.24	-20.5483	12.38	2.338
12.26	-20.7068	12.4	2.28674
12.28	-19.8652	12.42	2.23548
12.3	-19.0237	12.44	2.18422
12.32	-19.1821	12.46	2.13296
12.34	-18.3406	12.48	1.0817
12.36	-17.4991	12.5	1.03044
12.38	-16.6575	12.52	0.97918
12.4	-15.816	12.54	0.92792
12.42	-15.9744	12.56	0.87666
12.44	-15.1329	12.58	0.8254
12.46	-14.2913	12.6	0.77414
12.48	-13.4498	12.62	0.72287
12.5	-13.6082	12.64	1.67161
12.52	-12.7667	12.66	1.62035
12.54	-12.9252	12.68	1.56909
12.56	-12.0836	12.7	2.51783
12.58	-12.2421	12.72	3.21256
12.6	-11.4005	12.74	2.84022
12.62	-11.559	12.76	3.46788
12.64	-10.7174	12.78	4.09554
12.66	-10.8759	12.8	3.7232
12.68	-11.0344	12.82	4.35086
12.7	-11.1928	12.84	4.97853
12.72	-11.3513	12.86	5.60619
12.74	-11.5097	12.88	5.23385
12.76	-12.6682	12.9	5.86151
12.78	-12.8267	12.92	5.48917
12.8	-13.9851	12.94	6.11683
12.82	-14.1436	12.96	5.7445
12.84	-15.302	12.98	6.37216
12.86	-15.4605	13	5.99982
12.88	-15.6189	13.02	5.62748
12.9	-16.7774	13.04	6.25514
12.92	-16.9359	13.06	5.8828
12.94	-17.0943	13.08	5.51046
12.96	-17.2528	13.1	5.13813
12.98	-17.4112	13.12	5.76579
13	-17.5697	13.14	5.39345
13.02	-17.7281	13.16	5.02111
13.04	-16.8866	13.18	4.64877
13.06	-17.0451	13.2	4.27643
13.08	-17.2035	13.22	3.90409
13.1	-16.362	13.24	3.53176
13.12	-16.5204	13.26	3.15942
13.14	-16.6789	13.28	2.78708
13.16	-15.8373	13.3	1.41474
13.18	-15.9958	13.32	1.0424
13.2	-16.1543	13.34	-0.32994
13.22	-16.3127	13.36	-0.70227
13.24	-16.4712	13.38	-2.07461
13.26	-16.6296	13.4	-2.44695
13.28	-16.7881	13.42	-3.81929
13.3	-16.9465	13.44	-5.19163
13.32	-17.105	13.46	-5.56397
13.34	-18.2635	13.48	-5.93631
13.36	-18.4219	13.5	-7.30864
13.38	-18.5804	13.52	-7.68098
13.4	-18.7388	13.54	-8.05332
13.42	-18.8973	13.56	-8.42566
13.44	-19.0557	13.58	-8.798
13.46	-19.2142	13.6	-8.17034
13.48	-19.3727	13.62	-8.54267
13.5	-19.5311	13.64	-8.91501
13.52	-18.6896	13.66	-8.28735
13.54	-18.848	13.68	-8.65969
13.56	-19.0065	13.7	-8.03203
13.58	-19.165	13.72	-7.40437
13.6	-19.3234	13.74	-7.77671
13.62	-19.4819	13.76	-7.14904
13.64	-19.6403	13.78	-7.52138
13.66	-19.7988	13.8	-6.89372
13.68	-19.9572	13.82	-6.26606
13.7	-20.1157	13.84	-6.6384
13.72	-19.2741	13.86	-6.01074
13.74	-19.4326	13.88	-6.38308
13.76	-19.5911	13.9	-5.75541
13.78	-18.7495	13.92	-6.12775
13.8	-18.908	13.94	-5.50009
13.82	-18.0664	13.96	-5.87243
13.84	-17.2249	13.98	-5.24477
13.86	-17.3834	14	-5.61711
13.88	-16.5418	14.02	-4.98944
13.9	-16.7003	14.04	-5.36178
13.92	-16.8587	14.06	-5.73412
13.94	-16.0172	14.08	-6.10646
13.96	-16.1756	14.1	-5.4788
13.98	-16.3341	14.12	-5.85114
14	-16.4926	14.14	-6.22348
14.02	-16.651	14.16	-6.59581
14.04	-16.8095	14.18	-6.96815
14.06	-16.9679	14.2	-6.34049
14.08	-17.1264	14.22	-6.71283
14.1	-17.2848	14.24	-6.08517
14.12	-17.4433	14.26	-6.45751
14.14	-17.6018	14.28	-5.82985
14.16	-16.7602	14.3	-6.20218
14.18	-16.9187	14.32	-5.57452
14.2	-17.0771	14.34	-4.94686
14.22	-16.2356	14.36	-4.3192
14.24	-16.394	14.38	-3.69154
14.26	-15.5525	14.4	-4.06388
14.28	-14.711	14.42	-3.43621
14.3	-14.8694	14.44	-2.80855
14.32	-14.0279	14.46	-2.18089
14.34	-13.1863	14.48	-2.55323
14.36	-12.3448	14.5	-1.92557
14.38	-11.5032	14.52	-2.29791
14.4	-10.6617	14.54	-2.67025
14.42	-9.82016	14.56	-2.04258
14.44	-8.97862	14.58	-2.41492
14.46	-8.13708	14.6	-2.78726
14.48	-7.29553	14.62	-3.1596
14.5	-7.45399	14.64	-3.53194
14.52	-6.61245	14.66	-3.90428
14.54	-6.77091	14.68	-4.27662
14.56	-6.92936	14.7	-4.64895
14.58	-7.08782	14.72	-4.02129
14.6	-7.24628	14.74	-4.39363
14.62	-7.40474	14.76	-3.76597
14.64	-8.56319	14.78	-4.13831
14.66	-8.72165	14.8	-3.51065
14.68	-9.88011	14.82	-2.88298
14.7	-10.0386	14.84	-2.25532
14.72	-11.197	14.86	-1.62766
14.74	-11.3555	14.88	0
14.76	-12.5139	14.9	0.56936
14.78	-12.6724	14.92	1.13871
14.8	-12.8308	14.94	1.70807
14.82	-12.9893	14.96	3.27743
14.84	-13.1478	14.98	3.84679
14.86	-12.3062	15	4.41614
14.88	-12.4647	15.02	4.9855
14.9	-11.6231	15.04	5.55486
14.92	-10.7816	15.06	6.12422
14.94	-9.94005	15.08	6.69357
14.96	-9.09851	15.1	7.26293
14.98	-8.25697	15.12	7.83229
15	-6.41543	15.14	8.40164
15.02	-5.57388	15.16	8.971
15.04	-4.73234	15.18	9.54036
15.06	-3.8908	15.2	10.1097
15.08	-3.04926	15.22	10.6791
15.1	-2.20771	15.24	11.2484
15.12	-2.36617	15.26	11.8178
15.14	-1.52463	15.28	12.3871
15.16	-0.68309	15.3	12.9565
15.18	-0.84154	15.32	13.5259
15.2	0	15.34	13.0952
15.22	0.66939	15.36	13.6646
15.24	0.33878	15.38	14.2339
15.26	1.00817	15.4	13.8033
15.28	1.67756	15.42	14.3727
15.3	2.34695	15.44	13.942
15.32	3.01634	15.46	14.5114
15.34	3.68573	15.48	14.0807
15.36	4.35512	15.5	13.6501
15.38	5.02451	15.52	14.2194
15.4	5.6939	15.54	13.7888
15.42	6.36329	15.56	14.3582
15.44	6.03268	15.58	13.9275
15.46	6.70206	15.6	14.4969
15.48	6.37145	15.62	14.0662
15.5	6.04084	15.64	14.6356
15.52	5.71023	15.66	14.2049
15.54	5.37962	15.68	14.7743
15.56	5.04901	15.7	14.3437
15.58	4.7184	15.72	13.913
15.6	3.38779	15.74	13.4824
15.62	3.05718	15.76	13.0517
15.64	1.72657	15.78	12.6211
15.66	1.39596	15.8	12.1904
15.68	0.06535	15.82	11.7598
15.7	-0.26526	15.84	11.3292
15.72	-0.59587	15.86	9.8985
15.74	-1.92648	15.88	9.46786
15.76	-2.25709	15.9	9.03722
15.78	-2.5877	15.92	8.60658
15.8	-2.91831	15.94	8.17593
15.82	-2.24892	15.96	7.74529
15.84	-2.57953	15.98	7.31465
15.86	-1.91014	16	6.88401
15.88	-2.24075	16.02	6.45336
15.9	-1.57136	16.04	6.02272
15.92	-0.90197	16.06	6.59208
15.94	-0.23258	16.08	6.16143
15.96	0.43681	16.1	5.73079
15.98	1.10619	16.12	6.30015
16	0.77558	16.14	5.86951
16.02	1.44497	16.16	6.43886
16.04	2.11436	16.18	6.00822
16.06	1.78375	16.2	5.57758
16.08	2.45314	16.22	6.14693
16.1	2.12253	16.24	5.71629
16.12	1.79192	16.26	5.28565
16.14	1.46131	16.28	4.85501
16.16	1.1307	16.3	4.42436
16.18	0.80009	16.32	4.99372
16.2	0.46948	16.34	4.56308
16.22	-0.86113	16.36	4.13244
16.24	-1.19174	16.38	3.70179
16.26	-1.52235	16.4	4.27115
16.28	-1.85296	16.42	3.84051
16.3	-2.18357	16.44	3.40986
16.32	-2.51418	16.46	2.97922
16.34	-1.84479	16.48	3.54858
16.36	-2.1754	16.5	3.11794
16.38	-2.50601	16.52	2.68729
16.4	-1.83662	16.54	2.25665
16.42	-2.16723	16.56	0.82601
16.44	-1.49784	16.58	0.39536
16.46	-1.82845	16.6	-0.03528
16.48	-2.15906	16.62	-1.46592
16.5	-1.48968	16.64	-1.89656
16.52	-1.82029	16.66	-3.32721
16.54	-2.1509	16.68	-3.75785
16.56	-2.48151	16.7	-5.18849
16.58	-2.81212	16.72	-5.61913
16.6	-3.14273	16.74	-6.04978
16.62	-3.47334	16.76	-6.48042
16.64	-3.80395	16.78	-6.91106
16.66	-4.13456	16.8	-7.34171
16.68	-4.46517	16.82	-7.77235
16.7	-4.79578	16.84	-7.20299
16.72	-5.12639	16.86	-7.63363
16.74	-5.457	16.88	-7.06428
16.76	-4.78761	16.9	-6.49492
16.78	-5.11822	16.92	-5.92556
16.8	-5.44883	16.94	-5.3562
16.82	-4.77944	16.96	-4.78685
16.84	-5.11005	16.98	-4.21749
16.86	-4.44066	17	-2.64813
16.88	-3.77127	17.02	-2.07878
16.9	-4.10188	17.04	-1.50942
16.92	-3.43249	17.06	-0.94006
16.94	-3.7631	17.08	-0.3707
16.96	-3.09371	17.1	-0.80135
16.98	-3.42432	17.12	-0.23199
17	-3.75493	17.14	-0.66263
17.02	-3.08555	17.16	-0.09328
17.04	-3.41616	17.18	-0.52392
17.06	-3.74677	17.2	-0.95456
17.08	-3.07738	17.22	-1.3852
17.1	-3.40799	17.24	-1.81585
17.12	-3.7386	17.26	-2.24649
17.14	-4.06921	17.28	-2.67713
17.16	-4.39982	17.3	-3.10777
17.18	-4.73043	17.32	-3.53842
17.2	-5.06104	17.34	-3.96906
17.22	-5.39165	17.36	-4.3997
17.24	-6.72226	17.38	-4.83035
17.26	-7.05287	17.4	-5.26099
17.28	-7.38348	17.42	-5.69163
17.3	-8.71409	17.44	-6.12227
17.32	-9.0447	17.46	-5.55292
17.34	-9.37531	17.48	-5.98356
17.36	-9.70592	17.5	-6.4142
17.38	-10.0365	17.52	-5.84484
17.4	-10.3671	17.54	-6.27549
17.42	-10.6977	17.56	-5.70613
17.44	-11.0284	17.58	-6.13677
17.46	-10.359	17.6	-5.56742
17.48	-10.6896	17.62	-4.99806
17.5	-10.0202	17.64	-5.4287
17.52	-10.3508	17.66	-4.85934
17.54	-9.68142	17.68	-4.28999
17.56	-9.01203	17.7	-4.72063
17.58	-9.34264	17.72	-4.15127
17.6	-8.67325	17.74	-3.58192
17.62	-9.00386	17.76	-4.01256
17.64	-8.33447	17.78	-3.4432
17.66	-8.66508	17.8	-3.87384
17.68	-8.99569	17.82	-3.30449
17.7	-8.3263	17.84	-3.73513
17.72	-8.65691	17.86	-4.16577
17.74	-8.98752	17.88	-3.59641
17.76	-9.31813	17.9	-4.02706
17.78	-9.64874	17.92	-3.4577
17.8	-9.97935	17.94	-3.88834
17.82	-10.31	17.96	-3.31899
17.84	-10.6406	17.98	-3.74963
17.86	-10.9712	18	-3.18027
17.88	-11.3018	18.02	-2.61091
17.9	-11.6324	18.04	-3.04156
17.92	-10.963	18.06	-2.4722
17.94	-11.2936	18.08	-1.90284
17.96	-11.6242	18.1	-1.33349
17.98	-10.9548	18.12	-0.76413
18	-11.2855	18.14	-0.19477
18.02	-10.6161	18.16	0.37459
18.04	-10.9467	18.18	0.94394
18.06	-10.2773	18.2	1.5133
18.08	-10.6079	18.22	1.08266
18.1	-9.93851	18.24	1.65202
18.12	-10.2691	18.26	2.22137
18.14	-9.59973	18.28	1.79073
18.16	-9.93034	18.3	2.36009
18.18	-9.26095	18.32	1.92944
18.2	-8.59156	18.34	2.4988
18.22	-7.92217	18.36	2.06816
18.24	-7.25278	18.38	2.63752
18.26	-6.58339	18.4	2.20687
18.28	-5.914	18.42	1.77623
18.3	-5.24461	18.44	1.34559
18.32	-3.57522	18.46	0.91495
18.34	-2.90583	18.48	-0.5157
18.36	-2.23644	18.5	-0.94634
18.38	-1.56705	18.52	-1.37698
18.4	0.10234	18.54	-2.80763
18.42	0.77173	18.56	-3.23827
18.44	1.44112	18.58	-3.66891
18.46	2.11051	18.6	-5.09955
18.48	1.7799	18.62	-5.5302
18.5	2.44929	18.64	-5.96084
18.52	2.11868	18.66	-5.39148
18.54	2.78807	18.68	-5.82213
18.56	2.45746	18.7	-6.25277
18.58	2.12684	18.72	-5.68341
18.6	1.79623	18.74	-5.11405
18.62	1.46562	18.76	-4.5447
18.64	1.13501	18.78	-3.97534
18.66	0.8044	18.8	-3.40598
18.68	0.47379	18.82	-2.83662
18.7	0.14318	18.84	-1.26727
18.72	-0.18743	18.86	-0.69791
18.74	-0.51804	18.88	-0.12855
18.76	0.15135	18.9	0.4408
18.78	-0.17926	18.92	1.01016
18.8	-0.50987	18.94	0.57952
18.82	0.15952	18.96	1.14888
18.84	-0.17109	18.98	0.71823
18.86	0.4983	19	1.28759
18.88	1.16769	19.02	0.85695
18.9	0.83708	19.04	0.4263
18.92	1.50647	19.06	-0.00434
18.94	1.17586	19.08	-0.43498
18.96	1.84525	19.1	-0.86562
18.98	1.51464	19.12	-2.29627
19	1.18403	19.14	-2.72691
19.02	1.85342	19.16	-3.15755
19.04	1.52281	19.18	-3.58819
19.06	1.1922	19.2	-4.01884
19.08	0.86159	19.22	-3.44948
19.1	1.53097	19.24	-3.88012
19.12	1.20036	19.26	-4.31077
19.14	0.86975	19.28	-3.74141
19.16	0.53914	19.3	-2.87271
19.18	1.20853	19.32	-1.99669
19.2	0.87792	19.34	-1.12067
19.22	0.54731	19.36	-0.24465
19.24	0.2167	19.38	0.63137
19.26	0.88609	19.4	1.50739
19.28	0.55548	19.42	3.38341
19.3	0.22487	19.44	4.25943
19.32	0.89426	19.46	5.13545
19.34	0.56365	19.48	6.01147
19.36	0.23304	19.5	6.88748
19.38	-0.09757	19.52	7.7635
19.4	0.57182	19.54	7.63952
19.42	0.24121	19.56	8.51554
19.44	-0.0894	19.58	8.39156
19.46	-0.42001	19.6	8.26758
19.48	0.24938	19.62	8.1436
19.5	-0.08123	19.64	7.01962
19.52	0.58816	19.66	6.89564
19.54	0.25755	19.68	6.77166
19.56	0.92694	19.7	5.64768
19.58	0.59633	19.72	5.5237
19.6	1.26572	19.74	4.39972
19.62	1.9351	19.76	4.27574
19.64	2.60449	19.78	4.15176
19.66	3.27388	19.8	3.02778
19.68	3.94327	19.82	2.90379
19.7	4.61266	19.84	2.77981
19.72	6.28205	19.86	2.65583
19.74	6.95144	19.88	2.53185
19.76	7.62083	19.9	2.40787
19.78	8.29022	19.92	2.28389
19.8	8.95961	19.94	2.15991
19.82	9.629	19.96	2.03593
19.84	10.2984	19.98	2.91195
19.86	9.96778	20	2.78797
19.88	10.6372	20.02	2.66399
19.9	10.3066	20.04	2.54001
19.92	9.97595	20.06	3.41603
19.94	9.64534	20.08	3.29205
19.96	9.31473	20.1	4.16807
19.98	8.98412	20.12	4.04409
20	7.65351	20.14	4.9201
20.02	7.3229	20.16	4.79612
20.04	5.99229	20.18	5.67214
20.06	5.66168	20.2	6.54816
20.08	4.33107	20.22	7.42418
20.1	4.00046	20.24	8.3002
20.12	2.66985	20.26	9.17622
20.14	2.33923	20.28	10.0522
20.16	1.00862	20.3	10.9283
20.18	-0.32199	20.32	11.8043
20.2	-0.6526	20.34	12.6803
20.22	-1.98321	20.36	12.5563
20.24	-3.31382	20.38	13.4323
20.26	-3.64443	20.4	13.3084
20.28	-4.97504	20.42	14.1844
20.3	-5.30565	20.44	14.0604
20.32	-6.63626	20.46	13.9364
20.34	-6.96687	20.48	13.8124
20.36	-7.29748	20.5	13.6884
20.38	-7.62809	20.52	13.5645
20.4	-7.9587	20.54	13.4405
20.42	-8.28931	20.56	13.3165
20.44	-7.61992	20.58	13.1925
20.46	-7.95053	20.6	13.0686
20.48	-7.28114	20.62	12.9446
20.5	-6.61175	20.64	12.8206
20.52	-5.94236	20.66	12.6966
20.54	-5.27297	20.68	11.5726
20.56	-4.52677	20.7	11.4487
20.58	-3.59544	20.72	11.3247
20.6	-1.66411	20.74	11.2007
20.62	-0.73279	20.76	10.0767
20.64	0.19854	20.78	9.95272
20.66	2.12987	20.8	9.82874
20.68	3.06119	20.82	9.70476
20.7	3.99252	20.84	9.58078
20.72	5.92384	20.86	10.4568
20.74	6.85517	20.88	10.3328
20.76	7.7865	20.9	10.2088
20.78	9.71782	20.92	11.0849
20.8	10.6492	20.94	11.9609
20.82	11.5805	20.96	11.8369
20.84	12.5118	20.98	12.7129
20.86	13.4431	21	13.5889
20.88	14.3744	21.02	14.465
20.9	14.3058	21.04	15.341
20.92	14.2371	21.06	16.217
20.94	15.1684	21.08	17.093
20.96	15.0998	21.1	17.969
20.98	15.0311	21.12	18.8451
21	13.9624	21.14	19.7211
21.02	13.8937	21.16	20.5971
21.04	13.8251	21.18	21.4731
21.06	12.7564	21.2	21.3491
21.08	12.6877	21.22	22.2251
21.1	12.619	21.24	22.1012
21.12	11.5504	21.26	21.9772
21.14	11.4817	21.28	21.8532
21.16	11.413	21.3	21.7292
21.18	11.3444	21.32	21.6053
21.2	11.2757	21.34	21.4813
21.22	11.207	21.36	20.3573
21.24	12.1383	21.38	20.2333
21.26	12.0696	21.4	19.1093
21.28	12.001	21.42	18.9854
21.3	12.9323	21.44	17.8614
21.32	12.8636	21.46	17.7374
21.34	13.795	21.48	17.6134
21.36	13.7263	21.5	16.4894
21.38	13.6576	21.52	16.3654
21.4	14.5889	21.54	16.2415
21.42	14.5203	21.56	16.1175
21.44	14.4516	21.58	15.9935
21.46	14.3829	21.6	15.8695
21.48	14.3142	21.62	15.7455
21.5	14.2456	21.64	15.6216
21.52	14.1769	21.66	15.4976
21.54	14.1082	21.68	16.3736
21.56	14.0396	21.7	16.2496
21.58	12.9709	21.72	16.1256
21.6	12.9022	21.74	16.0017
21.62	12.8335	21.76	16.8777
21.64	12.7648	21.78	16.7537
21.66	12.6962	21.8	16.6297
21.68	12.6275	21.82	16.5057
21.7	12.5588	21.84	17.3818
21.72	13.4902	21.86	17.2578
21.74	13.4215	21.88	18.1338
21.76	14.3528	21.9	18.0098
21.78	15.2841	21.92	18.8858
21.8	16.2155	21.94	18.7618
21.82	17.1468	21.96	19.6379
21.84	18.0781	21.98	20.5139
21.86	19.0094	22	21.3899
21.88	19.9408	22.02	22.2659
21.9	20.8721	22.04	23.142
21.92	21.8034	22.06	24.018
21.94	22.7347	22.08	24.894
21.96	23.6661	22.1	25.77
21.98	24.5974	22.12	26.646
22	24.5287	22.14	27.522
22.02	25.46	22.16	27.3981
22.04	25.3914	22.18	28.2741
22.06	25.3227	22.2	29.1501
22.08	25.254	22.22	30.0261
22.1	25.1854	22.24	30.9021
22.12	25.1167	22.26	30.7782
22.14	25.048	22.28	31.6542
22.16	23.9793	22.3	32.5302
22.18	23.9107	22.32	32.4062
22.2	23.842	22.34	33.2822
22.22	22.7733	22.36	33.1583
22.24	22.7046	22.38	33.0343
22.26	22.636	22.4	32.9103
22.28	22.5673	22.42	32.7863
22.3	22.4986	22.44	32.6623
22.32	22.43	22.46	31.5384
22.34	23.3613	22.48	31.4144
22.36	23.2926	22.5	30.2904
22.38	24.2239	22.52	29.1664
22.4	24.1552	22.54	29.0424
22.42	25.0866	22.56	27.9184
22.44	26.0179	22.58	27.7945
22.46	25.9492	22.6	26.6705
22.48	26.8806	22.62	26.5465
22.5	26.8119	22.64	26.4225
22.52	27.7432	22.66	26.2985
22.54	27.6745	22.68	26.1746
22.56	27.6059	22.7	26.0506
22.58	27.5372	22.72	25.9266
22.6	27.4685	22.74	26.8026
22.62	27.3998	22.76	26.6786
22.64	26.3312	22.78	27.5547
22.66	26.2625	22.8	27.4307
22.68	25.1938	22.82	28.3067
22.7	25.1251	22.84	28.1827
22.72	24.0565	22.86	29.0587
22.74	23.9878	22.88	28.9348
22.76	22.9191	22.9	29.8108
22.78	22.8504	22.92	29.6868
22.8	22.7818	22.94	29.5628
22.82	22.7131	22.96	29.4388
22.84	22.6444	22.98	29.3149
22.86	22.5757	23	29.1909
22.88	23.5071	23.02	29.0669
22.9	23.4384	23.04	27.9429
22.92	24.3697	23.06	27.8189
22.94	25.3011	23.08	27.6949
22.96	25.2324	23.1	26.571
22.98	26.1637	23.12	26.447
23	27.095	23.14	26.323
23.02	28.0264	23.16	25.199
23.04	28.9577	23.18	25.0751
23.06	29.889	23.2	23.9511
23.08	30.8203	23.22	23.8271
23.1	30.7517	23.24	23.7031
23.12	31.683	23.26	23.5791
23.14	31.6143	23.28	22.4551
23.16	32.5457	23.3	22.3312
23.18	32.477	23.32	22.2072
23.2	32.4083	23.34	22.0832
23.22	32.3396	23.36	21.9592
23.24	31.2709	23.38	21.8352
23.26	31.2023	23.4	21.7113
23.28	31.1336	23.42	21.5873
23.3	30.0649	23.44	21.4633
23.32	29.9963	23.46	22.3393
23.34	29.9276	23.48	22.2153
23.36	28.8589	23.5	22.0914
23.38	28.7902	23.52	21.9674
23.4	28.7216	23.54	21.8434
23.42	28.6529	23.56	21.7194
23.44	28.5842	23.58	21.5954
23.46	28.5155	23.6	21.4715
23.48	28.4469	23.62	20.3475
23.5	28.3782	23.64	20.2235
23.52	28.3095	23.66	19.0995
23.54	28.2408	23.68	18.9755
23.56	28.1722	23.7	17.8515
23.58	27.1035	23.72	16.7276
23.6	27.0348	23.74	15.6036
23.62	25.9661	23.76	14.4796
23.64	25.8975	23.78	12.3556
23.66	24.8288	23.8	11.2317
23.68	23.7601	23.82	10.1077
23.7	22.6915	23.84	8.98369
23.72	21.6228	23.86	7.85971
23.74	20.5541	23.88	6.73573
23.76	19.4854	23.9	6.61175
23.78	18.4168	23.92	5.48777
23.8	17.3481	23.94	4.36379
23.82	16.2794	23.96	4.23981
23.84	16.2107	23.98	3.11583
23.86	15.1421	24	2.99184
23.88	15.0734	24.02	2.86786
23.9	15.0047	24.04	1.74388
23.92	14.936	24.06	1.6199
23.94	14.8674	24.08	1.49592
23.96	14.7987	24.1	1.37194
23.98	14.73	24.12	1.24796
24	15.6614	24.14	0.12398
24.02	15.5927	24.16	0
24.04	16.524	24.18	0.28661
24.06	16.4553	24.2	0.57322
24.08	16.3867	24.22	0.85983
24.1	17.318	24.24	0.14644
24.12	17.2493	24.26	0.43305
24.14	17.1806	24.28	0.71967
24.16	17.112	24.3	0.00628
24.18	17.0433	24.32	0.29289
24.2	16.9746	24.34	-0.4205
24.22	16.9059	24.36	-1.13389
24.24	16.8373	24.38	-0.84728
24.26	15.7686	24.4	-1.56067
24.28	15.6999	24.42	-2.27406
24.3	14.6312	24.44	-2.98745
24.32	14.5626	24.46	-3.70084
24.34	13.4939	24.48	-3.41423
24.36	13.4252	24.5	-4.12762
24.38	12.3566	24.52	-4.841
24.4	11.2879	24.54	-4.55439
24.42	11.2192	24.56	-5.26778
24.44	11.1505	24.58	-4.98117
24.46	10.0819	24.6	-4.69456
24.48	10.0132	24.62	-4.40795
24.5	9.94451	24.64	-4.12134
24.52	9.87583	24.66	-3.83473
24.54	10.8072	24.68	-3.54812
24.56	10.7385	24.7	-3.26151
24.58	10.6698	24.72	-2.9749
24.6	11.6011	24.74	-1.68828
24.62	11.5325	24.76	-1.40167
24.64	12.4638	24.78	-1.11506
24.66	12.3951	24.8	-0.82845
24.68	13.3264	24.82	-0.54184
24.7	13.2578	24.84	-0.25523
24.72	13.1891	24.86	0.03138
24.74	14.1204	24.88	0.31799
24.76	14.0518	24.9	0.6046
24.78	13.9831	24.92	-0.10879
24.8	13.9144	24.94	0.17782
24.82	13.8457	24.96	-0.53556
24.84	12.7771	24.98	-0.24895
24.86	12.7084	25	-0.96234
24.88	12.6397	25.02	-1.67573
24.9	11.571	25.04	-2.38912
24.92	11.5024	25.06	-2.10251
24.94	11.4337	25.08	-2.8159
24.96	10.365	25.1	-3.52929
24.98	10.2963	25.12	-4.24268
25	9.22767	25.14	-3.95607
25.02	9.15899	25.16	-4.66946
25.04	9.09032	25.18	-4.38285
25.06	8.02164	25.2	-4.09623
25.08	7.95297	25.22	-4.80962
25.1	6.8843	25.24	-4.52301
25.12	6.81562	25.26	-4.2364
25.14	6.74695	25.28	-2.94979
25.16	5.67828	25.3	-2.66318
25.18	5.6096	25.32	-2.37657
25.2	4.54093	25.34	-1.08996
25.22	3.47225	25.36	-0.80335
25.24	3.40358	25.38	0.48326
25.26	2.33491	25.4	1.76987
25.28	2.26623	25.42	2.05649
25.3	1.19756	25.44	3.3431
25.32	0.12889	25.46	3.62971
25.34	0.06021	25.48	4.91632
25.36	-1.00846	25.5	5.20293
25.38	-1.07714	25.52	5.48954
25.4	-2.14581	25.54	5.77615
25.42	-2.21448	25.56	6.06276
25.44	-2.28316	25.58	5.34937
25.46	-2.35183	25.6	5.63598
25.48	-2.4205	25.62	4.92259
25.5	-1.48918	25.64	5.20921
25.52	-1.55785	25.66	4.49582
25.54	-0.62653	25.68	3.78243
25.56	-0.6952	25.7	3.06904
25.58	0.23613	25.72	2.35565
25.6	1.16745	25.74	2.64226
25.62	2.09878	25.76	1.92887
25.64	3.03011	25.78	1.21548
25.66	3.96143	25.8	1.50209
25.68	4.89276	25.82	0.7887
25.7	5.82408	25.84	1.07531
25.72	5.75541	25.86	1.36192
25.74	6.68674	25.88	1.64854
25.76	6.61806	25.9	1.93515
25.78	6.54939	25.92	3.22176
25.8	6.48072	25.94	3.50837
25.82	5.41204	25.96	3.79498
25.84	5.34337	25.98	5.08159
25.86	4.27469	26	5.3682
25.88	3.20602	26.02	5.65481
25.9	2.13735	26.04	5.94142
25.92	1.06867	26.06	6.22803
25.94	0	26.08	6.51464
25.96	-1.74674	26.1	6.80126
25.98	-2.49348	26.12	6.08787
26	-3.24022	26.14	6.37448
26.02	-3.98696	26.16	5.66109
26.04	-4.73371	26.18	4.9477
26.06	-5.48045	26.2	5.23431
26.08	-6.22719	26.22	4.52092
26.1	-6.97393	26.24	3.80753
26.12	-6.72067	26.26	3.09414
26.14	-7.46741	26.28	2.38075
26.16	-7.21415	26.3	2.66736
26.18	-6.96089	26.32	1.95397
26.2	-6.70764	26.34	1.24059
26.22	-6.45438	26.36	1.5272
26.24	-6.20112	26.38	0.81381
26.26	-5.94786	26.4	1.10042
26.28	-4.6946	26.42	1.38703
26.3	-4.44134	26.44	0.67364
26.32	-4.18808	26.46	0.96025
26.34	-3.93482	26.48	1.24686
26.36	-3.68156	26.5	1.53347
26.38	-3.42831	26.52	1.82008
26.4	-3.17505	26.54	2.10669
26.42	-2.92179	26.56	2.39331
26.44	-2.66853	26.58	2.67992
26.46	-3.41527	26.6	2.96653
26.48	-3.16201	26.62	3.25314
26.5	-3.90875	26.64	2.53975
26.52	-3.65549	26.66	2.82636
26.54	-4.40223	26.68	3.11297
26.56	-5.14898	26.7	2.39958
26.58	-4.89572	26.72	2.68619
26.6	-5.64246	26.74	1.9728
26.62	-6.3892	26.76	1.25941
26.64	-6.13594	26.78	1.54603
26.66	-6.88268	26.8	0.83264
26.68	-6.62942	26.82	0.11925
26.7	-7.37616	26.84	-0.59414
26.72	-7.12291	26.86	-1.30753
26.74	-7.86965	26.88	-2.02092
26.76	-7.61639	26.9	-2.73431
26.78	-7.36313	26.92	-2.4477
26.8	-7.10987	26.94	-3.16109
26.82	-6.85661	26.96	-3.87448
26.84	-6.60335	26.98	-4.58787
26.86	-5.35009	27	-5.30126
26.88	-5.09683	27.02	-6.01464
26.9	-4.84358	27.04	-6.72803
26.92	-4.59032	27.06	-6.44142
26.94	-4.33706	27.08	-7.15481
26.96	-4.0838	27.1	-7.8682
26.98	-4.83054	27.12	-7.58159
27	-4.57728	27.14	-8.29498
27.02	-5.32402	27.16	-8.00837
27.04	-5.07076	27.18	-7.72176
27.06	-5.8175	27.2	-7.43515
27.08	-5.56425	27.22	-6.14854
27.1	-6.31099	27.24	-5.86192
27.12	-7.05773	27.26	-5.57531
27.14	-6.80447	27.28	-4.2887
27.16	-6.55121	27.3	-3.00209
27.18	-7.29795	27.32	-2.71548
27.2	-7.04469	27.34	-1.42887
27.22	-6.79143	27.36	-1.14226
27.24	-6.53818	27.38	0.14435
27.26	-6.28492	27.4	0.43096
27.28	-6.03166	27.42	1.71757
27.3	-4.7784	27.44	2.00418
27.32	-4.52514	27.46	2.29079
27.34	-4.27188	27.48	2.57741
27.36	-4.01862	27.5	2.86402
27.38	-3.76536	27.52	2.15063
27.4	-3.5121	27.54	2.43724
27.42	-3.25885	27.56	1.72385
27.44	-3.00559	27.58	2.01046
27.46	-2.75233	27.6	1.29707
27.48	-3.49907	27.62	0.58368
27.5	-3.24581	27.64	0.87029
27.52	-2.99255	27.66	0.1569
27.54	-2.73929	27.68	-0.55649
27.56	-2.48603	27.7	-0.26987
27.58	-2.23277	27.72	-0.98326
27.6	-1.97952	27.74	-0.69665
27.62	-1.72626	27.76	-1.41004
27.64	-1.473	27.78	-1.12343
27.66	-1.21974	27.8	-0.83682
27.68	-0.96648	27.82	-1.55021
27.7	-1.71322	27.84	-1.2636
27.72	-1.45996	27.86	-0.97699
27.74	-1.2067	27.88	-0.69038
27.76	-1.95345	27.9	-1.40377
27.78	-1.70019	27.92	-1.11715
27.8	-2.44693	27.94	-0.83054
27.82	-3.19367	27.96	-1.54393
27.84	-2.94041	27.98	-1.25732
27.86	-3.68715	28	-1.97071
27.88	-4.43389	28.02	-1.6841
27.9	-5.18063	28.04	-2.39749
27.92	-4.92737	28.06	-3.11088
27.94	-5.67412	28.08	-2.82427
27.96	-6.42086	28.1	-3.53766
27.98	-6.1676	28.12	-3.25105
28	-6.91434	28.14	-3.96444
28.02	-6.66108	28.16	-3.67782
28.04	-6.40782	28.18	-3.39121
28.06	-6.15456	28.2	-3.1046
28.08	-5.9013	28.22	-2.81799
28.1	-5.64804	28.24	-2.53138
28.12	-4.39479	28.26	-2.24477
28.14	-4.14153	28.28	-0.95816
28.16	-3.88827	28.3	-0.67155
28.18	-2.63501	28.32	-0.38494
28.2	-2.38175	28.34	-0.09833
28.22	-1.12849	28.36	1.18828
28.24	-0.87523	28.38	1.4749
28.26	-0.62197	28.4	1.76151
28.28	-0.36872	28.42	2.04812
28.3	-0.11546	28.44	1.33473
28.32	0.1378	28.46	1.62134
28.34	0.39106	28.48	1.90795
28.36	-0.35568	28.5	1.19456
28.38	-0.10242	28.52	1.48117
28.4	-0.84916	28.54	0.76778
28.42	-0.5959	28.56	0.05439
28.44	-1.34264	28.58	0.341
28.46	-2.08939	28.6	-0.37238
28.48	-2.83613	28.62	-1.08577
28.5	-3.58287	28.64	-1.79916
28.52	-4.32961	28.66	-2.51255
28.54	-5.07635	28.68	-3.22594
28.56	-5.82309	28.7	-2.93933
28.58	-6.56983	28.72	-3.65272
28.6	-6.31657	28.74	-4.36611
28.62	-7.06331	28.76	-4.0795
28.64	-6.81006	28.78	-4.79289
28.66	-7.5568	28.8	-4.50628
28.68	-7.30354	28.82	-4.21967
28.7	-7.05028	28.84	-3.93305
28.72	-6.79702	28.86	-3.64644
28.74	-6.54376	28.88	-2.35983
28.76	-6.2905	28.9	-2.07322
28.78	-5.03724	28.92	-0.78661
28.8	-4.78399	28.94	-0.5
28.82	-4.53073	28.96	0.78661
28.84	-4.27747	28.98	2.07322
28.86	-3.02421	29	2.35983
28.88	-2.77095	29.02	3.64644
28.9	-2.51769	29.04	3.93305
28.92	-2.26443	29.06	4.21967
28.94	-2.01117	29.08	4.50628
28.96	-2.75791	29.1	4.79289
28.98	-2.50466	29.12	5.0795
29	-3.2514	29.14	4.36611
29.02	-2.99814	29.16	4.65272
29.04	-3.74488	29.18	3.93933
29.06	-4.49162	29.2	3.22594
29.08	-5.23836	29.22	2.51255
29.1	-5.9851	29.24	1.79916
29.12	-5.73184	29.26	0.08577
29.14	-6.47858	29.28	-0.62762
29.16	-7.22533	29.3	-1.341
29.18	-6.97207	29.32	-3.05439
29.2	-7.71881	29.34	-3.76778
29.22	-7.46555	29.36	-4.48117
29.24	-7.21229	29.38	-5.19456
29.26	-6.95903	29.4	-4.90795
29.28	-6.70577	29.42	-5.62134
29.3	-6.45251	29.44	-5.33473
29.32	-6.19926	29.46	-5.04812
29.34	-5.946	29.48	-4.76151
29.36	-5.69274	29.5	-3.4749
29.38	-4.43948	29.52	-3.18828
29.4	-4.18622	29.54	-1.90167
29.42	-3.93296	29.56	-1.61506
29.44	-2.6797	29.58	-0.32845
29.46	-2.42644	29.6	0.95816
29.48	-2.17318	29.62	1.24477
29.5	-0.91993	29.64	2.53138
29.52	-0.66667	29.66	2.81799
29.54	0.58659	29.68	3.1046
29.56	0.83985	29.7	4.39121
29.58	2.09311	29.72	4.67782
29.6	2.34637	29.74	4.96444
29.62	3.59963	29.76	5.25105
29.64	3.85289	29.78	5.53766
29.66	5.10615	29.8	5.82427
29.68	5.3594	29.82	5.11088
29.7	6.61266	29.84	5.39749
29.72	6.86592	29.86	5.6841
29.74	7.11918	29.88	5.97071
29.76	7.37244	29.9	5.25732
29.78	7.6257	29.92	5.54393
29.8	6.87896	29.94	5.83054
29.82	7.13222	29.96	5.11715
29.84	6.38547	29.98	5.40377
29.86	5.63873	30	5.69038
29.88	4.89199	30.02	5.97699
29.9	4.14525	30.04	5.2636
29.92	3.39851	30.06	5.55021
29.94	1.65177	30.08	5.83682
29.96	0.90503	30.1	6.12343
29.98	0.15829	30.12	5.41004
30	-0.58845	30.14	5.69665
30.02	-1.3352	30.16	5.98326
30.04	-1.08194	30.18	6.26987
30.06	-1.82868	30.2	5.55649
30.08	-1.57542	30.22	5.8431
30.1	-2.32216	30.24	6.12971
30.12	-2.0689	30.26	5.41632
30.14	-1.81564	30.28	5.70293
30.16	-1.56238	30.3	4.98954
30.18	-1.30912	30.32	4.27615
30.2	-1.05587	30.34	4.56276
30.22	-0.80261	30.36	3.84937
30.24	-0.54935	30.38	3.13598
30.26	-0.29609	30.4	2.42259
30.28	-0.04283	30.42	1.70921
30.3	0.21043	30.44	1.99582
30.32	0.46369	30.46	1.28243
30.34	-0.28305	30.48	0.56904
30.36	-0.0298	30.5	0.85565
30.38	0.22346	30.52	0.14226
30.4	-0.52328	30.54	0.42887
30.42	-0.27002	30.56	-0.28452
30.44	-1.01676	30.58	0.00209
30.46	-0.7635	30.6	0.2887
30.48	-1.51024	30.62	0.57531
30.5	-1.25698	30.64	0.86192
30.52	-1.00372	30.66	1.14854
30.54	-1.75047	30.68	1.43515
30.56	-1.49721	30.7	2.72176
30.58	-1.24395	30.72	3.00837
30.6	-0.99069	30.74	3.29498
30.62	0.26257	30.76	4.58159
30.64	0.51583	30.78	4.8682
30.66	0.76909	30.8	5.15481
30.68	2.02235	30.82	6.44142
30.7	2.27561	30.84	6.72803
30.72	3.52886	30.86	7.01464
30.74	3.78212	30.88	7.30126
30.76	4.03538	30.9	7.58787
30.78	5.28864	30.92	7.87448
30.8	5.5419	30.94	8.16109
30.82	5.79516	30.96	7.4477
30.84	7.04842	30.98	7.73431
30.86	7.30168	31	8.02092
30.88	7.55493	31.02	7.30753
30.9	7.80819	31.04	7.59414
30.92	8.06145	31.06	6.88075
30.94	7.31471	31.08	7.16736
30.96	7.56797	31.1	6.45397
30.98	6.82123	31.12	5.74059
31	7.07449	31.14	6.0272
31.02	6.32775	31.16	5.31381
31.04	5.58101	31.18	4.60042
31.06	4.83426	31.2	3.88703
31.08	4.08752	31.22	3.17364
31.1	3.34078	31.24	2.46025
31.12	3.59404	31.26	1.74686
31.14	2.8473	31.28	1.03347
31.16	2.10056	31.3	0.32008
31.18	2.35382	31.32	0.60669
31.2	1.60708	31.34	-0.10669
31.22	1.86034	31.36	0.17992
31.24	1.11359	31.38	-0.53347
31.26	1.36685	31.4	-0.24686
31.28	1.62011	31.42	0.03975
31.3	1.87337	31.44	0.32636
31.32	2.12663	31.46	0.61297
31.34	2.37989	31.48	0.89958
31.36	2.63315	31.5	1.18619
31.38	3.88641	31.52	1.4728
31.4	4.13966	31.54	2.75941
31.42	4.39292	31.56	3.04603
31.44	4.64618	31.58	4.33264
31.46	4.89944	31.6	4.61925
31.48	5.1527	31.62	5.90586
31.5	5.40596	31.64	7.19247
31.52	4.65922	31.66	7.47908
31.54	4.91248	31.68	8.76569
31.56	5.16574	31.7	9.0523
31.58	4.41899	31.72	9.33891
31.6	4.67225	31.74	9.62552
31.62	3.92551	31.76	9.91213
31.64	3.17877	31.78	10.1987
31.66	3.43203	31.8	9.48536
31.68	2.68529	31.82	9.77197
31.7	1.93855	31.84	9.05858
31.72	1.19181	31.86	8.34519
31.74	0.44507	31.88	7.6318
31.76	-0.30168	31.9	6.91841
31.78	-1.04842	31.92	6.20502
31.8	-1.79516	31.94	4.49163
31.82	-1.5419	31.96	3.77824
31.84	-2.28864	31.98	3.06485
31.86	-3.03538	32	2.35146
31.88	-2.78212	32.02	1.63808
31.9	-3.52886	32.04	0.92469
31.92	-3.27561	32.06	1.2113
31.94	-3.02235	32.08	0.49791
31.96	-3.76909	32.1	-0.21548
31.98	-3.51583	32.12	0.07113
32	-3.26257	32.14	-0.64226
32.02	-3.00931	32.16	-0.35565
32.04	-2.75605	32.18	-1.06904
32.06	-2.50279	32.2	-0.78243
32.08	-2.24953	32.22	-0.49582
32.1	-1.99628	32.24	-1.20921
32.12	-1.74302	32.26	-0.92259
32.14	-0.48976	32.28	-0.63598
32.16	-0.2365	32.3	-0.34937
32.18	0.01676	32.32	0.93724
32.2	0.27002	32.34	1.22385
32.22	1.52328	32.36	1.51046
32.24	1.77654	32.38	2.79707
32.26	2.0298	32.4	3.08368
32.28	3.28305	32.42	3.37029
32.3	3.53631	32.44	4.6569
32.32	3.78957	32.46	4.94351
32.34	5.04283	32.48	5.23013
32.36	5.29609	32.5	5.51674
32.38	6.54935	32.52	4.80335
32.4	6.80261	32.54	5.08996
32.42	8.05587	32.56	5.37657
32.44	8.30912	32.58	4.66318
32.46	8.56238	32.6	4.94979
32.48	9.81564	32.62	4.2364
32.5	10.0689	32.64	4.52301
32.52	10.3222	32.66	3.80962
32.54	10.5754	32.68	4.09623
32.56	9.82868	32.7	3.38285
32.58	10.0819	32.72	3.66946
32.6	9.3352	32.74	3.95607
32.62	9.58845	32.76	4.24268
32.64	8.84171	32.78	3.52929
32.66	8.09497	32.8	3.8159
32.68	7.34823	32.82	4.10251
32.7	6.60149	32.84	4.38912
32.72	5.85475	32.86	4.67573
32.74	5.10801	32.88	4.96234
32.76	3.36127	32.9	4.24895
32.78	2.61453	32.92	4.53556
32.8	0.86778	32.94	3.82218
32.82	0.12104	32.96	4.10879
32.84	-1.6257	32.98	3.3954
32.86	-2.37244	33	2.68201
32.88	-3.11918	33.02	1.96862
32.9	-4.86592	33.04	1.25523
32.92	-5.61266	33.06	0.54184
32.94	-6.3594	33.08	-0.17155
32.96	-7.10615	33.1	-0.88494
32.98	-6.85289	33.12	-1.59833
33	-7.59963	33.14	-2.31172
33.02	-7.34637	33.16	-3.0251
33.04	-7.09311	33.18	-3.73849
33.06	-6.83985	33.2	-3.45188
33.08	-6.58659	33.22	-4.16527
33.1	-5.33333	33.24	-3.87866
33.12	-5.08007	33.26	-3.59205
33.14	-3.82682	33.28	-3.30544
33.16	-3.57356	33.3	-3.01883
33.18	-2.3203	33.32	-2.73222
33.2	-2.06704	33.34	-1.44561
33.22	-0.81378	33.36	-1.159
33.24	-0.56052	33.38	0.12762
33.26	-0.30726	33.4	0.41423
33.28	0.946	33.42	1.70084
33.3	1.19926	33.44	1.98745
33.32	1.45251	33.46	3.27406
33.34	1.70577	33.48	3.56067
33.36	0.95903	33.5	3.84728
33.38	1.21229	33.52	4.13389
33.4	1.46555	33.54	4.4205
33.42	0.71881	33.56	3.70711
33.44	0.97207	33.58	3.99372
33.46	0.22533	33.6	3.28033
33.48	0.47858	33.62	2.56695
33.5	-0.26816	33.64	2.85356
33.52	-0.0149	33.66	2.14017
33.54	0.23836	33.68	1.42678
33.56	-0.50838	33.7	0.71339
33.58	-0.25512	33.72	0
33.6	-1.00186	33.74	0.09677
33.62	-0.7486	33.76	-0.80645
33.64	-1.49534	33.78	-0.70968
33.66	-1.24209	33.8	-1.6129
33.68	-1.98883	33.82	-1.51613
33.7	-2.73557	33.84	-1.41935
33.72	-2.48231	33.86	-1.32258
33.74	-3.22905	33.88	-1.22581
33.76	-2.97579	33.9	-1.12903
33.78	-3.72253	33.92	-0.03226
33.8	-3.46927	33.94	0.06452
33.82	-4.21601	33.96	1.16129
33.84	-3.96276	33.98	1.25806
33.86	-3.7095	34	2.35484
33.88	-3.45624	34.02	2.45161
33.9	-3.20298	34.04	2.54839
33.92	-2.94972	34.06	3.64516
33.94	-2.69646	34.08	3.74194
33.96	-1.4432	34.1	3.83871
33.98	-1.18994	34.12	3.93548
34	-0.93669	34.14	3.03226
34.02	0.31657	34.16	3.12903
34.04	0.56983	34.18	3.22581
34.06	1.82309	34.2	3.32258
34.08	2.07635	34.22	3.41935
34.1	3.32961	34.24	2.51613
34.12	3.58287	34.26	2.6129
34.14	3.83613	34.28	2.70968
34.16	4.08939	34.3	2.80645
34.18	4.34264	34.32	2.90323
34.2	3.5959	34.34	3
34.22	3.84916	34.36	3.09677
34.24	3.10242	34.38	2.19355
34.26	2.35568	34.4	2.29032
34.28	1.60894	34.42	2.3871
34.3	0.8622	34.44	2.48387
34.32	0.11546	34.46	1.58065
34.34	-0.63128	34.48	1.67742
34.36	-1.37803	34.5	0.77419
34.38	-2.12477	34.52	0.87097
34.4	-2.87151	34.54	-0.03226
34.42	-3.61825	34.56	0.06452
34.44	-4.36499	34.58	-0.83871
34.46	-5.11173	34.6	-0.74194
34.48	-4.85847	34.62	-1.64516
34.5	-5.60521	34.64	-1.54839
34.52	-6.35196	34.66	-2.45161
34.54	-6.0987	34.68	-2.35484
34.56	-5.84544	34.7	-2.25806
34.58	-6.59218	34.72	-3.16129
34.6	-6.33892	34.74	-3.06452
34.62	-6.08566	34.76	-3.96774
34.64	-5.8324	34.78	-4.87097
34.66	-5.57914	34.8	-4.77419
34.68	-5.32588	34.82	-5.67742
34.7	-5.07263	34.84	-6.58065
34.72	-4.81937	34.86	-7.48387
34.74	-4.56611	34.88	-8.3871
34.76	-4.31285	34.9	-9.29032
34.78	-4.05959	34.92	-10.1936
34.8	-3.80633	34.94	-11.0968
34.82	-2.55307	34.96	-11
34.84	-2.29981	34.98	-11.9032
34.86	-2.04655	35	-11.8064
34.88	-1.7933	35.02	-12.7097
34.9	-0.54004	35.04	-12.6129
34.92	-0.28678	35.06	-12.5161
34.94	-0.03352	35.08	-12.4193
34.96	0.21974	35.1	-11.3226
34.98	0.473	35.12	-11.2258
35	0.72626	35.14	-10.129
35.02	0.97952	35.16	-10.0323
35.04	1.23277	35.18	-8.93548
35.06	1.48603	35.2	-8.83871
35.08	1.73929	35.22	-7.74194
35.1	1.99255	35.24	-7.64516
35.12	2.24581	35.26	-6.54839
35.14	2.49907	35.28	-6.45161
35.16	2.75233	35.3	-6.35484
35.18	4.00559	35.32	-6.25806
35.2	4.25885	35.34	-6.16129
35.22	4.5121	35.36	-7.06452
35.24	4.76536	35.38	-6.96774
35.26	5.01862	35.4	-7.87097
35.28	5.27188	35.42	-7.77419
35.3	5.52514	35.44	-8.67742
35.32	5.7784	35.46	-8.58065
35.34	6.03166	35.48	-9.48387
35.36	6.28492	35.5	-10.3871
35.38	6.53818	35.52	-10.2903
35.4	5.79143	35.54	-11.1936
35.42	6.04469	35.56	-11.0968
35.44	6.29795	35.58	-11
35.46	5.55121	35.6	-11.9032
35.48	5.80447	35.62	-11.8064
35.5	5.05773	35.64	-11.7097
35.52	5.31099	35.66	-11.6129
35.54	4.56425	35.68	-11.5161
35.56	3.8175	35.7	-11.4193
35.58	4.07076	35.72	-11.3226
35.6	3.32402	35.74	-11.2258
35.62	2.57728	35.76	-11.129
35.64	1.83054	35.78	-11.0323
35.66	1.0838	35.8	-10.9355
35.68	0.33706	35.82	-11.8387
35.7	-0.40968	35.84	-11.7419
35.72	-1.15642	35.86	-11.6452
35.74	-1.90317	35.88	-11.5484
35.76	-2.64991	35.9	-11.4516
35.78	-3.39665	35.92	-11.3548
35.8	-4.14339	35.94	-11.2581
35.82	-4.89013	35.96	-11.1613
35.84	-5.63687	35.98	-11.0645
35.86	-5.38361	36	-10.9677
35.88	-6.13035	36.02	-11.871
35.9	-5.87709	36.04	-11.7742
35.92	-5.62384	36.06	-11.6774
35.94	-5.37058	36.08	-12.5807
35.96	-4.11732	36.1	-12.4839
35.98	-3.86406	36.12	-13.3871
36	-2.6108	36.14	-13.2903
36.02	-2.35754	36.16	-14.1936
36.04	-1.10428	36.18	-14.0968
36.06	0.14898	36.2	-15
36.08	0.40223	36.22	-14.9032
36.1	1.65549	36.24	-15.8064
36.12	1.90875	36.26	-15.7097
36.14	3.16201	36.28	-15.6129
36.16	3.41527	36.3	-16.5161
36.18	3.66853	36.32	-16.4194
36.2	3.92179	36.34	-16.3226
36.22	4.17505	36.36	-17.2258
36.24	3.42831	36.38	-17.129
36.26	3.68156	36.4	-17.0323
36.28	2.93482	36.42	-16.9355
36.3	3.18808	36.44	-16.8387
36.32	2.44134	36.46	-16.7419
36.34	1.6946	36.48	-16.6452
36.36	0.94786	36.5	-16.5484
36.38	0.20112	36.52	-15.4516
36.4	-0.54562	36.54	-15.3548
36.42	-1.29236	36.56	-15.2581
36.44	-2.03911	36.58	-14.1613
36.46	-1.78585	36.6	-14.0645
36.48	-2.53259	36.62	-13.9677
36.5	-2.27933	36.64	-12.871
36.52	-3.02607	36.66	-12.7742
36.54	-2.77281	36.68	-12.6774
36.56	-2.51955	36.7	-11.5807
36.58	-2.26629	36.72	-11.4839
36.6	-2.01304	36.74	-11.3871
36.62	-0.75978	36.76	-11.2903
36.64	-0.50652	36.78	-11.1936
36.66	-0.25326	36.8	-10.0968
36.68	0	36.82	-10
36.7	0.03571	36.84	-9.90323
36.72	0.07143	36.86	-9.80645
36.74	0.10714	36.88	-9.70968
36.76	0.14286	36.9	-9.6129
36.78	-0.82143	36.92	-9.51613
36.8	-0.78571	36.94	-9.41935
36.82	-0.75	36.96	-9.32258
36.84	-0.71429	36.98	-10.2258
36.86	-0.67857	37	-10.129
36.88	-0.64286	37.02	-11.0323
36.9	-0.60714	37.04	-11.9355
36.92	-0.57143	37.06	-12.8387
36.94	-0.53571	37.08	-13.7419
36.96	0.5	37.1	-14.6452
36.98	0.53571	37.12	-15.5484
37	0.57143	37.14	-17.4516
37.02	0.60714	37.16	-18.3548
37.04	1.64286	37.18	-19.2581
37.06	1.67857	37.2	-20.1613
37.08	1.71429	37.22	-21.0645
37.1	1.75	37.24	-20.9677
37.12	1.78571	37.26	-21.871
37.14	1.82143	37.28	-21.7742
37.16	0.85714	37.3	-21.6774
37.18	0.89286	37.32	-21.5806
37.2	0.92857	37.34	-20.4839
37.22	-0.03571	37.36	-20.3871
37.24	0	37.38	-19.2903
37.26	-0.96429	37.4	-18.1935
37.28	-0.92857	37.42	-18.0968
37.3	-0.89286	37.44	-17
37.32	-1.85714	37.46	-15.9032
37.34	-1.82143	37.48	-14.8064
37.36	-1.78571	37.5	-14.7097
37.38	-1.75	37.52	-13.6129
37.4	-1.71429	37.54	-13.5161
37.42	-1.67857	37.56	-12.4193
37.44	-1.64286	37.58	-12.3226
37.46	-1.60714	37.6	-11.2258
37.48	-1.57143	37.62	-11.129
37.5	-1.53571	37.64	-11.0323
37.52	-2.5	37.66	-10.9355
37.54	-2.46429	37.68	-10.8387
37.56	-2.42857	37.7	-10.7419
37.58	-3.39286	37.72	-10.6452
37.6	-3.35714	37.74	-11.5484
37.62	-4.32143	37.76	-11.4516
37.64	-4.28571	37.78	-11.3548
37.66	-5.25	37.8	-12.2581
37.68	-5.21429	37.82	-12.1613
37.7	-6.17857	37.84	-13.0645
37.72	-6.14286	37.86	-12.9677
37.74	-7.10714	37.88	-13.871
37.76	-7.07143	37.9	-13.7742
37.78	-7.03571	37.92	-14.6774
37.8	-8	37.94	-14.5807
37.82	-7.96429	37.96	-15.4839
37.84	-7.92857	37.98	-15.3871
37.86	-7.89286	38	-16.2903
37.88	-7.85714	38.02	-16.1935
37.9	-7.82143	38.04	-17.0968
37.92	-7.78571	38.06	-17
37.94	-7.75	38.08	-17.9032
37.96	-7.71429	38.1	-18.8065
37.98	-7.67857	38.12	-18.7097
38	-7.64286	38.14	-19.6129
38.02	-8.60714	38.16	-20.5161
38.04	-8.57143	38.18	-20.4194
38.06	-8.53571	38.2	-21.3226
38.08	-8.5	38.22	-21.2258
38.1	-8.46429	38.24	-22.129
38.12	-9.42857	38.26	-22.0323
38.14	-9.39286	38.28	-21.9355
38.16	-9.35714	38.3	-21.8387
38.18	-9.32143	38.32	-21.7419
38.2	-9.28571	38.34	-21.6452
38.22	-9.25	38.36	-21.5484
38.24	-8.21429	38.38	-20.4516
38.26	-8.17857	38.4	-20.3548
38.28	-8.14286	38.42	-20.2581
38.3	-8.10714	38.44	-19.1613
38.32	-8.07143	38.46	-19.0645
38.34	-7.03571	38.48	-18.9677
38.36	-7	38.5	-17.871
38.38	-6.96429	38.52	-17.7742
38.4	-6.92857	38.54	-17.6774
38.42	-6.89286	38.56	-16.5806
38.44	-5.85714	38.58	-16.4839
38.46	-5.82143	38.6	-16.3871
38.48	-5.78571	38.62	-15.2903
38.5	-5.75	38.64	-15.1936
38.52	-5.71429	38.66	-14.0968
38.54	-5.67857	38.68	-14
38.56	-5.64286	38.7	-12.9032
38.58	-5.60714	38.72	-12.8064
38.6	-5.57143	38.74	-12.7097
38.62	-6.53571	38.76	-11.6129
38.64	-6.5	38.78	-11.5161
38.66	-6.46429	38.8	-11.4193
38.68	-6.42857	38.82	-11.3226
38.7	-6.39286	38.84	-11.2258
38.72	-6.35714	38.86	-11.129
38.74	-6.32143	38.88	-12.0323
38.76	-5.28571	38.9	-11.9355
38.78	-5.25	38.92	-12.8387
38.8	-5.21429	38.94	-12.7419
38.82	-4.17857	38.96	-13.6452
38.84	-4.14286	38.98	-13.5484
38.86	-4.10714	39	-14.4516
38.88	-3.07143	39.02	-14.3548
38.9	-3.03571	39.04	-15.2581
38.92	-3	39.06	-15.1613
38.94	-2.96429	39.08	-15.0645
38.96	-2.92857	39.1	-14.9677
38.98	-2.89286	39.12	-14.871
39	-3.85714	39.14	-14.7742
39.02	-3.82143	39.16	-14.6774
39.04	-4.78571	39.18	-14.5807
39.06	-4.75	39.2	-14.4839
39.08	-5.71429	39.22	-13.3871
39.1	-5.67857	39.24	-13.2903
39.12	-6.64286	39.26	-13.1936
39.14	-7.60714	39.28	-13.0968
39.16	-7.57143	39.3	-13
39.18	-8.53571	39.32	-12.9032
39.2	-8.5	39.34	-12.8064
39.22	-8.46429	39.36	-12.7097
39.24	-9.42857	39.38	-12.6129
39.26	-9.39286	39.4	-13.5161
39.28	-9.35714	39.42	-13.4193
39.3	-9.32143	39.44	-13.3226
39.32	-9.28571	39.46	-13.2258
39.34	-9.25	39.48	-13.129
39.36	-9.21429	39.5	-13.0323
39.38	-8.17857	39.52	-12.9355
39.4	-8.14286	39.54	-12.8387
39.42	-7.10714	39.56	-12.7419
39.44	-7.07143	39.58	-11.6452
39.46	-6.03571	39.6	-11.5484
39.48	-5	39.62	-11.4516
39.5	-4.96429	39.64	-11.3548
39.52	-3.92857	39.66	-11.2581
39.54	-3.89286	39.68	-11.1613
39.56	-2.85714	39.7	-11.0645
39.58	-2.82143	39.72	-10.9677
39.6	-2.78571	39.74	-10.871
39.62	-1.75	39.76	-11.7742
39.64	-1.71429	39.78	-11.6774
39.66	-1.67857	39.8	-11.5807
39.68	-1.64286	39.82	-12.4839
39.7	-1.60714	39.84	-12.3871
39.72	-1.57143	39.86	-13.2903
39.74	-1.53571	39.88	-13.1936
39.76	-1.5	39.9	-13.0968
39.78	-1.46429	39.92	-14
39.8	-2.42857	39.94	-13.9032
39.82	-2.39286	39.96	-13.8064
39.84	-2.35714	39.98	-13.7097
39.86	-3.32143	40	-13.6129
39.88	-3.28571	40.02	-13.5161
39.9	-4.25	40.04	-13.4193
39.92	-4.21429	40.06	-12.3226
39.94	-5.17857	40.08	-12.2258
39.96	-5.14286	40.1	-11.129
39.98	-6.10714	40.12	-11.0323
40	-6.07143	40.14	-10.9355
40.02	-7.03571	40.16	-9.83871
40.04	-7	40.18	-9.74194
40.06	-6.96429	40.2	-9.64516
40.08	-6.92857	40.22	-8.54839
40.1	-6.89286	40.24	-8.45161
40.12	-6.85714	40.26	-8.35484
40.14	-5.82143	40.28	-8.25806
40.16	-5.78571	40.3	-8.16129
40.18	-5.75	40.32	-7.06452
40.2	-4.71429	40.34	-6.96774
40.22	-4.67857	40.36	-6.87097
40.24	-3.64286	40.38	-6.77419
40.26	-3.60714	40.4	-6.67742
40.28	-3.57143	40.42	-5.58065
40.3	-2.53571	40.44	-5.48387
40.32	-2.5	40.46	-5.3871
40.34	-2.46429	40.48	-5.29032
40.36	-2.42857	40.5	-5.19355
40.38	-2.39286	40.52	-4.09677
40.4	-2.35714	40.54	-4
40.42	-2.32143	40.56	-3.90323
40.44	-2.28571	40.58	-3.80645
40.46	-2.25	40.6	-3.70968
40.48	-3.21429	40.62	-3.6129
40.5	-3.17857	40.64	-3.51613
40.52	-3.14286	40.66	-4.41935
40.54	-3.10714	40.68	-4.32258
40.56	-4.07143	40.7	-5.22581
40.58	-4.03571	40.72	-5.12903
40.6	-4	40.74	-6.03226
40.62	-4.96429	40.76	-6.93548
40.64	-4.92857	40.78	-6.83871
40.66	-4.89286	40.8	-7.74194
40.68	-4.85714	40.82	-8.64516
40.7	-5.82143	40.84	-8.54839
40.72	-5.78571	40.86	-9.45161
40.74	-5.75	40.88	-9.35484
40.76	-5.71429	40.9	-10.2581
40.78	-5.67857	40.92	-10.1613
40.8	-5.64286	40.94	-10.0645
40.82	-4.60714	40.96	-9.96774
40.84	-4.57143	40.98	-9.87097
40.86	-4.53571	41	-9.77419
40.88	-3.5	41.02	-9.67742
40.9	-3.46429	41.04	-9.58065
40.92	-2.42857	41.06	-9.48387
40.94	-2.39286	41.08	-8.3871
40.96	-2.35714	41.1	-8.29032
40.98	-1.32143	41.12	-8.19355
41	-1.28571	41.14	-7.09677
41.02	-1.25	41.16	-7
41.04	-1.21429	41.18	-6.90323
41.06	-1.17857	41.2	-5.80645
41.08	-1.14286	41.22	-5.70968
41.1	-1.10714	41.24	-4.6129
41.12	-1.07143	41.26	-4.51613
41.14	-2.03571	41.28	-3.41935
41.16	-2	41.3	-3.32258
41.18	-1.96429	41.32	-2.22581
41.2	-1.92857	41.34	-1.12903
41.22	-2.89286	41.36	-1.03226
41.24	-2.85714	41.38	0.06452
41.26	-2.82143	41.4	0.16129
41.28	-2.78571	41.42	0.25806
41.3	-2.75	41.44	1.35484
41.32	-2.71429	41.46	1.45161
41.34	-2.67857	41.48	1.54839
41.36	-2.64286	41.5	1.64516
41.38	-2.60714	41.52	1.74194
41.4	-2.57143	41.54	0.83871
41.42	-1.53571	41.56	0.93548
41.44	-1.5	41.58	0.03226
41.46	-1.46429	41.6	0.12903
41.48	-1.42857	41.62	-0.77419
41.5	-1.39286	41.64	-1.67742
41.52	-1.35714	41.66	-2.58065
41.54	-1.32143	41.68	-2.48387
41.56	-1.28571	41.7	-3.3871
41.58	-1.25	41.72	-3.29032
41.6	-1.21429	41.74	-4.19355
41.62	-1.17857	41.76	-4.09677
41.64	-1.14286	41.78	-4
41.66	-1.10714	41.8	-3.90323
41.68	-1.07143	41.82	-3.80645
41.7	-2.03571	41.84	-2.70968
41.72	-2	41.86	-2.6129
41.74	-1.96429	41.88	-2.51613
41.76	-1.92857	41.9	-1.41935
41.78	-1.89286	41.92	-1.32258
41.8	-1.85714	41.94	-1.22581
41.82	-1.82143	41.96	-0.12903
41.84	-1.78571	41.98	-0.03226
41.86	-1.75	42	0.06452
41.88	-1.71429	42.02	0.16129
41.9	-1.67857	42.04	0.25806
41.92	-1.64286	42.06	-0.64516
41.94	-1.60714	42.08	-0.54839
41.96	-1.57143	42.1	-1.45161
[truncated: 1,902 more rows]

## Sheet: Figure1f
	vacuum		N2		CO		CH4		CO2		C3H8		C3H6
3317	0.07318	3330	0	3330	-0.05033	3330	0.02029	3330	0	3347.1	-0.05235	3347.4	-0.01193
3317.2	0.03786	3330.2	0.02167	3330.2	-0.02052	3330.2	0.00749	3330.2	0.00254	3347.2	-0.04068	3347.5	-0.0068
3317.4	0.01394	3330.4	0.04506	3330.4	0.000906228	3330.4	0.0031	3330.4	0.00453	3347.3	-0.02867	3347.6	0.000836398
3317.6	0.00252	3330.6	0.06319	3330.6	0.0128	3330.6	0	3330.6	0.00722	3347.4	-0.0142	3347.7	-0.00225
3317.8	0	3330.8	0.06861	3330.8	0.01578	3330.8	-0.0033	3330.8	0.00928	3347.5	-0.00156	3347.8	-0.00887
3318	0.00638	3331	0.065	3331	0.01342	3331	-0.00719	3331	0.0112	3347.6	0.005	3347.9	-0.01487
3318.2	0.01706	3331.2	0.05136	3331.2	0.00687	3331.2	-0.01579	3331.2	0.012	3347.7	0.00647	3348	-0.0203
3318.4	0.02974	3331.4	0.03516	3331.4	0	3331.4	-0.02208	3331.4	0.01163	3347.8	0.00399	3348.1	-0.0267
3318.6	0.03922	3331.6	0.02177	3331.6	-0.00854	3331.6	-0.03108	3331.6	0.0089	3347.9	-0.00245	3348.2	-0.02888
3318.8	0.0342	3331.8	0.01192	3331.8	-0.013	3331.8	-0.03507	3331.8	0.00277	3348	-0.00509	3348.3	-0.026
3319	0.01308	3332	0.0094	3332	-0.01148	3332	-0.04297	3332	0.02123	3348.1	-0.01094	3348.4	-0.01986
3319.2	0.01122	3332.2	0.00994	3332.2	-0.00578	3332.2	-0.04827	3332.2	0.03635	3348.2	-0.01329	3348.5	-0.01218
3319.4	0.02676	3332.4	0.015	3332.4	0.00402	3332.4	-0.05086	3332.4	0.04542	3348.3	-0.01321	3348.6	-0.00439
3319.6	0.0282	3332.6	0.01847	3332.6	0.01905	3332.6	-0.05646	3332.6	0.0477	3348.4	-0.00775	3348.7	-0.000683897
3319.8	0.01994	3332.8	0.01619	3332.8	0.03859	3332.8	-0.06135	3332.8	0.04455	3348.5	0.00299	3348.8	0.00369
3320	0.00248	3333	0.01209	3333	0.05688	3333	-0.06435	3333	0.03467	3348.6	0.00402	3348.9	0.00632
3320.2	-0.01288	3333.2	0.02584	3333.2	0.06573	3333.2	-0.06294	3333.2	0.02236	3348.7	0.000921599	3349	0.0055
3320.4	-0.01144	3333.4	0.04541	3333.4	0.06662	3333.4	-0.05524	3333.4	0.00963	3348.8	-0.0168	3349.1	0.00356
3320.6	-0.01271	3333.6	0.05155	3333.6	0.05933	3333.6	-0.04764	3333.6	0.00475	3348.9	-0.0374	3349.2	0.000171039
3320.8	-0.02069	3333.8	0.0412	3333.8	0.04817	3333.8	-0.04033	3333.8	-0.000474492	3349	-0.0498	3349.3	-0.00351
3321	-0.01827	3334	0.01643	3334	0.0391	3334	-0.03193	3334	0.00388	3349.1	-0.05078	3349.4	-0.00703
3321.2	-0.00665	3334.2	-0.00847	3334.2	0.03559	3334.2	-0.02242	3334.2	-0.00501	3349.2	-0.04436	3349.5	-0.00258
3321.4	0.00167	3334.4	-0.02688	3334.4	0.03909	3334.4	-0.01292	3334.4	-0.0049	3349.3	-0.03553	3349.6	0.00223
3321.6	0.00589	3334.6	-0.02369	3334.6	0.05004	3334.6	-0.00491	3334.6	0.00168	3349.4	-0.02528	3349.7	0.00769
3321.8	0.01162	3334.8	-0.01324	3334.8	0.06319	3334.8	0.00529	3334.8	0.01291	3349.5	-0.01577	3349.8	0.01234
3322	0.01024	3335	-0.01902	3335	0.07173	3335	0.0283	3335	0.01796	3349.6	-0.00671	3349.9	0.01489
3322.2	0.00946	3335.2	-0.01772	3335.2	0.07303	3335.2	0.04171	3335.2	0.01405	3349.7	0.00396	3350	0.01927
3322.4	0.01148	3335.4	-0.01323	3335.4	0.06774	3335.4	0.04772	3335.4	0.00815	3349.8	0.00933	3350.1	0.02273
3322.6	0.0141	3335.6	-0.00753	3335.6	0.05815	3335.6	0.04893	3335.6	0.00283	3349.9	0.0097	3350.2	0.02725
3322.8	0.01382	3335.8	0.00159	3335.8	0.04206	3335.8	0.04834	3335.8	-0.00347	3350	0.00354	3350.3	0.02542
3323	0.00574	3336	0.01267	3336	0.02859	3336	0.05065	3336	-0.00893	3350.1	0.00634	3350.4	0.02453
3323.2	-0.01546	3336.2	0.02094	3336.2	0.01575	3336.2	0.05686	3336.2	-0.00758	3350.2	0.000347008	3350.5	0.01946
3323.4	-0.01377	3336.4	0.02359	3336.4	0.00857	3336.4	0.06907	3336.4	-0.000260606	3350.3	-0.01149	3350.6	0.01468
3323.6	-0.02309	3336.6	0.01403	3336.6	0.00242	3336.6	0.08609	3336.6	-0.02022	3350.4	-0.02595	3350.7	0.00985
3323.8	-0.03771	3336.8	0.00104	3336.8	-0.00954	3336.8	0.0995	3336.8	-0.03247	3350.5	-0.03986	3350.8	0.00508
3324	-0.05282	3337	-0.00516	3337	-0.01469	3337	0.10701	3337	-0.0391	3350.6	-0.05196	3350.9	-0.00612
3324.2	-0.06514	3337.2	-0.00781	3337.2	-0.01218	3337.2	0.10042	3337.2	-0.04051	3350.7	-0.0605	3351	-0.0099
3324.4	-0.08465	3337.4	-0.00301	3337.4	-0.00454	3337.4	0.08373	3337.4	-0.03609	3350.8	-0.06521	3351.1	-0.0097
3324.6	-0.09667	3337.6	0.00876	3337.6	0.00865	3337.6	0.06934	3337.6	-0.03008	3350.9	-0.06247	3351.2	-0.00708
3324.8	-0.10018	3337.8	0.02517	3337.8	0.01974	3337.8	0.04975	3337.8	-0.0265	3351	-0.05319	3351.3	-0.00186
3325	-0.0951	3338	0.03644	3338	0.02843	3338	0.02866	3338	-0.02881	3351.1	-0.03891	3351.4	0.00327
3325.2	-0.09201	3338.2	0.03953	3338.2	0.03271	3338.2	0.00847	3338.2	-0.0344	3351.2	-0.02253	3351.5	0.00531
3325.4	-0.08733	3338.4	0.03749	3338.4	0.03469	3338.4	-0.01202	3338.4	-0.02291	3351.3	-0.00941	3351.6	0.00337
3325.6	-0.09224	3338.6	0.03362	3338.6	0.03563	3338.6	-0.0206	3338.6	-0.01248	3351.4	-0.000969223	3351.7	0.00253
3325.8	-0.09456	3338.8	0.035	3338.8	0.03561	3338.8	-0.01579	3338.8	-0.00468	3351.5	-9.3194e-05	3351.8	-0.00121
3326	-0.08258	3339	0.04835	3339	0.02963	3339	-0.000869489	3339	-0.000707369	3351.6	-0.00336	3351.9	-0.006
3326.2	-0.06779	3339.2	0.0727	3339.2	0.02134	3339.2	-0.00713	3339.2	0.000975696	3351.7	-0.000543156	3352	-0.00526
3326.4	-0.04451	3339.4	0.10756	3339.4	0.0098	3339.4	-0.00359	3339.4	0.00609	3351.8	0.00408	3352.1	-0.00699
3326.6	-0.02182	3339.6	0.14083	3339.6	0.00489	3339.6	0.01144	3339.6	0.0131	3351.9	0.00573	3352.2	-0.00948
3326.8	-0.00974	3339.8	0.16334	3339.8	0.00858	3339.8	0.03388	3339.8	0.01504	3352	0.00931	3352.3	-0.01032
3327	-0.00183	3340	0.17193	3340	0.0088	3340	0.05992	3340	0.01462	3352.1	0.01109	3352.4	-0.01048
3327.2	-0.00248	3340.2	0.16024	3340.2	0.0039	3340.2	0.08515	3340.2	0.01351	3352.2	0.01074	3352.5	-0.01095
3327.4	-0.01193	3340.4	0.13071	3340.4	-0.000488743	3340.4	0.10349	3340.4	0.01503	3352.3	0.00721	3352.6	-0.00239
3327.6	-0.01917	3340.6	0.09226	3340.6	-0.00969	3340.6	0.12013	3340.6	0.01878	3352.4	0.0013	3352.7	0.00734
3327.8	-0.02332	3340.8	0.05124	3340.8	-0.0146	3340.8	0.12197	3340.8	0.02232	3352.5	-0.00723	3352.8	0.01408
3328	-0.01907	3341	0.02391	3341	-0.02014	3341	0.1167	3341	0.02315	3352.6	-0.01333	3352.9	0.01284
3328.2	-0.0018	3341.2	0.00648	3341.2	-0.0219	3341.2	0.10314	3341.2	0.02335	3352.7	-0.01154	3353	0.000360484
3328.4	-0.04077	3341.4	-0.00262	3341.4	-0.02126	3341.4	0.09268	3341.4	0.02015	3352.8	-0.01779	3353.1	-0.00371
3328.6	-0.05844	3341.6	-0.01114	3341.6	-0.01841	3341.6	0.08482	3341.6	0.01681	3352.9	-0.02199	3353.2	-0.01155
3328.8	-0.06171	3341.8	-0.00342	3341.8	-0.01284	3341.8	0.07945	3341.8	0.01494	3353	-0.01647	3353.3	-0.02373
3329	-0.05698	3342	0.00847	3342	-0.00308	3342	0.08498	3342	0.00379	3353.1	-0.00413	3353.4	-0.02992
3329.2	-0.04455	3342.2	0.01681	3342.2	-0.00281	3342.2	0.09231	3342.2	-0.00717	3353.2	0.0055	3353.5	-0.032
3329.4	-0.03173	3342.4	0.0227	3342.4	-0.00782	3342.4	0.09694	3342.4	-0.01223	3353.3	0.01873	3353.6	-0.02882
3329.6	-0.0168	3342.6	0.0165	3342.6	-0.00801	3342.6	0.10287	3342.6	-0.01374	3353.4	0.02655	3353.7	-0.02093
3329.8	-0.000170184	3342.8	-0.00292	3342.8	-0.0037	3342.8	0.1086	3342.8	-0.01067	3353.5	0.03264	3353.8	-0.01151
3330	0.01426	3343	-0.000552329	3343	0.00638	3343	0.11253	3343	-0.00864	3353.6	0.03375	3353.9	-0.00405
3330.2	0.02079	3343.2	-0.00454	3343.2	0.01279	3343.2	0.11386	3343.2	-0.0064	3353.7	0.03248	3354	0
3330.4	0.02211	3343.4	-0.0128	3343.4	0.01407	3343.4	0.10089	3343.4	-0.00597	3353.8	0.02986	3354.1	-0.0084
3330.6	0.01244	3343.6	-0.01985	3343.6	0.00298	3343.6	0.08372	3343.6	-0.00874	3353.9	0.02564	3354.2	-0.01566
3330.8	0.01859	3343.8	-0.02286	3343.8	-0.000766714	3343.8	0.05835	3343.8	-0.01171	3354	0.01647	3354.3	-0.02147
3331	0.03546	3344	-0.0189	3344	-0.000141975	3344	0.03388	3344	-0.01023	3354.1	-0.00505	3354.4	-0.02475
3331.2	0.04552	3344.2	-0.00273	3344.2	0.00415	3344.2	0.01721	3344.2	0.00413	3354.2	-0.00578	3354.5	-0.02278
3331.4	0.05679	3344.4	0.00252	3344.4	0.01452	3344.4	0.00664	3344.4	0.01675	3354.3	-0.0123	3354.6	-0.01522
3331.6	0.06896	3344.6	0.01343	3344.6	0.025	3344.6	0.00147	3344.6	0.01992	3354.4	-0.02769	3354.7	-0.00718
3331.8	0.07982	3344.8	0.03656	3344.8	0.03369	3344.8	0	3344.8	0.02302	3354.5	-0.04002	3354.8	-0.01102
3332	0.08689	3345	0.0614	3345	0.04196	3345	0.00616	3345	0.01557	3354.6	-0.04634	3354.9	-0.00958
3332.2	0.08426	3345.2	0.08661	3345.2	0.04584	3345.2	0.00923	3345.2	0.00728	3354.7	-0.04539	3355	-0.00445
3332.4	0.06583	3345.4	0.10143	3345.4	0.04217	3345.4	0.00859	3345.4	0.000520841	3354.8	-0.03908	3355.1	0.00389
3332.6	0.04259	3345.6	0.10905	3345.6	0.02833	3345.6	0.00356	3345.6	-0.00513	3354.9	-0.02852	3355.2	0.01046
3332.8	0.00996	3345.8	0.10346	3345.8	0.01407	3345.8	-0.00358	3345.8	-0.00494	3355	-0.01217	3355.3	0.00617
3333	-0.01327	3346	0.09006	3346	-0.00144	3346	-0.00751	3346	-0.0019	3355.1	-0.000741201	3355.4	-0.00717
3333.2	-0.02011	3346.2	0.07299	3346.2	-0.00616	3346.2	-0.00825	3346.2	0.000868189	3355.2	-0.00683	3355.5	-0.00563
3333.4	-0.01404	3346.4	0.05666	3346.4	0.00358	3346.4	-0.00308	3346.4	0.0051	3355.3	-0.01463	3355.6	-0.00519
3333.6	-0.01394	3346.6	0.03874	3346.6	-0.000648702	3346.6	0.00248	3346.6	0.01231	3355.4	-0.02073	3355.7	-0.00708
3333.8	-0.02556	3346.8	0.01911	3346.8	-0.0061	3346.8	0.02005	3346.8	0.01883	3355.5	-0.02176	3355.8	-0.00902
3334	-0.02439	3347	0.0057	3347	-0.00746	3347	0.02964	3347	0.00562	3355.6	-0.01455	3355.9	-0.00641
3334.2	-0.01431	3347.2	0	3347.2	-0.00338	3347.2	0.01954	3347.2	-0.000273009	3355.7	-0.00134	3356	-0.0019
3334.4	-0.00243	3347.4	0.01933	3347.4	-0.000863919	3347.4	0.00504	3347.4	-0.00151	3355.8	0.01501	3356.1	-0.00166
3334.6	0.01144	3347.6	0.03879	3347.6	0.00343	3347.6	-0.01717	3347.6	0.00295	3355.9	0.03029	3356.2	-0.00322
3334.8	0.02182	3347.8	0.05348	3347.8	-0.00171	3347.8	-0.03517	3347.8	0.00831	3356	0.03745	3356.3	-0.00327
3335	0.0244	3348	0.06084	3348	0.00778	3348	-0.03548	3348	0.01034	3356.1	0.03602	3356.4	-0.00419
3335.2	0.00677	3348.2	0.05721	3348.2	0.02686	3348.2	-0.02178	3348.2	0.00792	3356.2	0.02781	3356.5	-0.00212
3335.4	0.03512	3348.4	0.04135	3348.4	0.03159	3348.4	-0.00639	3348.4	0.00279	3356.3	0.01582	3356.6	-0.000763133
3335.6	0.04777	3348.6	0.02672	3348.6	0.02353	3348.6	-0.0098	3348.6	-0.00317	3356.4	0.00416	3356.7	0.00706
3335.8	0.04482	3348.8	0.01124	3348.8	0.01411	3348.8	-0.01618	3348.8	-0.00579	3356.5	-0.000264493	3356.8	0.01624
3336	0.03007	3349	-0.00132	3349	0.00312	3349	-0.02447	3349	-0.00481	3356.6	0.000318844	3356.9	0.01214
3336.2	0.01293	3349.2	-0.00789	3349.2	-0.00327	3349.2	-0.02995	3349.2	0	3356.7	0.00659	3357	-0.00286
3336.4	-0.00852	3349.4	-0.0081	3349.4	-0.00389	3349.4	-0.03623	3349.4	0.00453	3356.8	0.01198	3357.1	-0.00669
3336.6	-0.03217	3349.6	-0.00966	3349.6	0	3349.6	-0.03762	3349.6	0.00837	3356.9	0.00837	3357.2	-0.00952
3336.8	-0.05541	3349.8	-0.00218	3349.8	-0.00201	3349.8	-0.0324	3349.8	0.00832	3357	-0.00631	3357.3	-0.0073
3337	-0.07256	3350	-0.000292219	3350	-0.00403	3350	-0.02208	3350	0.00847	3357.1	0.00905	3357.4	0.000388148
3337.2	-0.06941	3350.2	-0.00918	3350.2	-0.00814	3350.2	-0.01027	3350.2	0.00773	3357.2	0.01672	3357.5	0.00745
3337.4	-0.04345	3350.4	-0.00842	3350.4	-0.01099	3350.4	0.00385	3350.4	0.00429	3357.3	0.01714	3357.6	0.01062
3337.6	-0.00836	3350.6	0.00273	3350.6	-0.01238	3350.6	0.01477	3350.6	-0.00381	3357.4	-0.002	3357.7	0.00659
3337.8	-0.02234	3350.8	0.014	3350.8	-0.00417	3350.8	0.01648	3350.8	-0.01023	3357.5	-0.00863	3357.8	0.00782
3338	-0.02352	3351	0.02356	3351	0.00372	3351	0.0086	3351	-0.01291	3357.6	-0.00609	3357.9	0.00425
3338.2	-0.0188	3351.2	0.02286	3351.2	0.00544	3351.2	0.000859524	3351.2	-0.01031	3357.7	0.00323	3358	-0.00102
3338.4	-0.01508	3351.4	0.00811	3351.4	0.01045	3351.4	-0.01025	3351.4	-0.00577	3357.8	0.00916	3358.1	-0.00292
3338.6	-0.00296	3351.6	0.03075	3351.6	0.01902	3351.6	-0.01605	3351.6	-0.000391517	3357.9	0.00514	3358.2	-0.0049
3338.8	0.00566	3351.8	0.04294	3351.8	0.02916	3351.8	-0.01796	3351.8	0.0054	3358	-0.00149	3358.3	-0.00627
3339	0.02159	3352	0.0511	3352	0.03668	3352	-0.01837	3352	0.0105	3358.1	0.000355361	3358.4	-0.00832
3339.2	0.04201	3352.2	0.0457	3352.2	0.03896	3352.2	-0.01677	3352.2	0.01477	3358.2	-7.78842e-05	3358.5	0.01071
3339.4	0.05803	3352.4	0.0304	3352.4	0.03579	3352.4	-0.01418	3352.4	0.02515	3358.3	-0.000940739	3358.6	0.02645
3339.6	0.06935	3352.6	0.0096	3352.6	0.02383	3352.6	-0.01169	3352.6	0.03688	3358.4	0.000429089	3358.7	0.03906
3339.8	0.06757	3352.8	-0.01462	3352.8	0.00421	3352.8	-0.00979	3352.8	0.04258	3358.5	-0.01039	3358.8	0.05052
3340	0.04839	3353	-0.03077	3353	-9.00006e-05	3353	0.01122	3353	0.03959	3358.6	-0.01433	3358.9	0.0541
3340.2	0.00771	3353.2	-0.04461	3353.2	-0.00269	3353.2	0.04006	3353.2	0.03306	3358.7	-0.01182	3359	0.04678
3340.4	-0.00261	3353.4	-0.05196	3353.4	-0.00163	3353.4	0.05791	3353.4	0.02536	3358.8	-0.0065	3359.1	0.03349
3340.6	-0.00978	3353.6	-0.04674	3353.6	0.00498	3353.6	0.06185	3353.6	0.01751	3358.9	0.000837599	3359.2	0.0045
3340.8	-0.02056	3353.8	-0.02807	3353.8	0.01275	3353.8	0.0519	3353.8	0.00772	3359	0.00749	3359.3	-0.00073595
3341	-0.02694	3354	-0.000771824	3354	0.02377	3354	0.03434	3354	-0.00298	3359.1	0.01547	3359.4	-0.01279
3341.2	-0.02731	3354.2	-6.81203e-05	3354.2	0.03269	3354.2	0.01129	3354.2	-0.00645	3359.2	0.02343	3359.5	-0.02699
3341.4	-0.02029	3354.4	0.01188	3354.4	0.03564	3354.4	-0.00947	3354.4	-0.00381	3359.3	0.02523	3359.6	-0.04283
3341.6	-0.01147	3354.6	0.02284	3354.6	0.03409	3354.6	-0.02682	3354.6	-0.000237446	3359.4	0.02758	3359.7	-0.05751
3341.8	0.00282	3354.8	0.0299	3354.8	0.02939	3354.8	-0.03298	3354.8	0.00477	3359.5	0.02621	3359.8	-0.06469
3342	-0.00781	3355	0.02938	3355	0.02144	3355	-0.02723	3355	0.01492	3359.6	0.02146	3359.9	-0.06197
3342.2	-0.01063	3355.2	0.02874	3355.2	0.01611	3355.2	-0.00929	3355.2	0.03298	3359.7	0.01452	3360	-0.04664
3342.4	-0.00666	3355.4	0.02908	3355.4	0.01403	3355.4	-0.00914	3355.4	0.04688	3359.8	0.00658	3360.1	-0.02247
3342.6	0.00521	3355.6	0.02221	3355.6	-0.0075	3355.6	-0.0085	3355.6	0.04598	3359.9	-0.00161	3360.2	-0.00578
3342.8	0.01069	3355.8	-0.00192	3355.8	-0.01038	3355.8	-0.00326	3355.8	0.03855	3360	-0.01004	3360.3	-0.01051
3343	0.00876	3356	0.0078	3356	-0.0037	3356	0.00597	3356	0.02994	3360.1	-0.016	3360.4	-0.00794
3343.2	0.02195	3356.2	0.0064	3356.2	0.00109	3356.2	0.01361	3356.2	0.01952	3360.2	-0.01355	3360.5	-0.00253
3343.4	0.02921	3356.4	-0.00404	3356.4	0.00445	3356.4	0.01275	3356.4	0.01257	3360.3	-0.00997	3360.6	0.00761
3343.6	0.02448	3356.6	-0.00117	3356.6	0.01234	3356.6	0.00478	3356.6	0.0041	3360.4	-0.00119	3360.7	0.01163
3343.8	0.01635	3356.8	-0.01164	3356.8	0.00682	3356.8	0.00688	3356.8	0.00195	3360.5	0.00815	3360.8	0.0133
3344	0.01334	3357	-0.02496	3357	-0.00876	3357	0.01184	3357	0.00228	3360.6	0.01441	3360.9	0.02425
3344.2	-0.00621	3357.2	-0.01361	3357.2	-0.02434	3357.2	0.00901	3357.2	-0.00302	3360.7	0.01381	3361	0.0275
3344.4	-0.01035	3357.4	0.01522	3357.4	-0.03605	3357.4	0.000772465	3357.4	-0.01068	3360.8	0.00768	3361.1	0.02828
3344.6	-0.00379	3357.6	0.04344	3357.6	-0.03937	3357.6	-0.01096	3357.6	-0.01959	3360.9	0.00429	3361.2	0.02492
3344.8	0.00787	3357.8	0.07533	3357.8	-0.03882	3357.8	-0.0168	3357.8	-0.02482	3361	0.00823	3361.3	0.01557
3345	0.01523	3358	0.09328	3358	-0.03061	3358	-0.01433	3358	-0.03046	3361.1	0.01049	3361.4	0.00229
3345.2	0.01608	3358.2	0.10134	3358.2	-0.0267	3358.2	-0.00456	3358.2	-0.03576	3361.2	0.01099	3361.5	0.00329
3345.4	0.01064	3358.4	0.09608	3358.4	-0.02101	3358.4	0.00359	3358.4	-0.03849	3361.3	0.00689	3361.6	0.00241
3345.6	0	3358.6	0.08386	3358.6	-0.01333	3358.6	-0.00244	3358.6	-0.03768	3361.4	-0.00777	3361.7	-0.00286
3345.8	0.00357	3358.8	0.06907	3358.8	-0.00376	3358.8	-0.00637	3358.8	-0.03464	3361.5	-0.01557	3361.8	-0.00607
3346	0.00204	3359	0.0544	3359	0.00717	3359	-0.0137	3359	-0.03043	3361.6	-0.01837	3361.9	-0.01024
3346.2	-0.000588867	3359.2	0.03986	3359.2	0.00702	3359.2	-0.03173	3359.2	-0.02295	3361.7	-0.01381	3362	-0.01206
3346.4	-0.00722	3359.4	0.0302	3359.4	-0.00827	3359.4	-0.0404	3359.4	-0.0154	3361.8	-0.00324	3362.1	-0.0087
3346.6	-0.01815	3359.6	0.01835	3359.6	-0.03257	3359.6	-0.05117	3359.6	-0.00951	3361.9	0.00991	3362.2	-0.01272
3346.8	-0.02038	3359.8	0.00331	3359.8	-0.06254	3359.8	-0.05914	3359.8	-0.00821	3362	0.01917	3362.3	-0.00956
3347	-0.02031	3360	0.0329	3360	-0.08652	3360	-0.06131	3360	-0.00976	3362.1	0.0241	3362.4	-0.00374
3347.2	-0.01434	3360.2	0.05506	3360.2	-0.09416	3360.2	-0.05468	3360.2	-0.01339	3362.2	0.02305	3362.5	-0.00286
3347.4	-0.01746	3360.4	0.0644	3360.4	-0.08399	3360.4	-0.04294	3360.4	-0.01557	3362.3	0.01888	3362.6	-0.000956582
3347.6	-0.01915	3360.6	0.05846	3360.6	-0.05883	3360.6	-0.02911	3360.6	-0.01531	3362.4	0.00586	3362.7	0.00118
3347.8	-0.01395	3360.8	0.04311	3360.8	-0.02519	3360.8	-0.01678	3360.8	-0.01172	3362.5	-0.01192	3362.8	0.00101
3348	0.00246	3361	0.01849	3361	0.00228	3361	-0.01035	3361	-0.00556	3362.6	-0.03887	3362.9	-9.19103e-05
3348.2	0.02146	3361.2	-0.00911	3361.2	0.01654	3361.2	-0.00462	3361.2	0.000254441	3362.7	-0.05668	3363	0.00246
3348.4	0.04447	3361.4	-0.0345	3361.4	0.01435	3361.4	0.000713084	3361.4	0.01021	3362.8	-0.0616	3363.1	0.0045
3348.6	0.06557	3361.6	-0.045	3361.6	0.00747	3361.6	0.00574	3361.6	0.01988	3362.9	-0.06737	3363.2	0.00603
3348.8	0.07528	3361.8	-0.04425	3361.8	-0.00347	3361.8	0.00758	3361.8	0.02823	3363	-0.0707	3363.3	0.0067
3349	0.06878	3362	-0.02505	3362	-0.02321	3362	0.000607452	3362	0.03326	3363.1	-0.0724	3363.4	0.00351
3349.2	0.03549	3362.2	0.00834	3362.2	-0.04578	3362.2	0.0113	3362.2	0.03286	3363.2	-0.06733	3363.5	-0.00172
3349.4	-0.00841	3362.4	-0.00405	3362.4	-0.06656	3362.4	0.0206	3362.4	0.02691	3363.3	-0.06173	3363.6	0.000281217
3349.6	-0.0704	3362.6	-0.00177	3362.6	-0.08001	3362.6	0.0255	3362.6	0.01755	3363.4	-0.04797	3363.7	0.00132
3349.8	-0.08913	3362.8	0.01053	3362.8	-0.08016	3362.8	0.02259	3362.8	0.00848	3363.5	-0.03051	3363.8	0.0037
3350	-0.08808	3363	0.02515	3363	-0.07043	3363	0.01539	3363	0.00204	3363.6	-0.00632	3363.9	0.0075
3350.2	-0.07573	3363.2	0.03085	3363.2	-0.05242	3363.2	0.00399	3363.2	-0.000924513	3363.7	-0.01194	3364	0.00609
3350.4	-0.05168	3363.4	0.02482	3363.4	-0.02549	3363.4	-0.00891	3363.4	-0.00013963	3363.8	-0.01594	3364.1	0.0027
3350.6	-0.02343	3363.6	0.00474	3363.6	0.000278482	3363.6	-0.02172	3363.6	0.00842	3363.9	-0.01002	3364.2	-0.00283
3350.8	-0.01194	3363.8	0.0172	3363.8	0.01452	3363.8	-0.02952	3363.8	0.01739	3364	0.00173	3364.3	-0.000890389
3351	-0.03407	3364	0.02619	3364	0.01735	3364	-0.03412	3364	0.02108	3364.1	0.01434	3364.4	-0.0024
3351.2	-0.0393	3364.2	0.02552	3364.2	0.01315	3364.2	-0.03833	3364.2	0.01768	3364.2	0.02622	3364.5	-0.00207
3351.4	-0.04043	3364.4	0.0169	3364.4	0.00507	3364.4	-0.03563	3364.4	0.00915	3364.3	0.02711	3364.6	-0.00227
3351.6	-0.02816	3364.6	-1.66896e-05	3364.6	-0.00122	3364.6	-0.02793	3364.6	-0.00238	3364.4	0.01424	3364.7	-0.01512
3351.8	-0.01209	3364.8	-0.01388	3364.8	-0.00312	3364.8	-0.01464	3364.8	-0.01674	3364.5	0.00426	3364.8	-0.02359
3352	0.00678	3365	-0.02262	3365	-0.00344	3365	-0.00284	3365	-0.02875	3364.6	-0.0044	3364.9	-0.02632
3352.2	0.02715	3365.2	-0.0239	3365.2	-9.10097e-05	3365.2	0.00539	3365.2	-0.03909	3364.7	-0.01548	3365	-0.02427
3352.4	0.04412	3365.4	-0.01821	3365.4	0.00137	3365.4	0.01749	3365.4	-0.04485	3364.8	-0.01823	3365.1	-0.01444
3352.6	0.05559	3365.6	-0.0074	3365.6	0	3365.6	0.00477	3365.6	-0.04422	3364.9	-0.01116	3365.2	-0.00605
3352.8	0.06166	3365.8	-0.01185	3365.8	-0.0157	3365.8	-0.00805	3365.8	-0.03442	3365	0.00386	3365.3	0.00303
3353	0.06213	3366	-0.02374	3366	-0.02931	3366	-0.02606	3366	-0.02059	3365.1	0.00329	3365.4	0.00969
3353.2	0.0508	3366.2	-0.02542	3366.2	-0.03758	3366.2	-0.03778	3366.2	-0.00468	3365.2	0.00747	3365.5	0.01024
3353.4	0.02427	3366.4	-0.01631	3366.4	-0.04479	3366.4	-0.0423	3366.4	0.01595	3365.3	0.0125	3365.6	0.00549
3353.6	0.00023591	3366.6	0.000366042	3366.6	-0.05159	3366.6	-0.03902	3366.6	0.01172	3365.4	0.01373	3365.7	0.00181
3353.8	-0.00090113	3366.8	0.01436	3366.8	-0.04634	3366.8	-0.02544	3366.8	0.00946	3365.5	0.01153	3365.8	0.00228
3354	-0.00234	3367	0.02444	3367	-0.04171	3367	-0.00726	3367	0.00893	3365.6	0.00555	3365.9	-0.00020242
3354.2	0.00502	3367.2	0.02267	3367.2	-0.03436	3367.2	0.00492	3367.2	0.00999	3365.7	0.00101	3366	-0.00624
3354.4	0.01379	3367.4	0.00917	3367.4	-0.01853	3367.4	0.0114	3367.4	0.01127	3365.8	0.02499	3366.1	-0.01004
3354.6	0.01955	3367.6	0.00646	3367.6	-0.00437	3367.6	0.00438	3367.6	0.01254	3365.9	0.04276	3366.2	-0.01173
3354.8	0.01611	3367.8	0.00318	3367.8	0.00581	3367.8	0.00418	3367.8	0.01181	3366	0.05767	3366.3	-0.01417
3355	0.00138	3368	-0.0067	3368	0.00593	3368	0.01254	3368	0.011	3366.1	0.06437	3366.4	-0.01393
3355.2	-0.02066	3368.2	-0.0167	3368.2	0.00647	3368.2	0.0184	3368.2	0.00283	3366.2	0.06029	3366.5	-0.0122
3355.4	-0.0421	3368.4	-0.019	3368.4	0.01068	3368.4	0.02131	3368.4	0.01188	3366.3	0.04329	3366.6	-0.01179
3355.6	-0.05043	3368.6	-0.01239	3368.6	0.01862	3368.6	0.01987	3368.6	0.01843	3366.4	0.02227	3366.7	-0.00878
3355.8	-0.04417	3368.8	0.00585	3368.8	0.02232	3368.8	0.01363	3368.8	0.01505	3366.5	0.000642617	3366.8	-0.00515
3356	-0.01781	3369	0.000762753	3369	0.01753	3369	0.00269	3369	0.00736	3366.6	-0.02326	3366.9	-0.00167
3356.2	-0.01215	3369.2	0.00728	3369.2	0.00803	3369.2	-0.00715	3369.2	0.00224	3366.7	-0.03837	3367	0.0056
3356.4	-0.00706	3369.4	0.01355	3369.4	-0.00657	3369.4	-0.01449	3369.4	0.00344	3366.8	-0.04607	3367.1	0.01515
3356.6	0.00502	3369.6	0.02043	3369.6	-0.0226	3369.6	-0.01403	3369.6	-0.000455169	3366.9	-0.0478	3367.2	0.02157
3356.8	0.0159	3369.8	0.02352	3369.8	-0.02395	3369.8	-0.00387	3369.8	-0.0134	3367	-0.04452	3367.3	0.02337
3357	0.02959	3370	0.02564	3370	-0.01796	3370	0.00197	3370	-0.0219	3367.1	-0.0355	3367.4	0.02053
3357.2	0.03857	3370.2	0.02348	3370.2	-0.00978	3370.2	0.00629	3370.2	-0.02817	3367.2	-0.02346	3367.5	0.01464
3357.4	0.03656	3370.4	0.01619	3370.4	-0.0017	3370.4	0.01932	3370.4	-0.03528	3367.3	-0.00584	3367.6	0.00525
3357.6	0.01694	3370.6	0.00355	3370.6	0.00365	3370.6	0.03115	3370.6	-0.04283	3367.4	-0.00964	3367.7	-0.00115
3357.8	-0.01484	3370.8	0.02431	3370.8	0.00304	3370.8	0.04907	3370.8	-0.04969	3367.5	-0.01642	3367.8	0.000134298
3358	-0.02608	3371	0.04116	3371	0.02357	3371	0.0601	3371	-0.05836	3367.6	-0.01811	3367.9	-0.000590689
3358.2	-0.04661	3371.2	0.05288	3371.2	0.03438	3371.2	0.06482	3371.2	-0.06195	3367.7	-0.01206	3368	-0.00659
3358.4	-0.06825	3371.4	0.05055	3371.4	0.03973	3371.4	0.06662	3371.4	-0.05999	3367.8	-0.00465	3368.1	-0.01028
3358.6	-0.09289	3371.6	0.03954	3371.6	0.03491	3371.6	0.06517	3371.6	-0.04977	3367.9	0.00663	3368.2	-0.00842
3358.8	-0.10033	3371.8	0.02805	3371.8	0.03104	3371.8	0.06063	3371.8	-0.03961	3368	0.01212	3368.3	-0.00341
3359	-0.09696	3372	0.01961	3372	0.01984	3372	0.05088	3372	-0.02974	3368.1	0.0095	3368.4	0.0031
3359.2	-0.0875	3372.2	0.0163	3372.2	0.00717	3372.2	0.04224	3372.2	-0.01944	3368.2	0.00225	3368.5	0.01205
3359.4	-0.05794	3372.4	0.01103	3372.4	-0.00897	3372.4	0.03019	3372.4	0.00134	3368.3	-0.00912	3368.6	0.01995
3359.6	-0.00917	3372.6	0.01298	3372.6	-0.02373	3372.6	0.01645	3372.6	0.01902	3368.4	-0.0224	3368.7	0.02395
3359.8	-0.000845898	3372.8	0.00747	3372.8	-0.03295	3372.8	0	3372.8	0.0285	3368.5	-0.02854	3368.8	0.02263
3360	0.000375505	3373	0.00453	3373	-0.02959	3373	-0.00633	3373	0.03548	3368.6	-0.02455	3368.9	0.01611
3360.2	0.0077	3373.2	0.00256	3373.2	-0.01114	3373.2	-0.00956	3373.2	0.03997	3368.7	-0.01116	3369	0.00755
3360.4	0.01982	3373.4	0.00328	3373.4	0.00703	3373.4	-0.00539	3373.4	0.04611	3368.8	0.00569	3369.1	0
3360.6	0.01974	3373.6	-0.00963	3373.6	0.008	3373.6	0.000577026	3373.6	0.054	3368.9	0.01898	3369.2	-0.00246
3360.8	0.01606	3373.8	-0.00909	3373.8	0.01171	3373.8	0.00775	3373.8	0.05827	3369	0.01907	3369.3	-0.00139
3361	-0.00332	3374	0.00207	3374	0.01499	3374	0.00726	3374	0.05664	3369.1	0.00581	3369.4	0.0016
3361.2	-0.01242	3374.2	0.01384	3374.2	0.0167	3374.2	0.01254	3374.2	0.05015	3369.2	-0.00345	3369.5	0.00485
3361.4	-0.01521	3374.4	0.01987	3374.4	0.02124	3374.4	0.01032	3374.4	0.03942	3369.3	-0.01316	3369.6	0.02137
3361.6	-0.0295	3374.6	0.01344	3374.6	0.02075	3374.6	-0.0028	3374.6	0.02536	3369.4	-0.02153	3369.7	0.04188
3361.8	-0.04379	3374.8	-0.00704	3374.8	0.01481	3374.8	-0.01552	3374.8	0.01387	3369.5	-0.01776	3369.8	0.05571
3362	-0.04929	3375	-0.03375	3375	0.000388623	3375	-0.02563	3375	0.00676	3369.6	-0.00517	3369.9	0.06369
3362.2	-0.04328	3375.2	-0.06217	3375.2	-0.0014	3375.2	-0.02465	3375.2	0.00381	3369.7	0.016	3370	0.06682
3362.4	-0.03007	3375.4	-0.08229	3375.4	-0.00581	3375.4	-0.01697	3375.4	0.00225	3369.8	0.03884	3370.1	0.06533
3362.6	-0.01566	3375.6	-0.08737	3375.6	-0.01242	3375.6	-0.00789	3375.6	-0.00719	3369.9	0.04579	3370.2	0.05478
3362.8	-0.00385	3375.8	-0.08256	3375.8	-0.0162	3375.8	-0.00511	3375.8	-0.00983	3370	0.04707	3370.3	0.04382
3363	0.00456	3376	-0.06896	3376	-0.02239	3376	-0.00943	3376	-0.01198	3370.1	0.04259	3370.4	0.02082
3363.2	0.00437	3376.2	-0.05535	3376.2	-0.02921	3376.2	-0.01675	3376.2	-0.01397	3370.2	0.03391	3370.5	-0.01526
3363.4	-0.000122354	3376.4	-0.03869	3376.4	-0.03718	3376.4	-0.02126	3376.4	-0.01408	3370.3	0.02557	3370.6	-0.03546
3363.6	-0.01094	3376.6	-0.02508	3376.6	-0.03966	3376.6	-0.02539	3376.6	-0.00731	3370.4	0.01905	3370.7	-0.03892
3363.8	-0.0186	3376.8	-0.00462	3376.8	-0.04171	3376.8	-0.05152	3376.8	-0.00214	3370.5	0.01551	3370.8	-0.03123
3364	-0.02896	3377	0.01023	3377	-0.03999	3377	-0.05905	3377	0.000179038	3370.6	0.01523	3370.9	-0.01668
3364.2	-0.03721	3377.2	0.01263	3377.2	-0.03764	3377.2	-0.05168	3377.2	0	3370.7	0.01405	3371	-0.00055039
3364.4	-0.04747	3377.4	0.01062	3377.4	-0.03226	3377.4	-0.045	3377.4	-0.00566	3370.8	0.01227	3371.1	0.01676
3364.6	-0.05282	3377.6	0.00482	3377.6	-0.0231	3377.6	-0.03103	3377.6	-0.01333	3370.9	0.01971	3371.2	0.03196
3364.8	-0.04258	3377.8	0.00196	3377.8	-0.01226	3377.8	-0.01986	3377.8	-0.01601	3371	0.0199	3371.3	0.04548
3365	-0.02704	3378	0.000809749	3378	-0.01045	3378	-0.00859	3378	-0.0125	3371.1	0.00934	3371.4	0.05054
3365.2	-0.00719	3378.2	0.00112	3378.2	-0.02115	3378.2	-0.000516597	3378.2	-0.0033	3371.2	-0.00185	3371.5	0.04925
3365.4	0.00915	3378.4	0.00144	3378.4	-0.03122	3378.4	0.00406	3378.4	0.00549	3371.3	-0.0128	3371.6	0.04158
3365.6	0.0145	3378.6	-0.00106	3378.6	-0.03699	3378.6	0.00593	3378.6	0.01296	3371.4	-0.02172	3371.7	0.02631
3365.8	0.01264	3378.8	-0.00197	3378.8	-0.035	3378.8	0.00632	3378.8	0.01681	3371.5	-0.03038	3371.8	0.01066
3366	0.00488	3379	0.000303504	3379	-0.02548	3379	-0.00197	3379	0.01615	3371.6	-0.03566	3371.9	-0.00252
3366.2	-0.00897	3379.2	-0.00355	3379.2	-0.01228	3379.2	-0.02286	3379.2	0.01445	3371.7	-0.03717	3372	-0.00296
3366.4	-0.02453	3379.4	0.000755639	3379.4	0.00511	3379.4	-0.01849	3379.4	0.01219	3371.8	-0.03168	3372.1	-0.00137
3366.6	-0.03328	3379.6	0.01142	3379.6	0.01715	3379.6	-0.000206065	3379.6	0.0091	3371.9	-0.01781	3372.2	0.00287
3366.8	-0.03024	3379.8	0.01878	3379.8	0.02123	3379.8	0.00767	3379.8	0.00511	3372	-0.000405431	3372.3	0.00604
3367	-0.0084	3380	0.01808	3380	0.01766	3380	0.01025	3380	0.00751	3372.1	0.01302	3372.4	0.00503
3367.2	0.00366	3380.2	0.01273	3380.2	0.01486	3380.2	-0.000165795	3380.2	0.01958	3372.2	0.02019	3372.5	0.0029
3367.4	0.02512	3380.4	0.0147	3380.4	0.01856	3380.4	-0.01579	3380.4	0.02511	3372.3	0.02124	3372.6	0.00141
3367.6	0.05419	3380.6	0.02441	3380.6	0.01053	3380.6	-0.03451	3380.6	0.02106	3372.4	0.01926	3372.7	-0.00272
3367.8	0.07555	3380.8	0.023	3380.8	-0.00621	3380.8	-0.04653	3380.8	0.0125	3372.5	0.01094	3372.8	-0.005
3368	0.08131	3381	0.0211	3381	-0.02178	3381	-0.05445	3381	-0.000921831	3372.6	0.00284	3372.9	-0.00389
3368.2	0.06407	3381.2	0.02018	3381.2	-0.02898	3381.2	-0.05627	3381.2	-0.0106	3372.7	-0.00345	3373	-0.000188995
3368.4	0.03174	3381.4	0.0228	3381.4	-0.02685	3381.4	-0.05429	3381.4	-0.01485	3372.8	-0.00995	3373.1	0.0015
3368.6	0	3381.6	0.02237	3381.6	-0.0111	3381.6	-0.04961	3381.6	-0.01429	3372.9	-0.01269	3373.2	0.00517
3368.8	-0.01014	3381.8	0.01632	3381.8	0.00498	3381.8	-0.04233	3381.8	-0.00643	3373	-0.01101	3373.3	0.0088
3369	-0.00767	3382	0.01015	3382	0.00315	3382	-0.02204	3382	0.00464	3373.1	-0.00432	3373.4	0.00753
3369.2	0.00359	3382.2	0.0063	3382.2	0.00403	3382.2	-0.00482	3382.2	0.00361	3373.2	0.00681	3373.5	0.00085884
3369.4	0.01696	3382.4	0	3382.4	0.00597	3382.4	-0.00855	3382.4	0.00577	3373.3	0.01452	3373.6	0.000350921
3369.6	0.02702	3382.6	-0.00666	3382.6	0.00665	3382.6	-0.00627	3382.6	0.0096	3373.4	0.01627	3373.7	-0.000708284
3369.8	0.03488	3382.8	-0.01222	3382.8	0.00743	3382.8	0	3382.8	0.01197	3373.5	0.0183	3373.8	-0.00514
3370	0.03265	3383	-0.01168	3383	0.0036	3383	-0.0135	3383	0.0108	3373.6	0.01874	3373.9	-0.01371
3370.2	0.01891	3383.2	-0.01284	3383.2	0.00629	3383.2	-0.03049	3383.2	0.00879	3373.7	0.01724	3374	-0.02723
3370.4	0.01057	3383.4	-0.01474	3383.4	0.00459	3383.4	-0.03623	3383.4	0.00172	3373.8	0.01614	3374.1	-0.04103
3370.6	0.00594	3383.6	-0.0148	3383.6	-0.00287	3383.6	-0.04698	3383.6	0.000552506	3373.9	0.01071	3374.2	-0.04977
3370.8	0.000702212	3383.8	-0.00631	3383.8	-0.0139	3383.8	-0.06182	3383.8	-0.00295	3374	0.00404	3374.3	-0.05296
3371	-0.00163	3384	-0.00746	3384	-0.02178	3384	-0.07377	3384	-0.01256	3374.1	-0.000665212	3374.4	-0.04894
3371.2	-0.00267	3384.2	-0.00261	3384.2	-0.02348	3384.2	-0.07341	3384.2	-0.02239	3374.2	0.00064495	3374.5	-0.03849
3371.4	0.000399412	3384.4	-0.000458668	3384.4	-0.01481	3384.4	-0.06376	3384.4	-0.02908	3374.3	0.00359	3374.6	-0.02766
3371.6	-0.000460125	3384.6	-0.00282	3384.6	0.00644	3384.6	-0.0488	3384.6	-0.03182	3374.4	0.00735	3374.7	-0.02
3371.8	0.01058	3384.8	-0.00128	3384.8	0.01658	3384.8	-0.02794	3384.8	-0.03039	3374.5	0.00487	3374.8	-0.01445
3372	0.02752	3385	0.00124	3385	0.01373	3385	-0.01009	3385	-0.02883	3374.6	0.02023	3374.9	-0.01267
3372.2	0.04006	3385.2	0.00462	3385.2	0.01958	3385.2	0.00267	3385.2	-0.02525	3374.7	0.02339	3375	-0.01432
3372.4	0.0441	3385.4	0.00311	3385.4	0.02543	3385.4	0.00682	3385.4	-0.01826	3374.8	0.01917	3375.1	-0.01035
3372.6	0.04374	3385.6	0.01283	3385.6	0.02457	3385.6	0.00338	3385.6	-0.01232	3374.9	0.01404	3375.2	-0.00267
3372.8	0.03578	3385.8	0.00943	3385.8	0.01638	3385.8	0.01294	3385.8	-0.00749	3375	0.01092	3375.3	-0.00471
3373	0.02662	3386	0.00372	3386	0.00259	3386	0.01486	3386	-0.00676	3375.1	0.00402	3375.4	-0.00224
3373.2	0.02806	3386.2	-0.00309	3386.2	0.02408	3386.2	0.00968	3386.2	-0.01096	3375.2	-0.00475	3375.5	0.00437
3373.4	0.0377	3386.4	-0.006	3386.4	0.03226	3386.4	-0.00151	3386.4	-0.01882	3375.3	-0.00961	3375.6	0.01131
3373.6	0.04374	3386.6	-0.00485	3386.6	0.03016	3386.6	-0.01539	3386.6	-0.01192	3375.4	-0.00722	3375.7	0.01498
3373.8	0.04108	3386.8	-0.01829	3386.8	0.01958	3386.8	-0.02657	3386.8	-0.00843	3375.5	-0.00724	3375.8	0.01476
3374	0.02323	3387	-0.02575	3387	0.00481	3387	-0.03295	3387	-0.00736	3375.6	-0.00328	3375.9	0.01217
3374.2	0.01731	3387.2	-0.02588	3387.2	-0.0109	3387.2	-0.03163	3387.2	-0.00811	3375.7	0.00429	3376	0.00698
3374.4	0.00714	3387.4	-0.01281	3387.4	-0.02486	3387.4	-0.02921	3387.4	-0.00663	3375.8	0.00921	3376.1	0.000251446
3374.6	-0.01592	3387.6	0.00307	3387.6	-0.02792	3387.6	-0.02279	3387.6	-0.0082	3375.9	0.00949	3376.2	-0.000951864
3374.8	-0.03629	3387.8	0.02249	3387.8	-0.01788	3387.8	-0.02047	3387.8	-0.00651	3376	0.00218	3376.3	0.00301
3375	-0.05755	3388	0.03226	3388	0.00515	3388	-0.02196	3388	-0.00538	3376.1	-0.01129	3376.4	0.00368
3375.2	-0.06812	3388.2	0.03543	3388.2	0.03517	3388.2	-0.02814	3388.2	-0.00223	3376.2	-0.0273	3376.5	0.00518
3375.4	-0.07349	3388.4	0.02956	3388.4	0.04789	3388.4	-0.03002	3388.4	0.00397	3376.3	-0.04426	3376.6	0.00369
3375.6	-0.07795	3388.6	0.01746	3388.6	0.06207	3388.6	-0.0272	3388.6	0.00684	3376.4	-0.05001	3376.7	-0.000103546
3375.8	-0.07092	3388.8	0.00439	3388.8	0.07133	3388.8	-0.00698	3388.8	0	3376.5	-0.05517	3376.8	-0.00308
3376	-0.05788	3389	0.01253	3389	0.07178	3389	0.01829	3389	-0.007	3376.6	-0.05697	3376.9	-0.00456
3376.2	-0.04315	3389.2	0.02129	3389.2	0.06553	3389.2	0.03809	3389.2	-0.01046	3376.7	-0.05672	3377	-0.00496
3376.4	-0.02982	3389.4	0.02699	3389.4	0.05582	3389.4	0.0546	3389.4	-0.01024	3376.8	-0.0551	3377.1	-0.00138
3376.6	-0.01128	3389.6	0.02512	3389.6	0.04087	3389.6	0.0669	3389.6	-0.0094	3376.9	-0.05235	3377.2	0.00772
3376.8	-0.01212	3389.8	0.02227	3389.8	0.02613	3389.8	0.07561	3389.8	-0.00654	3377	-0.05016	3377.3	0.01337
3377	-0.02226	3390	0.01917	3390	0.01128	3390	0.08121	3390	-0.00334	3377.1	-0.04994	3377.4	0.01217
3377.2	-0.0163	3390.2	0.01265	3390.2	0	3390.2	0.09109	3390.2	0.00392	3377.2	-0.04901	3377.5	0.00661
3377.4	-0.00104	3390.4	0.00577	3390.4	-0.01621	3390.4	0.09752	3390.4	0.00915	3377.3	-0.04553	3377.6	0.00736
3377.6	0.01802	3390.6	0.00488	3390.6	-0.03064	3390.6	0.09745	3390.6	0.01634	3377.4	-0.04247	3377.7	0.00528
3377.8	0.03908	3390.8	-0.00127	3390.8	-0.04454	3390.8	0.09298	3390.8	0.02296	3377.5	-0.03607	3377.8	-0.00394
3378	0.04715	3391	-0.0062	3391	-0.05646	3391	0.08451	3391	0.0248	3377.6	-0.0274	3377.9	-0.01555
3378.2	0.03521	3391.2	-0.00978	3391.2	-0.06638	3391.2	0.07235	3391.2	0.02323	3377.7	-0.01767	3378	-0.02407
3378.4	0.02197	3391.4	-0.01031	3391.4	-0.07117	3391.4	0.06328	3391.4	0.01888	3377.8	-0.00283	3378.1	-0.02863
3378.6	0.000830594	3391.6	-0.00302	3391.6	-0.06904	3391.6	0.06351	3391.6	0.01336	3377.9	-0.00181	3378.2	-0.02551
3378.8	-0.00631	3391.8	0.00778	3391.8	-0.05863	3391.8	0.07384	3391.8	0.01158	3378	0.00336	3378.3	-0.01876
3379	-0.00515	3392	0.02423	3392	-0.04089	3392	0.06635	3392	0.01182	3378.1	0.01524	3378.4	-0.009
3379.2	-0.00198	3392.2	0.04031	3392.2	-0.02273	3392.2	0.06759	3392.2	0.01442	3378.2	0.02823	3378.5	0.0024
3379.4	0.000876865	3392.4	0.04931	3392.4	-0.00907	3392.4	0.07884	3392.4	0.01591	3378.3	0.04139	3378.6	0.01773
3379.6	3.84323e-05	3392.6	0.05219	3392.6	-0.00443	3392.6	0.09699	3392.6	0.01642	3378.4	0.05319	3378.7	0.03387
3379.8	0	3392.8	0.04787	3392.8	-0.00487	3392.8	0.11484	3392.8	0.0143	3378.5	0.06005	3378.8	0.04644
3380	0.0034	3393	0.04001	3393	0.00178	3393	0.13099	3393	0.01162	3378.6	0.06218	3378.9	0.05089
3380.2	0.01579	3393.2	0.0297	3393.2	0.00644	3393.2	0.14304	3393.2	0.00346	3378.7	0.06142	3379	0.04523
3380.4	0.03779	3393.4	0.01829	3393.4	0.01152	3393.4	0.15238	3393.4	-0.00547	3378.8	0.05685	3379.1	0.03671
3380.6	0.05909	3393.6	0.00774	3393.6	0.01398	3393.6	0.15543	3393.6	-0.01454	3378.9	0.04948	3379.2	0.02513
3380.8	0.07168	3393.8	0	3393.8	0.01183	3393.8	0.15608	3393.8	-0.02173	3379	0.03932	3379.3	0.01632
3381	0.07108	3394	0.0105	3394	0.00318	3394	0.14963	3394	-0.02768	3379.1	0.03179	3379.4	0.000945274
3381.2	0.06228	3394.2	0.02162	3394.2	-0.00966	3394.2	0.13818	3394.2	-0.01432	3379.2	0.0244	3379.5	-0.00584
3381.4	0.04317	3394.4	0.02723	3394.4	-0.02543	3394.4	0.11892	3394.4	-0.00403	3379.3	0.02079	3379.6	-0.0043
3381.6	0.02827	3394.6	0.02601	3394.6	-0.03575	3394.6	0.09407	3394.6	-0.00609	3379.4	0.01724	3379.7	0.00398
3381.8	0.01877	3394.8	0.026	3394.8	-0.03958	3394.8	0.07983	3394.8	-0.02024	3379.5	0.00935	3379.8	0.00922
3382	0.01786	3395	0.02319	3395	-0.04026	3395	0.08085	3395	-0.03877	3379.6	0.000329478	3379.9	0.00828
3382.2	0.02156	3395.2	0.01463	3395.2	-0.03696	3395.2	0.07827	3395.2	-0.05889	3379.7	-0.00456	3380	-0.000702115
3382.4	0.02096	3395.4	0.00852	3395.4	-0.03471	3395.4	0.0693	3395.4	-0.06748	3379.8	-0.01042	3380.1	-0.00822
3382.6	0.01969	3395.6	-0.00224	3395.6	-0.03382	3395.6	0.05272	3395.6	-0.06468	3379.9	-0.01654	3380.2	-0.01403
3382.8	0.01867	3395.8	-0.00921	3395.8	-0.03241	3395.8	0.03054	3395.8	-0.04842	3380	-0.01908	3380.3	-0.01277
3383	0.01355	3396	-0.01166	3396	-0.0289	3396	0.00776	3396	-0.03621	3380.1	-0.02224	3380.4	-0.00147
3383.2	0.00263	3396.2	-0.01105	3396.2	-0.02613	3396.2	-0.01362	3396.2	-0.02385	3380.2	-0.02087	3380.5	-0.00796
3383.4	-0.000294515	3396.4	-0.00849	3396.4	-0.02084	3396.4	-0.0252	3396.4	-0.00753	3380.3	-0.01908	3380.6	-0.01256
3383.6	-0.00232	3396.6	0.00524	3396.6	-0.01324	3396.6	-0.02798	3396.6	0.00941	3380.4	-0.01862	3380.7	-0.01334
3383.8	-0.00764	3396.8	0.00714	3396.8	-0.00376	3396.8	-0.02346	3396.8	0.02878	3380.5	-0.01876	3380.8	-0.00906
3384	-0.01296	3397	0.01685	3397	0.00625	3397	-0.01074	3397	0.04753	3380.6	-0.02105	3380.9	-0.00375
3384.2	-0.02038	3397.2	0.03256	3397.2	0.01206	3397.2	0.00318	3397.2	0.05843	3380.7	-0.02292	3381	0.00424
3384.4	-0.0318	3397.4	0.04325	3397.4	0.01242	3397.4	0.0147	3397.4	0.0619	3380.8	-0.02615	3381.1	0.01162
3384.6	-0.04333	3397.6	0.04649	3397.6	0.00723	3397.6	0.02552	3397.6	0.06252	3380.9	-0.03092	3381.2	0.01751
3384.8	-0.04985	3397.8	0.03483	3397.8	0.00288	3397.8	0.03554	3397.8	0.06127	3381	-0.03421	3381.3	0.02168
3385	-0.04847	3398	0.0162	3398	0	3398	0.04906	3398	0.06342	3381.1	-0.03162	3381.4	0.02036
3385.2	-0.04939	3398.2	0.0098	3398.2	-0.01293	3398.2	0.07038	3398.2	0.07231	3381.2	-0.02208	3381.5	0.01776
3385.4	-0.04491	3398.4	0.00599	3398.4	-0.02627	3398.4	0.09781	3398.4	0.08522	3381.3	-0.0111	3381.6	0.00967
3385.6	-0.03703	3398.6	0.00499	3398.6	-0.04297	3398.6	0.13213	3398.6	0.10237	3381.4	-0.000288141	3381.7	0.00649
3385.8	-0.02486	3398.8	0.004	3398.8	-0.05862	3398.8	0.16445	3398.8	0.12411	3381.5	0.00344	3381.8	0.01475
3386	-0.01198	3399	-0.00311	3399	-0.07008	3399	0.19077	3399	0.14431	3381.6	0.01262	3381.9	0.0184
3386.2	0	3399.2	-0.00619	3399.2	-0.07662	3399.2	0.20469	3399.2	0.16389	3381.7	0.01494	3382	0.01799
3386.4	-0.00247	3399.4	-0.00303	3399.4	-0.0754	3399.4	0.20621	3399.4	0.17611	3381.8	0.0128	3382.1	0.01837
3386.6	-0.00194	3399.6	-0.000554031	3399.6	-0.06873	3399.6	0.20073	3399.6	0.18431	3381.9	0.00359	3382.2	0.01788
3386.8	0.000185714	3399.8	0.01145	3399.8	-0.05608	3399.8	0.18795	3399.8	0.18819	3382	-0.01002	3382.3	0.01733
3387	0.00301	3400	0.03408	3400	-0.03663	3400	0.17127	3400	0.18534	3382.1	-0.0214	3382.4	0.01638
3387.2	0.00434	3400.2	0.06722	3400.2	-0.02126	3400.2	0.15109	3400.2	0.17819	3382.2	-0.0345	3382.5	0.01363
3387.4	0.00247	3400.4	0.10316	3400.4	-0.00862	3400.4	0.12781	3400.4	0.16326	3382.3	-0.03874	3382.6	0.00882
3387.6	-0.0014	3400.6	0.1363	3400.6	0.000666214	3400.6	0.10863	3400.6	0.14179	3382.4	-0.03406	3382.7	0.000551692
3387.8	-0.00777	3400.8	0.16309	3400.8	-0.000839528	3400.8	0.08455	3400.8	0.1186	3382.5	-0.02404	3382.8	-0.00701
3388	-0.01414	3401	0.1812	3401	-0.00811	3401	0.05554	3401	0.09276	3382.6	-0.00355	3382.9	-0.01583
3388.2	-0.01671	3401.2	0.19014	3401.2	-0.01569	3401.2	0.01689	3401.2	0.06575	3382.7	-0.00179	3383	-0.01988
3388.4	-0.01949	3401.4	0.18455	3401.4	-0.02328	3401.4	-0.01646	3401.4	0.03977	3382.8	-0.00234	3383.1	-0.01953
3388.6	-0.01986	3401.6	0.16222	3401.6	-0.02803	3401.6	-0.0429	3401.6	0.01241	3382.9	-0.00287	3383.2	-0.01161
3388.8	-0.02363	3401.8	0.12755	3401.8	-0.03257	3401.8	-0.05845	3401.8	-0.01444	3383	-0.00287	3383.3	0.00269
3389	-0.0234	3402	0.08225	3402	-0.04466	3402	-0.0648	3402	-0.04196	3383.1	-0.00268	3383.4	-0.000334551
3389.2	-0.02767	3402.2	0.01508	3402.2	-0.06336	3402.2	-0.06235	3402.2	-0.06447	3383.2	0.000776792	3383.5	2.36332e-06
3389.4	-0.02994	3402.4	-0.05282	3402.4	-0.08844	3402.4	-0.0582	3402.4	-0.08823	3383.3	-0.00167	3383.6	0.00193
3389.6	-0.01801	3402.6	-0.12867	3402.6	-0.11834	3402.6	-0.05634	3402.6	-0.11068	3383.4	-0.00232	3383.7	0.00764
3389.8	-0.00219	3402.8	-0.19493	3402.8	-0.1581	3402.8	-0.06369	3402.8	-0.1334	3383.5	-0.00632	3383.8	0.01422
3390	0.01434	3403	-0.25545	3403	-0.19397	3403	-0.08064	3403	-0.14855	3383.6	-0.0107	3383.9	0.01992
3390.2	0.02407	3403.2	-0.29777	3403.2	-0.22723	3403.2	-0.10559	3403.2	-0.15933	3383.7	-0.01657	3384	0.01788
3390.4	0.0289	3403.4	-0.32591	3403.4	-0.24508	3403.4	-0.14234	3403.4	-0.16379	3383.8	-0.01834	3384.1	0.00782
3390.6	0.02573	3403.6	-0.33328	3403.6	-0.2446	3403.6	-0.17078	3403.6	-0.16088	3383.9	-0.01438	3384.2	0.00106
3390.8	0.02166	3403.8	-0.32404	3403.8	-0.22598	3403.8	-0.18653	3403.8	-0.15395	3384	-0.0096	3384.3	-0.00198
3391	0.01699	3404	-0.29488	3404	-0.19721	3404	-0.18568	3404	-0.14174	3384.1	-0.00173	3384.4	-0.00966
3391.2	0.01631	3404.2	-0.26279	3404.2	-0.16162	3404.2	-0.16883	3404.2	-0.1287	3384.2	0.00324	3384.5	-0.01835
3391.4	0.01924	3404.4	-0.23131	3404.4	-0.12005	3404.4	-0.13518	3404.4	-0.11135	3384.3	0.0103	3384.6	-0.02752
3391.6	0.01737	3404.6	-0.20031	3404.6	-0.08142	3404.6	-0.08773	3404.6	-0.08741	3384.4	0.0136	3384.7	-0.03812
3391.8	0.0042	3404.8	-0.16871	3404.8	-0.04783	3404.8	-0.03587	3404.8	-0.05985	3384.5	0.01644	3384.8	-0.04205
3392	-0.01907	3405	-0.12184	3405	-0.00863	3405	0.02738	3405	-0.02806	3384.6	0.01728	3384.9	-0.04382
3392.2	-0.03184	3405.2	-0.05773	3405.2	0.03029	3405.2	0.08473	3405.2	0.01075	3384.7	0.01901	3385	-0.04292
3392.4	-0.04361	3405.4	0.01541	3405.4	0.0674	3405.4	0.13758	3405.4	0.05198	3384.8	0.01934	3385.1	-0.04167
3392.6	-0.03759	3405.6	0.0982	3405.6	0.09875	3405.6	0.18313	3405.6	0.09294	3384.9	0.01894	3385.2	-0.0403
3392.8	-0.02426	3405.8	0.16793	3405.8	0.13408	3405.8	0.22459	3405.8	0.13376	3385	0.01627	3385.3	-0.03547
3393	-0.01403	3406	0.22348	3406	0.15432	3406	0.26834	3406	0.16791	3385.1	0.01216	3385.4	-0.03285
3393.2	0	3406.2	0.25997	3406.2	0.17184	3406.2	0.30329	3406.2	0.19228	3385.2	0.00363	3385.5	-0.0272
3393.4	0.01258	3406.4	0.2824	3406.4	0.18485	3406.4	0.32874	3406.4	0.20372	3385.3	0.000471029	3385.6	-0.02334
3393.6	0.02685	3406.6	0.28982	3406.6	0.2008	3406.6	0.34339	3406.6	0.20364	3385.4	-0.00131	3385.7	-0.01769
3393.8	0.03303	3406.8	0.28843	3406.8	0.21643	3406.8	0.35185	3406.8	0.1898	3385.5	-0.01275	3385.8	-0.01277
3394	0.02991	3407	0.2791	3407	0.22745	3407	0.3469	3407	0.16597	3385.6	-0.02746	3385.9	-0.00301
3394.2	0.01998	3407.2	0.26135	3407.2	0.23344	3407.2	0.32265	3407.2	0.13137	3385.7	-0.03825	3386	-0.00385
3394.4	-0.01184	3407.4	0.23015	3407.4	0.23398	3407.4	0.2861	3407.4	0.0915	3385.8	-0.04941	3386.1	-0.00877
3394.6	-0.04816	3407.6	0.19272	3407.6	0.22362	3407.6	0.23415	3407.6	0.05204	3385.9	-0.05715	3386.2	-0.00853
3394.8	-0.08669	3407.8	0.14247	3407.8	0.19828	3407.8	0.17591	3407.8	0.0139	3386	-0.06189	3386.3	-0.00465
3395	-0.12101	3408	0.08329	3408	0.1591	3408	0.12096	3408	-0.02042	3386.1	-0.06444	3386.4	-0.00295
3395.2	-0.14413	3408.2	0.0235	3408.2	0.10589	3408.2	0.07091	3408.2	-0.05279	3386.2	-0.06672	3386.5	0.00171
3395.4	-0.15576	3408.4	-0.03091	3408.4	0.04607	3408.4	0.03366	3408.4	-0.08808	3386.3	-0.06422	3386.6	0.00126
3395.6	-0.15898	3408.6	-0.07921	3408.6	-0.01815	3408.6	0.00531	3408.6	-0.12337	3386.4	-0.06027	3386.7	0
3395.8	-0.1597	3408.8	-0.12861	3408.8	-0.08038	3408.8	-0.01673	3408.8	-0.16456	3386.5	-0.05068	3386.8	0.00254
3396	-0.16053	3409	-0.1636	3409	-0.13465	3409	-0.03848	3409	-0.20207	3386.6	-0.04668	3386.9	0.0092
3396.2	-0.16185	3409.2	-0.19064	3409.2	-0.18849	3409.2	-0.06323	3409.2	-0.24492	3386.7	-0.03882	3387	0.01522
3396.4	-0.16587	3409.4	-0.20925	3409.4	-0.22756	3409.4	-0.09138	3409.4	-0.28743	3386.8	-0.03258	3387.1	0.02215
3396.6	-0.173	3409.6	-0.2088	3409.6	-0.25123	3409.6	-0.11543	3409.6	-0.32772	3386.9	-0.02296	3387.2	0.0274
3396.8	-0.18202	3409.8	-0.19406	3409.8	-0.25697	3409.8	-0.13777	3409.8	-0.36579	3387	-0.01491	3387.3	0.02668
3397	-0.18304	3410	-0.16857	3410	-0.24805	3410	-0.15172	3410	-0.3935	3387.1	-0.01258	3387.4	0.02172
3397.2	-0.18397	3410.2	-0.12963	3410.2	-0.22267	3410.2	-0.15277	3410.2	-0.40761	3387.2	-0.01959	3387.5	0.01328
3397.4	-0.17929	3410.4	-0.08288	3410.4	-0.18252	3410.4	-0.14032	3410.4	-0.40679	3387.3	-0.03093	3387.6	-0.000184759
3397.6	-0.16631	3410.6	-0.03332	3410.6	-0.13483	3410.6	-0.12257	3410.6	-0.38937	3387.4	-0.04319	3387.7	-0.00479
3397.8	-0.13364	3410.8	0.02565	3410.8	-0.0755	3410.8	-0.09801	3410.8	-0.3584	3387.5	-0.05043	3387.8	-0.00616
3398	-0.08446	3411	0.0944	3411	-0.01732	3411	-0.05996	3411	-0.31605	3387.6	-0.05281	3387.9	-0.00497
3398.2	-0.03398	3411.2	0.16754	3411.2	0.04106	3411.2	-0.00431	3411.2	-0.2671	3387.7	-0.04883	3388	-0.00121
3398.4	0.02249	3411.4	0.24887	3411.4	0.10175	3411.4	0.06694	3411.4	-0.21246	3387.8	-0.03955	3388.1	0.00205
3398.6	0.07417	3411.6	0.32055	3411.6	0.16705	3411.6	0.14759	3411.6	-0.14844	3387.9	-0.02686	3388.2	0.00349
3398.8	0.12795	3411.8	0.39687	3411.8	0.2333	3411.8	0.22884	3411.8	-0.08421	3388	-0.01509	3388.3	0.00206
3399	0.17252	3412	0.46683	3412	0.30185	3412	0.3027	3412	-0.00978	3388.1	-0.00912	3388.4	-0.00106
3399.2	0.2135	3412.2	0.53741	3412.2	0.36683	3412.2	0.37465	3412.2	0.05535	3388.2	-0.0076	3388.5	0.01031
3399.4	0.24468	3412.4	0.59809	3412.4	0.42805	3412.4	0.4433	3412.4	0.11513	3388.3	-0.00765	3388.6	0.01455
3399.6	0.26725	3412.6	0.65816	3412.6	0.48978	3412.6	0.50665	3412.6	0.16651	3388.4	-0.00326	3388.7	0.0148
3399.8	0.28203	3412.8	0.71188	3412.8	0.53884	3412.8	0.56	3412.8	0.21796	3388.5	-0.01608	3388.8	0.01095
3400	0.28261	3413	0.75729	3413	0.56967	3413	0.59686	3413	0.25545	3388.6	-0.0204	3388.9	0.00455
3400.2	0.26608	3413.2	0.79341	3413.2	0.57314	3413.2	0.61351	3413.2	0.29162	3388.7	-0.01792	3389	-0.000911856
3400.4	0.24126	3413.4	0.81194	3413.4	0.54466	3413.4	0.61056	3413.4	0.32078	3388.8	-0.00909	3389.1	0.00129
3400.6	0.21204	3413.6	0.81263	3413.6	0.49427	3413.6	0.58501	3413.6	0.33799	3388.9	0.00322	3389.2	-0.0145
3400.8	0.19321	3413.8	0.78608	3413.8	0.41538	3413.8	0.53896	3413.8	0.34014	3389	0.01274	3389.3	-0.02172
3401	0.17039	3414	0.73631	3414	0.33481	3414	0.46782	3414	0.32381	3389.1	0.02364	3389.4	-0.02348
3401.2	0.15967	3414.2	0.66211	3414.2	0.24963	3414.2	0.38547	3414.2	0.28852	3389.2	0.03048	3389.5	-0.02121
3401.4	0.15374	3414.4	0.55601	3414.4	0.16488	3414.4	0.29312	3414.4	0.23427	3389.3	0.03478	3389.6	-0.01556
3401.6	0.14722	3414.6	0.42365	3414.6	0.06953	3414.6	0.19107	3414.6	0.16781	3389.4	0.03752	3389.7	-0.01111
3401.8	0.1411	3414.8	0.26979	3414.8	-0.03094	3414.8	0.08352	3414.8	0.08974	3389.5	0.03256	3389.8	-0.00513
3402	0.12767	3415	0.10676	3415	-0.1309	3415	-0.02272	3415	0.00966	3389.6	0.02552	3389.9	0.000286795
3402.2	0.09955	3415.2	-0.04319	3415.2	-0.2297	3415.2	-0.11667	3415.2	-0.06465	3389.7	0.01615	3390	0.01477
3402.4	0.05797	3415.4	-0.1896	3415.4	-0.32881	3415.4	-0.19542	3415.4	-0.14147	3389.8	0.00635	3390.1	0.02474
3402.6	0.00155	3415.6	-0.32416	3415.6	-0.41797	3415.6	-0.26567	3415.6	-0.20585	3389.9	0.01809	3390.2	0.02573
3402.8	-0.05156	3415.8	-0.4283	3415.8	-0.49917	3415.8	-0.32472	3415.8	-0.26274	3390	0.02186	3390.3	0.02127
3403	-0.10658	3416	-0.49774	3416	-0.56904	3416	-0.37716	3416	-0.30691	3390.1	0.021	3390.4	0.01069
3403.2	-0.15299	3416.2	-0.5304	3416.2	-0.61608	3416.2	-0.41361	3416.2	-0.34255	3390.2	0.01643	3390.5	9.60065e-06
3403.4	-0.18801	3416.4	-0.52568	3416.4	-0.64278	3416.4	-0.43606	3416.4	-0.36346	3390.3	0.01092	3390.6	-0.0135
3403.6	-0.22353	3416.6	-0.48882	3416.6	-0.64099	3416.6	-0.44321	3416.6	-0.36979	3390.4	0.00582	3390.7	-0.02148
3403.8	-0.25214	3416.8	-0.43071	3416.8	-0.61383	3416.8	-0.43236	3416.8	-0.36306	3390.5	0.0011	3390.8	-0.02428
3404	-0.27816	3417	-0.35634	3417	-0.56037	3417	-0.4025	3417	-0.34502	3390.6	-0.00216	3390.9	-0.02512
3404.2	-0.29397	3417.2	-0.28821	3417.2	-0.4848	3417.2	-0.36295	3417.2	-0.32266	3390.7	-0.00473	3391	-0.02205
3404.4	-0.29279	3417.4	-0.21775	3417.4	-0.38544	3417.4	-0.3096	3417.4	-0.29267	3390.8	-0.00641	3391.1	-0.01633
3404.6	-0.2764	3417.6	-0.14522	3417.6	-0.27644	3417.6	-0.24465	3417.6	-0.25282	3390.9	-0.00944	3391.2	-0.00967
3404.8	-0.23962	3417.8	-0.06707	3417.8	-0.17258	3417.8	-0.172	3417.8	-0.19172	3391	-0.0063	3391.3	-0.00206
3405	-0.17873	3418	0.01671	3418	-0.07081	3418	-0.08904	3418	-0.11576	3391.1	0.00128	3391.4	-0.01252
3405.2	-0.10175	3418.2	0.14092	3418.2	0.01629	3418.2	0.00871	3418.2	-0.02903	3391.2	0.01113	3391.5	-0.01229
3405.4	-0.00327	3418.4	0.27295	3418.4	0.10296	3418.4	0.11236	3418.4	0.07325	3391.3	0.02037	3391.6	-0.00261
3405.6	0.10552	3418.6	0.42136	3418.6	0.19761	3418.6	0.21331	3418.6	0.17269	3391.4	0.02616	3391.7	0.00954
3405.8	0.2047	3418.8	0.56048	3418.8	0.30199	3418.8	0.32316	3418.8	0.26663	3391.5	0.02995	3391.8	0.02208
3406	0.29379	3419	0.71792	3419	0.40009	3419	0.42741	3419	0.35822	3391.6	0.03302	3391.9	0.03174
3406.2	0.37097	3419.2	0.84055	3419.2	0.49725	3419.2	0.53387	3419.2	0.44009	3391.7	0.03285	3392	0.0335
3406.4	0.42786	3419.4	0.93532	3419.4	0.58487	3419.4	0.62552	3419.4	0.50272	3391.8	0.03086	3392.1	0.02902
3406.6	0.47844	3419.6	1.0037	3419.6	0.6596	3419.6	0.70437	3419.6	0.55201	3391.9	0.02764	3392.2	0.02297
3406.8	0.52093	3419.8	1.03188	3419.8	0.70961	3419.8	0.75622	3419.8	0.58298	3392	0.02274	3392.3	0.01667
3407	0.55721	3420	1.01827	3420	0.72503	3420	0.78477	3420	0.58817	3392.1	0.01664	3392.4	0.01348
3407.2	0.58559	3420.2	0.96557	3420.2	0.70639	3420.2	0.78093	3420.2	0.56372	3392.2	0.00847	3392.5	0.0133
3407.4	0.59648	3420.4	0.86474	3420.4	0.64385	3420.4	0.73548	3420.4	0.50947	3392.3	0.01025	3392.6	0.01546
3407.6	0.58776	3420.6	0.7292	3420.6	0.54201	3420.6	0.65423	3420.6	0.42294	3392.4	0.03213	3392.7	0.0164
3407.8	0.56035	3420.8	0.55518	3420.8	0.40643	3420.8	0.52408	3420.8	0.31084	3392.5	0.05256	3392.8	0.01587
3408	0.51553	3421	0.35977	3421	0.2326	3421	0.36753	3421	0.17743	3392.6	0.0645	3392.9	0.0099
3408.2	0.45162	3421.2	0.17622	3421.2	0.03928	3421.2	0.17919	3421.2	0.02846	3392.7	0.06283	3393	0.00559
3408.4	0.3691	3421.4	-0.00526	3421.4	-0.153	3421.4	-0.00646	3421.4	-0.1107	3392.8	0.04616	3393.1	0.01156
3408.6	0.28169	3421.6	-0.19199	3421.6	-0.33961	3421.6	-0.19231	3421.6	-0.2284	3392.9	0.01603	3393.2	0.01411
3408.8	0.17167	3421.8	-0.36344	3421.8	-0.50464	3421.8	-0.38216	3421.8	-0.33957	3393	-0.01381	3393.3	0.01573
3409	0.05826	3422	-0.51535	3422	-0.6485	3422	-0.55431	3422	-0.42637	3393.1	-0.03339	3393.4	0.01425
3409.2	-0.06704	3422.2	-0.64441	3422.2	-0.75694	3422.2	-0.68715	3422.2	-0.48816	3393.2	-0.03476	3393.5	0.01675
3409.4	-0.21044	3422.4	-0.74537	3422.4	-0.83373	3422.4	-0.7881	3422.4	-0.54211	3393.3	-0.01773	3393.6	0.02041
3409.6	-0.32484	3422.6	-0.80663	3422.6	-0.87155	3422.6	-0.85255	3422.6	-0.5787	3393.4	0.00108	3393.7	0.02566
3409.8	-0.41604	3422.8	-0.83819	3422.8	-0.87698	3422.8	-0.8854	3422.8	-0.60397	3393.5	0.00494	3393.8	0.03054
3410	-0.48474	3423	-0.83664	3423	-0.85527	3423	-0.89135	3423	-0.61555	3393.6	0.01195	3393.9	0.03486
3410.2	-0.52834	3423.2	-0.80675	3423.2	-0.81795	3423.2	-0.87889	3423.2	-0.61429	3393.7	0.02661	3394	0.0408
3410.4	-0.54994	3423.4	-0.76098	3423.4	-0.77256	3423.4	-0.84574	3423.4	-0.59949	3393.8	0.03921	3394.1	0.04867
3410.6	-0.55124	3423.6	-0.70262	3423.6	-0.72832	3423.6	-0.79669	3423.6	-0.57608	3393.9	0.04772	3394.2	0.05239
3410.8	-0.55124	3423.8	-0.63412	3423.8	-0.667	3423.8	-0.73784	3423.8	-0.54301	3394	0.04869	3394.3	0.04873
3411	-0.54124	3424	-0.56598	3424	-0.59374	3424	-0.67849	3424	-0.50314	3394.1	0.03814	3394.4	0.03986
3411.2	-0.51084	3424.2	-0.49101	3424.2	-0.51565	3424.2	-0.59953	3424.2	-0.44986	3394.2	0.02177	3394.5	0.02557
3411.4	-0.45674	3424.4	-0.41652	3424.4	-0.43275	3424.4	-0.52188	3424.4	-0.38694	3394.3	0.00061463	3394.6	0.01317
3411.6	-0.37664	3424.6	-0.34704	3424.6	-0.3556	3424.6	-0.43423	3424.6	-0.30832	3394.4	-0.00491	3394.7	-0.00464
3411.8	-0.27494	3424.8	-0.28196	3424.8	-0.27511	3424.8	-0.34648	3424.8	-0.22317	3394.5	-0.00492	3394.8	-0.01314
3412	-0.15654	3425	-0.21273	3425	-0.18256	3425	-0.25393	3425	-0.12586	3394.6	-0.00808	3394.9	-0.01117
3412.2	-0.02244	3425.2	-0.12346	3425.2	-0.07126	3425.2	-0.14867	3425.2	-0.02794	3394.7	-0.01384	3395	-0.00539
3412.4	0.10836	3425.4	-0.01672	3425.4	0.05608	3425.4	-0.04262	3425.4	0.0768	3394.8	-0.01985	3395.1	0.01396
3412.6	0.24226	3425.6	0.12314	3425.6	0.19337	3425.6	0.07293	3425.6	0.17486	3394.9	-0.02613	3395.2	0.02567
3412.8	0.37636	3425.8	0.28156	3425.8	0.32909	3425.8	0.19018	3425.8	0.27265	3395	-0.03242	3395.3	0.02656
3413	0.50176	3426	0.43045	3426	0.45444	3426	0.30463	3426	0.35301	3395.1	-0.03396	3395.4	0.01675
3413.2	0.61376	3426.2	0.57263	3426.2	0.54803	3426.2	0.39749	3426.2	0.40982	3395.2	-0.03214	3395.5	0.00349
3413.4	0.72936	3426.4	0.66153	3426.4	0.61029	3426.4	0.46264	3426.4	0.44594	3395.3	-0.03043	3395.6	-0.00281
3413.6	0.82097	3426.6	0.6957	3426.6	0.61963	3426.6	0.49339	3426.6	0.44852	3395.4	-0.03151	3395.7	-0.0028
3413.8	0.89027	3426.8	0.66279	3426.8	0.57931	3426.8	0.47744	3426.8	0.4211	3395.5	-0.03332	3395.8	-0.00424
3414	0.91627	3427	0.56244	3427	0.49036	3427	0.41129	3427	0.35132	3395.6	-0.03369	3395.9	0.00128
3414.2	0.89527	3427.2	0.40491	3427.2	0.35425	3427.2	0.29844	3427.2	0.24682	3395.7	-0.03107	3396	0.00776
3414.4	0.82197	3427.4	0.17848	3427.4	0.15181	3427.4	0.1369	3427.4	0.11864	3395.8	-0.02716	3396.1	0.01397
3414.6	0.69697	3427.6	-0.09231	3427.6	-0.06812	3427.6	-0.07005	3427.6	-0.03413	3395.9	-0.02011	3396.2	0.01642
3414.8	0.51617	3427.8	-0.36664	3427.8	-0.31269	3427.8	-0.283	3427.8	-0.19273	3396	-0.01404	3396.3	0.01491
3415	0.31677	3428	-0.65417	3428	-0.53682	3428	-0.49505	3428	-0.35487	3396.1	-0.00878	3396.4	0.01114
3415.2	0.12577	3428.2	-0.89124	3428.2	-0.7513	3428.2	-0.6928	3428.2	-0.5007	3396.2	0.00010435	3396.5	0.00567
3415.4	-0.06853	3428.4	-1.09385	3428.4	-0.92608	3428.4	-0.85904	3428.4	-0.62458	3396.3	0.00344	3396.6	0.00118
3415.6	-0.23243	3428.6	-1.24808	3428.6	-1.05925	3428.6	-0.99659	3428.6	-0.72741	3396.4	0.00275	3396.7	-0.00199
3415.8	-0.38713	3428.8	-1.34745	3428.8	-1.14044	3428.8	-1.09134	3428.8	-0.8056	3396.5	0	3396.8	-0.00299
3416	-0.50483	3429	-1.39184	3429	-1.18779	3429	-1.15249	3429	-0.86045	3396.6	-0.00601	3396.9	-0.00206
3416.2	-0.58903	3429.2	-1.3914	3429.2	-1.19658	3429.2	-1.17814	3429.2	-0.89259	3396.7	-0.00772	3397	0.00298
3416.4	-0.64683	3429.4	-1.35955	3429.4	-1.17456	3429.4	-1.16748	3429.4	-0.90355	3396.8	-0.00806	3397.1	0.00769
3416.6	-0.67483	3429.6	-1.30131	3429.6	-1.12623	3429.6	-1.12323	3429.6	-0.89389	3396.9	-0.00516	3397.2	0.01253
3416.8	-0.67333	3429.8	-1.21546	3429.8	-1.06785	3429.8	-1.04998	3429.8	-0.85957	3397	-0.00105	3397.3	0.01989
3417	-0.64643	3430	-1.13108	3430	-0.99186	3430	-0.95623	3430	-0.79977	3397.1	0.00465	3397.4	0.02177
3417.2	-0.60173	3430.2	-1.03509	3430.2	-0.90549	3430.2	-0.84448	3430.2	-0.72879	3397.2	-0.000147791	3397.5	0.01987
3417.4	-0.54433	3430.4	-0.9215	3430.4	-0.80792	3430.4	-0.73602	3430.4	-0.64621	3397.3	-0.00486	3397.6	0.01333
3417.6	-0.47573	3430.6	-0.79839	3430.6	-0.70206	3430.6	-0.61467	3430.6	-0.55967	3397.4	-0.01018	3397.7	0.00561
3417.8	-0.39253	3430.8	-0.65927	3430.8	-0.58688	3430.8	-0.49992	3430.8	-0.46862	3397.5	-0.01267	3397.8	-0.00191
3418	-0.28823	3431	-0.52162	3431	-0.47558	3431	-0.38397	3431	-0.38888	3397.6	-0.01642	3397.9	-0.00552
3418.2	-0.17263	3431.2	-0.38543	3431.2	-0.3583	3431.2	-0.27102	3431.2	-0.30499	3397.7	-0.01623	3398	0.000204611
3418.4	-0.04392	3431.4	-0.24191	3431.4	-0.23568	3431.4	-0.16816	3431.4	-0.224	3397.8	-0.01125	3398.1	-0.00148
3418.6	0.09378	3431.6	-0.10279	3431.6	-0.08634	3431.6	-0.05901	3431.6	-0.1283	3397.9	-0.00214	3398.2	-0.0138
3418.8	0.23718	3431.8	0.05013	3431.8	0.07065	3431.8	0.06254	3431.8	-0.02391	3398	0.01057	3398.3	-0.02112
3419	0.37618	3432	0.21735	3432	0.24829	3432	0.19629	3432	0.08395	3398.1	0.02327	3398.4	-0.02102
3419.2	0.54478	3432.2	0.38286	3432.2	0.40727	3432.2	0.34514	3432.2	0.20166	3398.2	0.02799	3398.5	-0.01517
3419.4	0.70478	3432.4	0.54202	3432.4	0.58376	3432.4	0.4981	3432.4	0.31647	3398.3	0.03102	3398.6	-0.00773
3419.6	0.87798	3432.6	0.69079	3432.6	0.71927	3432.6	0.63705	3432.6	0.4187	3398.4	0.02619	3398.7	0.00297
3419.8	1.03128	3432.8	0.82026	3432.8	0.81967	3432.8	0.7451	3432.8	0.49218	3398.5	0.01833	3398.8	0.00553
3420	1.16058	3433	0.89927	3433	0.8681	3433	0.81315	3433	0.53671	3398.6	0.01019	3398.9	0.00152
3420.2	1.24768	3433.2	0.92549	3433.2	0.84863	3433.2	0.8384	3433.2	0.54401	3398.7	0.00223	3399	-0.00908
3420.4	1.28298	3433.4	0.87475	3433.4	0.76387	3433.4	0.80526	3433.4	0.51402	3398.8	2.66342e-05	3399.1	0.00466
3420.6	1.25408	3433.6	0.74789	3433.6	0.6285	3433.6	0.71401	3433.6	0.44854	3398.9	0.000680279	3399.2	0.01892
3420.8	1.16428	3433.8	0.55138	3433.8	0.44628	3433.8	0.57046	3433.8	0.34814	3399	0.0002599	3399.3	0.02692
3421	1.01378	3434	0.31346	3434	0.22635	3434	0.37171	3434	0.22197	3399.1	-0.00487	3399.4	0.03093
3421.2	0.81228	3434.2	0.05733	3434.2	0.00662	3434.2	0.13316	3434.2	0.07837	3399.2	-0.01018	3399.5	0.02782
3421.4	0.56648	3434.4	-0.20478	3434.4	-0.21196	3434.4	-0.09679	3434.4	-0.07398	3399.3	-0.01187	3399.6	0.02466
3421.6	0.30458	3434.6	-0.45358	3434.6	-0.41922	3434.6	-0.33313	3434.6	-0.22974	3399.4	-0.01286	3399.7	0.01753
3421.8	0.02087	3434.8	-0.65497	3434.8	-0.60541	3434.8	-0.52558	3434.8	-0.37494	3399.5	-0.01187	3399.8	0.01266
3422	-0.26889	3435	-0.81384	3435	-0.75357	3435	-0.68543	3435	-0.48791	3399.6	-0.01104	3399.9	0.00706
3422.2	-0.53996	3435.2	-0.93569	3435.2	-0.85918	3435.2	-0.81218	3435.2	-0.58047	3399.7	-0.00578	3400	0.00501
3422.4	-0.78222	3435.4	-1.01014	3435.4	-0.9213	3435.4	-0.89543	3435.4	-0.63775	3399.8	-0.00254	3400.1	0.00581
3422.6	-0.97238	3435.6	-1.05343	3435.6	-0.94266	3435.6	-0.93417	3435.6	-0.66635	3399.9	0.000257054	3400.2	0.0079
3422.8	-1.10645	3435.8	-1.06301	3435.8	-0.92378	3435.8	-0.93952	3435.8	-0.66669	3400	0.00522	3400.3	0.01197
3423	-1.20611	3436	-1.0435	3436	-0.87336	3436	-0.90907	3436	-0.64029	3400.1	0.01497	3400.4	0.0145
3423.2	-1.26357	3436.2	-0.99687	3436.2	-0.80083	3436.2	-0.84452	3436.2	-0.595	3400.2	0.019	3400.5	0.01831
3423.4	-1.28224	3436.4	-0.91872	3436.4	-0.71709	3436.4	-0.76007	3436.4	-0.5377	3400.3	0.01458	3400.6	0.02044
3423.6	-1.2661	3436.6	-0.83152	3436.6	-0.60914	3436.6	-0.65041	3436.6	-0.47248	3400.4	0.00637	3400.7	0.02335
3423.8	-1.22746	3436.8	-0.73235	3436.8	-0.49836	3436.8	-0.54236	3436.8	-0.39907	3400.5	0.000433589	3400.8	0.02894
3424	-1.15993	3437	-0.63416	3437	-0.39083	3437	-0.44031	3437	-0.3194	3400.6	-0.00263	3400.9	0.03937
3424.2	-1.07669	3437.2	-0.53084	3437.2	-0.28392	3437.2	-0.33726	3437.2	-0.2421	3400.7	-0.00125	3401	0.04975
3424.4	-0.97286	3437.4	-0.4274	3437.4	-0.18561	3437.4	-0.24011	3437.4	-0.15383	3400.8	0.00108	3401.1	0.06199
3424.6	-0.83962	3437.6	-0.31039	3437.6	-0.09139	3437.6	-0.13845	3437.6	-0.06444	3400.9	0.00383	3401.2	0.06846
3424.8	-0.67888	3437.8	-0.17775	3437.8	-0.00115	3437.8	-0.0338	3437.8	0.02182	3401	0.00847	3401.3	0.0643
3425	-0.48465	3438	-0.02935	3438	0.09381	3438	0.07445	3438	0.1128	3401.1	0.01581	3401.4	0.05613
3425.2	-0.28841	3438.2	0.13629	3438.2	0.18761	3438.2	0.171	3438.2	0.20406	3401.2	0.02193	3401.5	0.04046
3425.4	-0.05207	3438.4	0.309	3438.4	0.30101	3438.4	0.27255	3438.4	0.29567	3401.3	0.02605	3401.6	0.02349
3425.6	0.19376	3438.6	0.46951	3438.6	0.40382	3438.6	0.37991	3438.6	0.38485	3401.4	0.02516	3401.7	0.01296
3425.8	0.4504	3438.8	0.63037	3438.8	0.52561	3438.8	0.48676	3438.8	0.46965	3401.5	0.02221	3401.8	0.00721
3426	0.69484	3439	0.76118	3439	0.6367	3439	0.59181	3439	0.53084	3401.6	0.01477	3401.9	0.00654
3426.2	0.94867	3439.2	0.87037	3439.2	0.73218	3439.2	0.69116	3439.2	0.57224	3401.7	0.00531	3402	-0.00306
3426.4	1.16921	3439.4	0.94608	3439.4	0.79811	3439.4	0.77171	3439.4	0.58225	3401.8	-0.00257	3402.1	-0.01134
3426.6	1.34494	3439.6	0.97988	3439.6	0.82192	3439.6	0.81377	3439.6	0.56163	3401.9	-0.00431	3402.2	-0.01522
3426.8	1.46958	3439.8	0.96041	3439.8	0.79385	3439.8	0.81092	3439.8	0.50998	3402	-0.00472	3402.3	-0.01554
3427	1.51892	3440	0.88963	3440	0.72407	3440	0.75557	3440	0.43534	3402.1	-0.000244562	3402.4	-0.01272
3427.2	1.48315	3440.2	0.76521	3440.2	0.60977	3440.2	0.64672	3440.2	0.3266	3402.2	0.00721	3402.5	-0.00795
3427.4	1.36479	3440.4	0.594	3440.4	0.46004	3440.4	0.51127	3440.4	0.2248	3402.3	0.01653	3402.6	-0.000443328
3427.6	1.14573	3440.6	0.38967	3440.6	0.29784	3440.6	0.35463	3440.6	0.10266	3402.4	0.02049	3402.7	0.00618
3427.8	0.85136	3440.8	0.16666	3440.8	0.11594	3440.8	0.19468	3440.8	-0.02704	3402.5	0.01596	3402.8	0.01027
3428	0.4881	3441	-0.05868	3441	-0.06302	3441	0.03383	3441	-0.15637	3402.6	0.00566	3402.9	0.01151
3428.2	0.05324	3441.2	-0.26545	3441.2	-0.24272	3441.2	-0.12892	3441.2	-0.27147	3402.7	-0.00915	3403	0.00698
3428.4	-0.37368	3441.4	-0.422	3441.4	-0.40419	3441.4	-0.26697	3441.4	-0.37872	3402.8	-0.02144	3403.1	0.00116
3428.6	-0.78316	3441.6	-0.54385	3441.6	-0.53013	3441.6	-0.37642	3441.6	-0.46729	3402.9	-0.02683	3403.2	-0.000239917
3428.8	-1.14154	3441.8	-0.61891	3441.8	-0.62348	3441.8	-0.45156	3441.8	-0.52273	3403	-0.02751	3403.3	0.00656
3429	-1.43832	3442	-0.66403	3442	-0.6877	3442	-0.49961	3442	-0.55151	3403.1	-0.02417	3403.4	0.00905
3429.2	-1.65789	3442.2	-0.69022	3442.2	-0.72069	3442.2	-0.51806	3442.2	-0.55584	3403.2	-0.01853	3403.5	0.01389
3429.4	-1.80597	3442.4	-0.70224	3442.4	-0.72204	3442.4	-0.51031	3442.4	-0.54011	3403.3	-0.01168	3403.6	0.01298
3429.6	-1.88295	3442.6	-0.70827	3442.6	-0.70274	3442.6	-0.48606	3442.6	-0.50423	3403.4	-0.00362	3403.7	0.00856
3429.8	-1.87983	3442.8	-0.70318	3442.8	-0.66185	3442.8	-0.4481	3442.8	-0.4553	3403.5	0.0045	3403.8	0.00313
3430	-1.8266	3443	-0.67353	3443	-0.60253	3443	-0.39635	3443	-0.40019	3403.6	0.01373	3403.9	-0.00196
3430.2	-1.73288	3443.2	-0.61419	3443.2	-0.52318	3443.2	-0.3418	3443.2	-0.34348	3403.7	0.01745	3404	-0.00597
3430.4	-1.61076	3443.4	-0.51209	3443.4	-0.42498	3443.4	-0.27585	3443.4	-0.28636	3403.8	0.01082	3404.1	-0.01607
3430.6	-1.45464	3443.6	-0.38849	3443.6	-0.30875	3443.6	-0.1982	3443.6	-0.21896	3403.9	-0.00774	3404.2	-0.02078
3430.8	-1.27631	3443.8	-0.25206	3443.8	-0.19263	3443.8	-0.10724	3443.8	-0.14426	3404	-0.0294	3404.3	-0.02099
3431	-1.07989	3444	-0.12369	3444	-0.06518	3444	-0.00759	3444	-0.07276	3404.1	-0.03545	3404.4	-0.01742
3431.2	-0.85987	3444.2	0.000157996	3444.2	0.0631	3444.2	0.09876	3444.2	0.01131	3404.2	-0.03558	3404.5	-0.01206
3431.4	-0.61375	3444.4	0.10776	3444.4	0.17807	3444.4	0.18971	3444.4	0.09073	3404.3	-0.02352	3404.6	-0.00623
3431.6	-0.36383	3444.6	0.20924	3444.6	0.29084	3444.6	0.26666	3444.6	0.16584	3404.4	-0.00226	3404.7	0
3431.8	-0.1142	3444.8	0.31391	3444.8	0.38894	3444.8	0.33872	3444.8	0.23997	3404.5	-0.00183	3404.8	0.0104
3432	0.11132	3445	0.43434	3445	0.47142	3445	0.39217	3445	0.30738	3404.6	0.00325	3404.9	0.01821
3432.2	0.35114	3445.2	0.55073	3445.2	0.5406	3445.2	0.44332	3445.2	0.3611	3404.7	0.00987	3405	0.02498
3432.4	0.58386	3445.4	0.65808	3445.4	0.59511	3445.4	0.49827	3445.4	0.40385	3404.8	0.01756	3405.1	0.03036
3432.6	0.80699	3445.6	0.74845	3445.6	0.63337	3445.6	0.54972	3445.6	0.43104	3404.9	0.01728	3405.2	0.03643
3432.8	1.04511	3445.8	0.80755	3445.8	0.64073	3445.8	0.58818	3445.8	0.44359	3405	0.0127	3405.3	0.03147
3433	1.26223	3446	0.824	3446	0.61842	3446	0.61113	3446	0.4412	3405.1	0.00869	3405.4	0.02137
3433.2	1.44525	3446.2	0.80172	3446.2	0.56311	3446.2	0.61148	3446.2	0.42228	3405.2	0.01771	3405.5	0.00895
3433.4	1.56618	3446.4	0.73668	3446.4	0.48202	3446.4	0.58393	3446.4	0.38218	3405.3	0.01605	3405.6	-0.00575
3433.6	1.5937	3446.6	0.63413	3446.6	0.37274	3446.6	0.52688	3446.6	0.32667	3405.4	0.00722	3405.7	-0.01891
3433.8	1.52162	3446.8	0.49847	3446.8	0.24544	3446.8	0.44314	3446.8	0.25956	3405.5	-0.00805	3405.8	-0.02567
3434	1.31994	3447	0.34363	3447	0.10944	3447	0.32569	3447	0.17807	3405.6	-0.01794	3405.9	-0.02352
3434.2	1.03646	3447.2	0.1861	3447.2	-0.02332	3447.2	0.20284	3447.2	0.08145	3405.7	-0.0146	3406	-0.01361
3434.4	0.67409	3447.4	0.01782	3447.4	-0.16791	3447.4	0.07179	3447.4	-0.01365	3405.8	-0.0076	3406.1	0.00767
3434.6	0.23951	3447.6	-0.13714	3447.6	-0.2884	3447.6	-0.06846	3447.6	-0.11055	3405.9	-0.00526	3406.2	0.03253
3434.8	-0.17749	3447.8	-0.28025	3447.8	-0.3871	3447.8	-0.1948	3447.8	-0.20176	3406	0.0049	3406.3	0.05825
3435	-0.65689	3448	-0.39807	3448	-0.45519	3448	-0.31225	3448	-0.27818	3406.1	0.017	3406.4	0.08495
3435.2	-1.03149	3448.2	-0.49818	3448.2	-0.49982	3448.2	-0.43	3448.2	-0.34078	3406.2	0.03469	3406.5	0.1101
3435.4	-1.37689	3448.4	-0.57959	3448.4	-0.52013	3448.4	-0.52525	3448.4	-0.38692	3406.3	0.05356	3406.6	0.13354
3435.6	-1.61939	3448.6	-0.61946	3448.6	-0.52043	3448.6	-0.5927	3448.6	-0.41327	3406.4	0.068	3406.7	0.15259
3435.8	-1.77319	3448.8	-0.63612	3448.8	-0.50207	3448.8	-0.63294	3448.8	-0.41844	3406.5	0.08236	3406.8	0.1699
3436	-1.86539	3449	-0.62957	3449	-0.47282	3449	-0.65099	3449	-0.4082	3406.6	0.09987	3406.9	0.18237
3436.2	-1.89498	3449.2	-0.60102	3449.2	-0.43476	3449.2	-0.63864	3449.2	-0.39149	3406.7	0.12226	3407	0.19217
3436.4	-1.86858	3449.4	-0.54938	3449.4	-0.39315	3449.4	-0.59709	3449.4	-0.36645	3406.8	0.14882	3407.1	0.196
3436.6	-1.80098	3449.6	-0.47953	3449.6	-0.34566	3449.6	-0.53664	3449.6	-0.34107	3406.9	0.17441	3407.2	0.19199
3436.8	-1.70068	3449.8	-0.39368	3449.8	-0.29209	3449.8	-0.46419	3449.8	-0.30679	3407	0.19514	3407.3	0.18012
3437	-1.57148	3450	-0.31138	3450	-0.22962	3450	-0.38923	3450	-0.26294	3407.1	0.20556	3407.4	0.16431
3437.2	-1.41888	3450.2	-0.22357	3450.2	-0.15447	3450.2	-0.31578	3450.2	-0.21095	3407.2	0.20511	3407.5	0.14378
3437.4	-1.23108	3450.4	-0.13931	3450.4	-0.07261	3450.4	-0.24903	3450.4	-0.16001	3407.3	0.19558	3407.6	0.1202
3437.6	-1.01138	3450.6	-0.05652	3450.6	0.02266	3450.6	-0.18828	3450.6	-0.09296	3407.4	0.17794	3407.7	0.09562
3437.8	-0.76598	3450.8	0.01932	3450.8	0.1218	3450.8	-0.13433	3450.8	-0.03431	3407.5	0.15132	3407.8	0.06525
3438	-0.49948	3451	0.1026	3451	0.2155	3451	-0.08237	3451	0.01871	3407.6	0.11733	3407.9	0.03483
3438.2	-0.21058	3451.2	0.18698	3451.2	0.30774	3451.2	-0.03432	3451.2	0.06694	3407.7	0.07892	3408	0.00372
3438.4	0.06432	3451.4	0.25316	3451.4	0.39515	3451.4	0.01253	3451.4	0.10483	3407.8	0.03159	3408.1	-0.0262
3438.6	0.35513	3451.6	0.30004	3451.6	0.46212	3451.6	0.05218	3451.6	0.13626	3407.9	-0.00873	3408.2	-0.05157
3438.8	0.63293	3451.8	0.33738	3451.8	0.51296	3451.8	0.09283	3451.8	0.15768	3408	-0.03464	3408.3	-0.06154
3439	0.88713	3452	0.35811	3452	0.54672	3452	0.12559	3452	0.16751	3408.1	-0.04396	3408.4	-0.06157
3439.2	1.15103	3452.2	0.36503	3452.2	0.55219	3452.2	0.14654	3452.2	0.17102	3408.2	-0.04138	3408.5	-0.06115
3439.4	1.34053	3452.4	0.36011	3452.4	0.53586	3452.4	0.15849	3452.4	0.17009	3408.3	-0.0313	3408.6	-0.06035
3439.6	1.49683	3452.6	0.34394	3452.6	0.49218	3452.6	0.15774	3452.6	0.16555	3408.4	-0.02068	3408.7	-0.059
3439.8	1.57163	3452.8	0.31457	3452.8	0.42429	3452.8	0.14189	3452.8	0.15454	3408.5	-0.01338	3408.8	-0.05674
3440	1.56403	3453	0.27458	3453	0.3453	3453	0.11385	3453	0.13319	3408.6	-0.01052	3408.9	-0.05575
3440.2	1.47723	3453.2	0.2297	3453.2	0.2619	3453.2	0.0738	3453.2	0.10059	3408.7	-0.01362	3409	-0.05381
3440.4	1.30463	3453.4	0.17077	3453.4	0.17567	3453.4	0.01715	3453.4	0.0625	3408.8	-0.02116	3409.1	-0.04842
3440.6	1.05393	3453.6	0.10927	3453.6	0.09207	3453.6	-0.0383	3453.6	0.0181	3408.9	-0.02568	3409.2	-0.04238
3440.8	0.75903	3453.8	0.03763	3453.8	0.00605	3453.8	-0.09565	3453.8	-0.02735	3409	-0.02721	3409.3	-0.05322
3441	0.41854	3454	-0.04855	3454	-0.09233	3454	-0.16089	3454	-0.07544	3409.1	-0.02505	3409.4	-0.06615
3441.2	0.06964	3454.2	-0.12263	3454.2	-0.18002	3454.2	-0.21974	3454.2	-0.12026	3409.2	-0.02086	3409.5	-0.07847
3441.4	-0.26829	3454.4	-0.19219	3454.4	-0.26698	3454.4	-0.27999	3454.4	-0.16696	3409.3	-0.02024	3409.6	-0.09504
3441.6	-0.59433	3454.6	-0.25784	3454.6	-0.34084	3454.6	-0.33894	3454.6	-0.20835	3409.4	-0.02822	3409.7	-0.11298
3441.8	-0.86256	3454.8	-0.30858	3454.8	-0.41135	3454.8	-0.39409	3454.8	-0.23478	3409.5	-0.04361	3409.8	-0.13162
3442	-1.07489	3455	-0.34894	3455	-0.46907	3455	-0.44503	3455	-0.25162	3409.6	-0.06649	3409.9	-0.14705
3442.2	-1.26552	3455.2	-0.37892	3455.2	-0.50898	3455.2	-0.49168	3455.2	-0.25533	3409.7	-0.09152	3410	-0.15345
3442.4	-1.40166	3455.4	-0.38397	3455.4	-0.52919	3455.4	-0.52103	3455.4	-0.24836	3409.8	-0.1143	3410.1	-0.14866
3442.6	-1.49319	3455.6	-0.36764	3455.6	-0.52781	3455.6	-0.53078	3455.6	-0.23061	3409.9	-0.13115	3410.2	-0.13478
3442.8	-1.54372	3455.8	-0.33506	3455.8	-0.4996	3455.8	-0.52223	3455.8	-0.2044	3410	-0.14296	3410.3	-0.11462
3443	-1.54085	3456	-0.29283	3456	-0.44782	3456	-0.49557	3456	-0.1727	3410.1	-0.14205	3410.4	-0.08888
3443.2	-1.48459	3456.2	-0.24803	3456.2	-0.37885	3456.2	-0.45982	3456.2	-0.1344	3410.2	-0.14148	3410.5	-0.06272
3443.4	-1.38422	3456.4	-0.19834	3456.4	-0.30328	3456.4	-0.42517	3456.4	-0.09638	3410.3	-0.14461	3410.6	-0.03887
3443.6	-1.23935	3456.6	-0.1489	3456.6	-0.23452	3456.6	-0.38642	3456.6	-0.06509	3410.4	-0.14973	3410.7	-0.01639
3443.8	-1.05918	3456.8	-0.09067	3456.8	-0.18054	3456.8	-0.34037	3456.8	-0.04221	3410.5	-0.15851	3410.8	0.00621
3444	-0.85042	3457	-0.03145	3457	-0.14929	3457	-0.28902	3457	-0.03093	3410.6	-0.16884	3410.9	0.02439
3444.2	-0.61555	3457.2	0.02862	3457.2	-0.12832	3457.2	-0.22796	3457.2	-0.02679	3410.7	-0.17669	3411	0.03809
3444.4	-0.37618	3457.4	0.08087	3457.4	-0.11583	3457.4	-0.15941	3457.4	-0.02322	3410.8	-0.17584	3411.1	0.04535
3444.6	-0.12212	3457.6	0.12897	3457.6	-0.09758	3457.6	-0.09856	3457.6	-0.01388	3410.9	-0.16754	3411.2	0.04795
3444.8	0.09255	3457.8	0.1613	3457.8	-0.07493	3457.8	-0.04191	3457.8	0.00477	3411	-0.15412	3411.3	0.04356
3445	0.31532	3458	0.18313	3458	-0.04652	3458	0.00884	3458	0.03327	3411.1	-0.13613	3411.4	0.03532
3445.2	0.50359	3458.2	0.18761	3458.2	-0.01286	3458.2	0.0588	3458.2	0.06511	3411.2	-0.10866	3411.5	0.02305
3445.4	0.67685	3458.4	0.1784	3458.4	0.01702	3458.4	0.10365	3458.4	0.09973	3411.3	-0.08403	3411.6	0.00944
3445.6	0.83432	3458.6	0.1703	3458.6	0.04889	3458.6	0.1325	3458.6	0.13067	3411.4	-0.05856	3411.7	-0.00402
3445.8	0.96109	3458.8	0.17209	3458.8	0.08391	3458.8	0.14775	3458.8	0.15813	3411.5	-0.03579	3411.8	-0.01775
3446	1.04136	3459	0.18256	3459	0.11819	3459	0.1501	3459	0.18157	3411.6	-0.02045	3411.9	-0.02841
3446.2	1.07502	3459.2	0.19938	3459.2	0.14598	3459.2	0.13626	3459.2	0.19647	3411.7	-0.0178	3412	-0.03574
3446.4	1.04939	3459.4	0.21302	3459.4	0.15983	3459.4	0.10771	3459.4	0.19553	3411.8	-0.02528	3412.1	-0.04194
3446.6	0.96596	3459.6	0.20919	3459.6	0.15418	3459.6	0.05586	3459.6	0.1757	3411.9	-0.03722	3412.2	-0.04516
3446.8	0.82903	3459.8	0.17518	3459.8	0.12549	3459.8	0.00241	3459.8	0.14143	3412	-0.05313	3412.3	-0.04213
3447	0.65719	3460	0.1165	3460	0.07856	3460	-0.05244	3460	0.09535	3412.1	-0.06119	3412.4	-0.03268
3447.2	0.45926	3460.2	0.03557	3460.2	0.01612	3460.2	-0.10078	3460.2	0.04414	3412.2	-0.05139	3412.5	-0.01636
3447.4	0.24783	3460.4	-0.06319	3460.4	-0.05522	3460.4	-0.13623	3460.4	-0.00735	3412.3	-0.02254	3412.6	0.00296
3447.6	0.03619	3460.6	-0.1611	3460.6	-0.12426	3460.6	-0.16078	3460.6	-0.05426	3412.4	0.01663	3412.7	0.0221
3447.8	-0.17651	3460.8	-0.25301	3460.8	-0.19247	3460.8	-0.17643	3460.8	-0.09832	3412.5	0.06353	3412.8	0.04177
3448	-0.38777	3461	-0.33235	3461	-0.25396	3461	-0.18488	3461	-0.1344	3412.6	0.12028	3412.9	0.06084
3448.2	-0.61604	3461.2	-0.39739	3461.2	-0.31568	3461.2	-0.19182	3461.2	-0.16813	3412.7	0.16944	3413	0.07803
3448.4	-0.8043	3461.4	-0.44325	3461.4	-0.36971	3461.4	-0.20167	3461.4	-0.19775	3412.8	0.21512	3413.1	0.09419
3448.6	-0.96837	3461.6	-0.47017	3461.6	-0.41631	3461.6	-0.21062	3461.6	-0.21439	3412.9	0.26197	3413.2	0.11214
3448.8	-1.09244	3461.8	-0.47791	3461.8	-0.44844	3461.8	-0.21847	3461.8	-0.22658	3413	0.30116	3413.3	0.13167
3449	-1.1586	3462	-0.47172	3462	-0.46003	3462	-0.22302	3462	-0.22669	3413.1	0.33379	3413.4	0.15448
3449.2	-1.18267	3462.2	-0.44574	3462.2	-0.44763	3462.2	-0.22056	3462.2	-0.22229	3413.2	0.3606	3413.5	0.17751
3449.4	-1.17613	3462.4	-0.40069	3462.4	-0.417	3462.4	-0.20701	3462.4	-0.21386	3413.3	0.38051	3413.6	0.19946
3449.6	-1.1342	3462.6	-0.33794	3462.6	-0.3762	3462.6	-0.18586	3462.6	-0.20563	3413.4	0.39569	3413.7	0.21683
3449.8	-1.07456	3462.8	-0.26467	3462.8	-0.32879	3462.8	-0.16111	3462.8	-0.19894	3413.5	0.4027	3413.8	0.22935
3450	-0.98403	3463	-0.18236	3463	-0.28579	3463	-0.13356	3463	-0.19516	3413.6	0.39795	3413.9	0.24024
3450.2	-0.87629	3463.2	-0.10384	3463.2	-0.25139	3463.2	-0.108	3463.2	-0.187	3413.7	0.3814	3414	0.24349
3450.4	-0.74916	3463.4	-0.02471	3463.4	-0.21404	3463.4	-0.08155	3463.4	-0.17274	3413.8	0.35661	3414.1	0.23743
3450.6	-0.60612	3463.6	0.04454	3463.6	-0.17366	3463.6	-0.0538	3463.6	-0.1509	3413.9	0.32793	3414.2	0.21765
3450.8	-0.44189	3463.8	0.10063	3463.8	-0.13569	3463.8	-0.01625	3463.8	-0.12157	3414	0.29723	3414.3	0.18553
3451	-0.27636	3464	0.14462	3464	-0.09877	3464	0.0177	3464	-0.09189	3414.1	0.26292	3414.4	0.14671
3451.2	-0.11302	3464.2	0.19398	3464.2	-0.06887	3464.2	0.05085	3464.2	-0.05811	3414.2	0.22605	3414.5	0.10088
3451.4	0.03621	3464.4	0.2343	3464.4	-0.04997	3464.4	0.07701	3464.4	-0.02648	3414.3	0.18908	3414.6	0.05506
3451.6	0.16835	3464.6	0.27243	3464.6	-0.03987	3464.6	0.10196	3464.6	0.0016	3414.4	0.14524	3414.7	0.01264
3451.8	0.27308	3464.8	0.31422	3464.8	-0.03376	3464.8	0.11891	3464.8	0.02913	3414.5	0.09551	3414.8	-0.02411
3452	0.35602	3465	0.35491	3465	-0.02806	3465	0.12756	3465	0.05444	3414.6	0.03561	3414.9	-0.05022
3452.2	0.41375	3465.2	0.3857	3465.2	-0.02184	3465.2	0.13491	3465.2	0.0753	3414.7	-0.02581	3415	-0.07768
3452.4	0.45059	3465.4	0.40709	3465.4	-0.01479	3465.4	0.13017	3465.4	0.09151	3414.8	-0.0866	3415.1	-0.10488
3452.6	0.47512	3465.6	0.42261	3465.6	-0.01119	3465.6	0.11812	3465.6	0.09931	3414.9	-0.14001	3415.2	-0.13083
3452.8	0.48046	3465.8	0.42616	3465.8	-0.00486	3465.8	0.09477	3465.8	0.10025	3415	-0.1707	3415.3	-0.15014
3453	0.46819	3466	0.42445	3466	0.00324	3466	0.06642	3466	0.09479	3415.1	-0.18656	3415.4	-0.1687
3453.2	0.44153	3466.2	0.4192	3466.2	0.00831	3466.2	0.03897	3466.2	0.08753	3415.2	-0.18393	3415.5	-0.18307
3453.4	0.39246	3466.4	0.4076	3466.4	0.00688	3466.4	0.01393	3466.4	0.08075	3415.3	-0.17103	3415.6	-0.19448
3453.6	0.31429	3466.6	0.3894	3466.6	-0.00283	3466.6	-0.01051	3466.6	0.06967	3415.4	-0.14948	3415.7	-0.20356
3453.8	0.21423	3466.8	0.36912	3466.8	-0.02375	3466.8	-0.04255	3466.8	0.05733	3415.5	-0.12362	3415.8	-0.21117
3454	0.10376	3467	0.34714	3467	-0.0563	3467	-0.07429	3467	0.04458	3415.6	-0.10049	3415.9	-0.21854
3454.2	-0.0279	3467.2	0.32222	3467.2	-0.0854	3467.2	-0.10023	3467.2	0.03267	3415.7	-0.07523	3416	-0.22098
3454.4	-0.14657	3467.4	0.30157	3467.4	-0.11439	3467.4	-0.11566	3467.4	0.02527	3415.8	-0.05586	3416.1	-0.21735
3454.6	-0.26693	3467.6	0.28447	3467.6	-0.13416	3467.6	-0.1209	3467.6	0.01245	3415.9	-0.04801	3416.2	-0.20724
3454.8	-0.3811	3467.8	0.27018	3467.8	-0.149	3467.8	-0.11974	3467.8	0.00324	3416	-0.05241	3416.3	-0.19298
3455	-0.46976	3468	0.25699	3468	-0.15724	3468	-0.11348	3468	-0.00506	3416.1	-0.065	3416.4	-0.17914
3455.2	-0.54503	3468.2	0.24881	3468.2	-0.16066	3468.2	-0.10092	3468.2	-0.01045	3416.2	-0.08601	3416.5	-0.16999
3455.4	-0.58879	3468.4	0.2432	3468.4	-0.15989	3468.4	-0.08915	3468.4	-0.01452	3416.3	-0.11624	3416.6	-0.16691
3455.6	-0.60256	3468.6	0.24088	3468.6	-0.14917	3468.6	-0.07259	3468.6	-0.01102	3416.4	-0.15161	3416.7	-0.16936
3455.8	-0.58423	3468.8	0.24125	3468.8	-0.13079	3468.8	-0.05463	3468.8	-0.00803	3416.5	-0.19181	3416.8	-0.17559
3456	-0.54059	3469	0.23136	3469	-0.10833	3469	-0.03247	3469	-0.00514	3416.6	-0.23179	3416.9	-0.18072
3456.2	-0.47606	3469.2	0.20888	3469.2	-0.08147	3469.2	-0.01187	3469.2	0.0015	3416.7	-0.26687	3417	-0.18496
3456.4	-0.40062	3469.4	0.17174	3469.4	-0.05188	3469.4	0.00769	3469.4	0.01057	3416.8	-0.28938	3417.1	-0.18543
3456.6	-0.31199	3469.6	0.13412	3469.6	-0.01978	3469.6	0.01635	3469.6	0.01652	3416.9	-0.30244	3417.2	-0.18004
3456.8	-0.21695	3469.8	0.09625	3469.8	0.01536	3469.8	0.01842	3469.8	0.01899	3417	-0.30416	3417.3	-0.17014
3457	-0.12002	3470	0.07096	3470	0.04923	3470	0.01308	3470	0.01411	3417.1	-0.2954	3417.4	-0.15504
3457.2	-0.02678	3470.2	0.05154	3470.2	0.08007	3470.2	0.00696	3470.2	0.00428	3417.2	-0.27496	3417.5	-0.13263
3457.4	0.05855	3470.4	0.03933	3470.4	0.11091	3470.4	0.00288	3470.4	0.00221	3417.3	-0.24176	3417.6	-0.1031
3457.6	0.13529	3470.6	0.02895	3470.6	0.13933	3470.6	0.000698375	3470.6	-0.00132	3417.4	-0.19483	3417.7	-0.07066
3457.8	0.20682	3470.8	0.01673	3470.8	0.15812	3470.8	-0.000580329	3470.8	-0.00172	3417.5	-0.13595	3417.8	-0.03839
3458	0.26575	3471	0	3471	0.16675	3471	-0.00416	3471	-0.00212	3417.6	-0.07791	3417.9	-0.0086
3458.2	0.32819	3471.2	-0.02665	3471.2	0.16657	3471.2	-0.00844	3471.2	0.00269	3417.7	-0.02	3418	0.01493
3458.4	0.37402	3471.4	-0.05477	3471.4	0.15381	3471.4	-0.01282	3471.4	0.00478	3417.8	0.02667	3418.1	0.03388
3458.6	0.41046	3471.6	-0.08277	3471.6	0.1311	3471.6	-0.0129	3471.6	0.00572	3417.9	0.06735	3418.2	0.04894
3458.8	0.43599	3471.8	-0.11406	3471.8	0.10095	3471.8	-0.01087	3471.8	0.00729	3418	0.10261	3418.3	0.06069
3459	0.45713	3472	-0.14255	3472	0.06483	3472	-0.00365	3472	0.00809	3418.1	0.13297	3418.4	0.07224
3459.2	0.47536	3472.2	-0.16578	3472.2	0.02997	3472.2	0.000968739	3472.2	0.00673	3418.2	0.15661	3418.5	0.08317
3459.4	0.4811	3472.4	-0.18217	3472.4	-0.00615	3472.4	0.000776006	3472.4	0.00573	3418.3	0.17095	3418.6	0.09752
3459.6	0.46493	3472.6	-0.19073	3472.6	-0.04521	3472.6	0.0095	3472.6	0.00847	3418.4	0.1777	3418.7	0.1114
3459.8	0.41977	3472.8	-0.18977	3472.8	-0.07725	3472.8	0.00593	3472.8	0.01302	3418.5	0.18143	3418.8	0.12376
3460	0.3471	3473	-0.17318	3473	-0.11064	3473	-0.00614	3473	0.01875	3418.6	0.18835	3418.9	0.13262
3460.2	0.25743	3473.2	-0.14045	3473.2	-0.13178	3473.2	-0.01732	3473.2	0.02497	3418.7	0.20643	3419	0.13855
3460.4	0.15697	3473.4	-0.09856	3473.4	-0.14516	3473.4	-0.02299	3473.4	0.0291	3418.8	0.23752	3419.1	0.13917
3460.6	0.0675	3473.6	-0.05704	3473.6	-0.15048	3473.6	-0.02237	3473.6	0.03261	3418.9	0.27263	3419.2	0.14417
3460.8	-0.01836	3473.8	-0.02284	3473.8	-0.14971	3473.8	-0.01644	3473.8	0.03515	3419	0.31041	3419.3	0.15869
3461	-0.09688	3474	0.000110096	3474	-0.14759	3474	-0.01001	3474	0.03608	3419.1	0.34211	3419.4	0.18427
3461.2	-0.1635	3474.2	0.000581713	3474.2	-0.14253	3474.2	-0.00659	3474.2	0.03556	3419.2	0.35799	3419.5	0.21548
3461.4	-0.23471	3474.4	0.00914	3474.4	-0.13872	3474.4	-0.00796	3474.4	0.03248	3419.3	0.3613	3419.6	0.25287
3461.6	-0.30603	3474.6	0.00913	3474.6	-0.13136	3474.6	-0.00963	3474.6	0.02455	3419.4	0.35739	3419.7	0.28888
3461.8	-0.36804	3474.8	0.00631	3474.8	-0.11697	3474.8	-0.01651	3474.8	0.01704	3419.5	0.35508	3419.8	0.31878
3462	-0.40976	3475	0.00459	3475	-0.09651	3475	-0.02098	3475	0.00579	3419.6	0.35594	3419.9	0.34269
3462.2	-0.43478	3475.2	-0.00189	3475.2	-0.07258	3475.2	-0.01955	3475.2	-0.00251	3419.7	0.35766	3420	0.35551
3462.4	-0.42749	3475.4	-0.01437	3475.4	-0.043	3475.4	-0.00803	3475.4	-0.008	3419.8	0.35963	3420.1	0.36169
3462.6	-0.39981	3475.6	-0.0233	3475.6	-0.01588	3475.6	-0.0101	3475.6	-0.01141	3419.9	0.36053	3420.2	0.36094
3462.8	-0.35723	3475.8	-0.02709	3475.8	0.0126	3475.8	-0.01771	3475.8	-0.01405	3420	0.36148	3420.3	0.35622
3463	-0.31234	3476	-0.02258	3476	0.03856	3476	-0.01442	3476	-0.01732	3420.1	0.35976	3420.4	0.34727
3463.2	-0.27196	3476.2	-0.0149	3476.2	0.04221	3476.2	-0.00233	3476.2	-0.01961	3420.2	0.35573	3420.5	0.33453
3463.4	-0.23958	3476.4	-0.00941	3476.4	0.04381	3476.4	0.02086	3476.4	-0.01795	3420.3	0.34807	3420.6	0.31919
3463.6	-0.21569	3476.6	-0.00343	3476.6	0.0432	3476.6	0.03705	3476.6	-0.01129	3420.4	0.33559	3420.7	0.30418
3463.8	-0.20081	3476.8	-0.000875653	3476.8	0.03684	3476.8	0.05164	3476.8	-0.0033	3420.5	0.31855	3420.8	0.28828
3464	-0.18952	3477	0.00156	3477	0.02932	3477	0.05223	3477	0.00204	3420.6	0.29866	3420.9	0.27489
3464.2	-0.18174	3477.2	-0.00124	3477.2	0.02316	3477.2	0.04352	3477.2	0.00572	3420.7	0.27156	3421	0.26014
3464.4	-0.17856	3477.4	-0.0038	3477.4	0.019	3477.4	0.02411	3477.4	0.0046	3420.8	0.24009	3421.1	0.24208
3464.6	-0.17717	3477.6	-0.00208	3477.6	0.01378	3477.6	0.01354	3477.6	0.00203	3420.9	0.1972	3421.2	0.21911
3464.8	-0.17649	3477.8	0	3477.8	0.00354	3477.8	0.01387	3477.8	0.000218497	3421	0.14643	3421.3	0.18694
3465	-0.16321	3478	-0.01018	3478	0.00946	3478	0.0085	3478	-0.0111	3421.1	0.07246	3421.4	0.149
3465.2	-0.14272	3478.2	-0.0162	3478.2	0.01147	3478.2	0.00143	3478.2	-0.01935	3421.2	-0.0028	3421.5	0.10207
3465.4	-0.11824	3478.4	-0.01954	3478.4	0.00573	3478.4	-0.000737428	3478.4	-0.02185	3421.3	-0.07993	3421.6	0.04467
3465.6	-0.08896	3478.6	-0.02177	3478.6	-0.000853393	3478.6	0.00569	3478.6	-0.01996	3421.4	-0.14695	3421.7	-0.01602
3465.8	-0.05727	3478.8	-0.02841	3478.8	-0.00838	3478.8	0.00461	3478.8	-0.01461	3421.5	-0.20594	3421.8	-0.08308
3466	-0.03209	3479	-0.03101	3479	-0.01234	3479	0.01206	3479	-0.0078	3421.6	-0.24742	3421.9	-0.1504
3466.2	-0.00291	3479.2	-0.02384	3479.2	-0.01285	3479.2	0.02551	3479.2	0.00117	3421.7	-0.27713	3422	-0.20691
3466.4	0.02158	3479.4	-0.01374	3479.4	-0.0123	3479.4	0.03346	3479.4	0.00916	3421.8	-0.29333	3422.1	-0.25787
3466.6	0.04726	3479.6	0.00101	3479.6	-0.00998	3479.6	0.03231	3479.6	0.01695	3421.9	-0.31261	3422.2	-0.29924
3466.8	0.06915	3479.8	0.01001	3479.8	-0.000214917	3479.8	0.01356	3479.8	0.01543	3422	-0.33233	3422.3	-0.32692
3467	0.07693	3480	0.00668	3480	0.00562	3480	0.00565	3480	0.00641	3422.1	-0.35725	3422.4	-0.34791
3467.2	0.06281	3480.2	0.00554	3480.2	0.00596	3480.2	-0.00106	3480.2	0.00188	3422.2	-0.38443	3422.5	-0.36615
3467.4	0.0267	3480.4	0.00416	3480.4	0.00621	3480.4	-0.01026	3480.4	-0.00433	3422.3	-0.40611	3422.6	-0.37483
3467.6	-0.02122	3480.6	0.00461	3480.6	0.00771	3480.6	-0.01997	3480.6	-0.01319	3422.4	-0.41313	3422.7	-0.37893
3467.8	-0.07364	3480.8	0.00665	3480.8	0.00849	3480.8	-0.02407	3480.8	-0.02093	3422.5	-0.4029	3422.8	-0.3795
3468	-0.11515	3481	0.00854	3481	0.02899	3481	-0.02287	3481	-0.02444	3422.6	-0.37489	3422.9	-0.37443
3468.2	-0.13757	3481.2	0.01857	3481.2	0.04405	3481.2	-0.01528	3481.2	-0.02566	3422.7	-0.33747	3423	-0.36922
3468.4	-0.14189	3481.4	0.02591	3481.4	0.04107	3481.4	-0.00158	3481.4	-0.02437	3422.8	-0.30166	3423.1	-0.36768
3468.6	-0.1309	3481.6	0.02812	3481.6	0.03234	3481.6	-0.00128	3481.6	-0.02066	3422.9	-0.27463	3423.2	-0.36919
3468.8	-0.11002	3481.8	0.02813	3481.8	0.01632	3481.8	-0.01458	3481.8	-0.01604	3423	-0.25686	3423.3	-0.37466
3469	-0.07853	3482	0.02117	3482	-0.00171	3482	-0.01758	3482	-0.00983	3423.1	-0.24333	3423.4	-0.37736
3469.2	-0.04315	3482.2	0.02057	3482.2	-0.01848	3482.2	-0.01459	3482.2	0	3423.2	-0.2329	3423.5	-0.37525
3469.4	-0.00487	3482.4	0.01655	3482.4	-0.02635	3482.4	-0.00759	3482.4	0.00484	3423.3	-0.22249	3423.6	-0.36844
3469.6	0.03602	3482.6	0.01301	3482.6	-0.02908	3482.6	-0.00229	3482.6	0.00968	3423.4	-0.20826	3423.7	-0.35331
3469.8	0.0764	3482.8	0.01498	3482.8	-0.02416	3482.8	0.00311	3482.8	0.01153	3423.5	-0.18602	3423.8	-0.33616
3470	0.11118	3483	0.01694	3483	-0.01473	3483	0.0041	3483	0.0075	3423.6	-0.15808	3423.9	-0.31777
3470.2	0.13937	3483.2	0.0223	3483.2	-0.00112	3483.2	0.0014	3483.2	0.000559038	3423.7	-0.12902	3424	-0.29807
3470.4	0.15385	3483.4	0.01971	3483.4	0.00228	3483.4	0	3483.4	-0.00437	3423.8	-0.09843	3424.1	-0.27617
3470.6	0.15173	3483.6	0.01554	3483.6	-0.01759	3483.6	0.0168	3483.6	-0.000691003	3423.9	-0.07095	3424.2	-0.25387
3470.8	0.13252	3483.8	0	3483.8	-0.02467	3483.8	0.03359	3483.8	0.00376	3424	-0.04281	3424.3	-0.22951
3471	0.104	3484	-0.0122	3484	-0.01751	3484	0.04989	3484	0.00484	3424.1	-0.01637	3424.4	-0.20303
3471.2	0.06879	3484.2	-0.03001	3484.2	-0.00374	3484.2	0.06239	3484.2	0.00613	3424.2	0.00867	3424.5	-0.18241
3471.4	0.03217	3484.4	-0.0471	3484.4	0.01118	3484.4	0.07278	3484.4	0.00555	3424.3	0.02478	3424.6	-0.16873
3471.6	-0.01095	3484.6	-0.06198	3484.6	0.02023	3484.6	0.07738	3484.6	0.00211	3424.4	0.04022	3424.7	-0.15917
3471.8	-0.05906	3484.8	-0.06612	3484.8	0.02635	3484.8	0.06268	3484.8	0.0004836	3424.5	0.05722	3424.8	-0.14993
3472	-0.09681	3485	-0.05767	3485	0.02702	3485	0.04278	3485	-0.00246	3424.6	0.07878	3424.9	-0.13978
3472.2	-0.12947	3485.2	-0.03736	3485.2	0.02213	3485.2	0.02458	3485.2	-0.00266	3424.7	0.09712	3425	-0.12613
3472.4	-0.14143	3485.4	-0.01498	3485.4	0.01903	3485.4	0.01107	3485.4	-0.00311	3424.8	0.1114	3425.1	-0.10789
3472.6	-0.13258	3485.6	0.00446	3485.6	0.02043	3485.6	0.00247	3485.6	-0.00202	3424.9	0.12102	3425.2	-0.08339
3472.8	-0.11024	3485.8	0.01316	3485.8	0.02309	3485.8	0.0003729	3485.8	-0.00204	3425	0.12887	3425.3	-0.06718
3473	-0.0876	3486	0.01587	3486	0.02816	3486	-0.00336	3486	-0.00339	3425.1	0.13824	3425.4	-0.05689
3473.2	-0.05775	3486.2	0.01124	3486.2	0.03344	3486.2	-0.00788	3486.2	-0.00237	3425.2	0.1508	3425.5	-0.0533
3473.4	-0.03191	3486.4	0.00357	3486.4	0.03735	3486.4	-0.00599	3486.4	-0.00136	3425.3	0.16972	3425.6	-0.05217
3473.6	-0.01566	3486.6	-0.00106	3486.6	0.03341	3486.6	0.0026	3486.6	0.000633773	3425.4	0.19491	3425.7	-0.04985
3473.8	-0.00172	3486.8	0.000553899	3486.8	0.02161	3486.8	0.00759	3486.8	0.00519	3425.5	0.22292	3425.8	-0.03917
3474	0.01172	3487	-0.00695	3487	0.00287	3487	0.01088	3487	0.0092	3425.6	0.25111	3425.9	-0.01732
3474.2	0.01927	3487.2	-0.01074	3487.2	0.01735	3487.2	0.01266	3487.2	0.01375	3425.7	0.28478	3426	0.01618
3474.4	0.02531	3487.4	-0.01123	3487.4	0.01893	3487.4	0.01125	3487.4	0.01623	3425.8	0.31669	3426.1	0.05542
3474.6	0.02995	3487.6	-0.00244	3487.6	0.01328	3487.6	0.00634	3487.6	0.01912	3425.9	0.35025	3426.2	0.09812
3474.8	0.0322	3487.8	0.01747	3487.8	-0.00158	3487.8	0.00437	3487.8	0.01854	3426	0.37452	3426.3	0.13558
3475	0.03254	3488	0.04141	3488	-0.01886	3488	0.00852	3488	0.01636	3426.1	0.39035	3426.4	0.16669
3475.2	0.02368	3488.2	0.07183	3488.2	-0.03321	3488.2	0.00376	3488.2	0.0121	3426.2	0.3989	3426.5	0.19224
3475.4	-0.000673018	3488.4	0.09712	3488.4	-0.04766	3488.4	-0.00212	3488.4	0.00555	3426.3	0.406	3426.6	0.20881
3475.6	-0.04493	3488.6	0.10884	3488.6	-0.05739	3488.6	0.00037994	3488.6	-0.00489	3426.4	0.40451	3426.7	0.22403
3475.8	-0.04756	3488.8	0.11458	3488.8	-0.06409	3488.8	-0.00282	3488.8	-0.00816	3426.5	0.40191	3426.8	0.23996
3476	-0.04174	3489	0.09857	3489	-0.06292	3489	-0.00382	3489	-0.0087	3426.6	0.39374	3426.9	0.25617
3476.2	-0.05812	3489.2	0.07804	3489.2	-0.05935	3489.2	-0.00562	3489.2	-0.01327	3426.7	0.37581	3427	0.26967
3476.4	-0.08827	3489.4	0.05543	3489.4	-0.04571	3489.4	-0.00403	3489.4	-0.01797	3426.8	0.35327	3427.1	0.28018
3476.6	-0.09353	3489.6	0.03978	3489.6	-0.02264	3489.6	-0.00573	3489.6	-0.02441	3426.9	0.32325	3427.2	0.28921
3476.8	-0.08398	3489.8	0.03037	3489.8	-0.00591	3489.8	-0.00563	3489.8	-0.02331	3427	0.28982	3427.3	0.29495
3477	-0.06183	3490	0.0234	3490	-0.00403	3490	-0.00393	3490	-0.01825	3427.1	0.25338	3427.4	0.29751
3477.2	-0.04628	3490.2	0.01729	3490.2	0.00341	3490.2	0.00127	3490.2	-0.01096	3427.2	0.21411	3427.5	0.2936
3477.4	-0.03554	3490.4	0.0113	3490.4	0.02048	3490.4	0.005	3490.4	-0.00555	3427.3	0.16962	3427.6	0.27735
3477.6	-0.02849	3490.6	0.01545	3490.6	0.03829	3490.6	0.0027	3490.6	0	3427.4	0.12523	3427.7	0.24994
3477.8	-0.02044	3490.8	0.02387	3490.8	0.05735	3490.8	0.00249	3490.8	0.00508	3427.5	0.08407	3427.8	0.21373
3478	-0.0071	3491	0.03205	3491	0.07024	3491	0.00119	3491	0.01064	3427.6	0.0508	3427.9	0.16616
3478.2	-0.02885	3491.2	0.03779	3491.2	0.07652	3491.2	0.000984657	3491.2	0.01196	3427.7	0.02683	3428	0.11452
3478.4	-0.03461	3491.4	0.03717	3491.4	0.07158	3491.4	0.00328	3491.4	0.01558	3427.8	0.00201	3428.1	0.06702
3478.6	-0.01956	3491.6	0.03192	3491.6	0.0655	3491.6	0.00708	3491.6	0.01642	3427.9	-0.02695	3428.2	0.02158
3478.8	9.01308e-05	3491.8	0.02715	3491.8	0.05522	3491.8	0.01077	3491.8	0.01462	3428	-0.06195	3428.3	-0.02102
3479	0.01934	3492	0.01566	3492	0.03772	3492	0.01217	3492	0.01157	3428.1	-0.10027	3428.4	-0.06325
3479.2	0.03599	3492.2	0.00722	3492.2	0.01529	3492.2	0.00736	3492.2	0.00741	3428.2	-0.14494	3428.5	-0.10205
3479.4	0.03473	3492.4	0.0091	3492.4	0.00168	3492.4	0.00336	3492.4	0.00207	3428.3	-0.18734	3428.6	-0.14023
3479.6	0.00918	3492.6	0.02245	3492.6	0.00762	3492.6	0.00315	3492.6	-0.00397	3428.4	-0.23035	3428.7	-0.18386
3479.8	-0.0214	3492.8	0.0286	3492.8	0.00538	3492.8	0.00535	3492.8	-0.00584	3428.5	-0.26811	3428.8	-0.22427
3480	-0.04609	3493	0.03169	3493	0	3493	0.00644	3493	-0.00166	3428.6	-0.30248	3428.9	-0.26213
3480.2	-0.06698	3493.2	0.02916	3493.2	-0.01585	3493.2	0.00244	3493.2	-0.00566	3428.7	-0.33479	3429	-0.2933
3480.4	-0.07517	3493.4	0.0303	3493.4	-0.02217	3493.4	0.0041	3493.4	-0.00606	3428.8	-0.36402	3429.1	-0.32703
3480.6	-0.07017	3493.6	0.0384	3493.6	-0.02262	3493.6	0.00191	3493.6	-0.00111	3428.9	-0.39287	3429.2	-0.35746
3480.8	-0.05226	3493.8	0.05444	3493.8	-0.01678	3493.8	-0.00438	3493.8	0.00717	3429	-0.41857	3429.3	-0.38362
3481	-0.02255	3494	0.07464	3494	-0.00871	3494	-0.01808	3494	0.01392	3429.1	-0.4433	3429.4	-0.40612
3481.2	0.01195	3494.2	0.08934	3494.2	-0.011	3494.2	-0.03237	3494.2	0.01887	3429.2	-0.46438	3429.5	-0.42149
3481.4	0.04756	3494.4	0.0939	3494.4	-0.00302	3494.4	-0.04656	3494.4	0.02298	3429.3	-0.47863	3429.6	-0.43093
3481.6	0.06755	3494.6	0.08636	3494.6	0.00475	3494.6	-0.04686	3494.6	0.02307	3429.4	-0.48811	3429.7	-0.43593
3481.8	0.07089	3494.8	0.06868	3494.8	0.02011	3494.8	-0.03299	3494.8	0.02003	3429.5	-0.49328	3429.8	-0.43797
3482	0.06324	3495	0.05034	3495	0.02605	3495	-0.03033	3495	0.01102	3429.6	-0.49113	3429.9	-0.43292
3482.2	0.04959	3495.2	0.02754	3495.2	0.02203	3495.2	-0.02207	3495.2	0.01009	3429.7	-0.48721	3430	-0.42946
3482.4	0.02534	3495.4	0.00718	3495.4	0.0133	3495.4	-0.01241	3495.4	0.00692	3429.8	-0.4765	3430.1	-0.41923
3482.6	0.00439	3495.6	-0.0017	3495.6	0.000371573	3495.6	-0.00416	3495.6	-1.45197e-06	3429.9	-0.45687	3430.2	-0.40565
3482.8	-0.00766	3495.8	0.00213	3495.8	0.000785278	3495.8	0	3495.8	-0.0115	3430	-0.42814	3430.3	-0.39022
3483	-0.00336	3496	0.01264	3496	-0.01508	3496	0.00712	3496	-0.02169	3430.1	-0.39286	3430.4	-0.36759
3483.2	0.000218906	3496.2	0.00173	3496.2	-0.01303	3496.2	0.03042	3496.2	-0.02965	3430.2	-0.35448	3430.5	-0.33569
3483.4	-0.0011	3496.4	0.00413	3496.4	-0.00385	3496.4	0.04612	3496.4	-0.0324	3430.3	-0.31894	3430.6	-0.29831
3483.6	-0.00852	3496.6	0.01117	3496.6	0.01602	3496.6	0.05882	3496.6	-0.03071	3430.4	-0.28042	3430.7	-0.25051
3483.8	-0.01894	3496.8	0.02579	3496.8	0.03222	3496.8	0.06272	3496.8	-0.0259	3430.5	-0.24346	3430.8	-0.20134
3484	-0.02875	3497	0.04542	3497	0.04266	3497	0.06852	3497	-0.01997	3430.6	-0.2126	3430.9	-0.16096
3484.2	-0.02967	3497.2	0.05747	3497.2	0.0445	3497.2	0.06722	3497.2	-0.0105	3430.7	-0.17846	3431	-0.11493
3484.4	-0.02029	3497.4	0.06647	3497.4	0.04383	3497.4	0.05792	3497.4	-0.00416	3430.8	-0.14203	3431.1	-0.079
3484.6	-0.00171	3497.6	0.07155	3497.6	0.03959	3497.6	0.04632	3497.6	0.00149	3430.9	-0.10082	3431.2	-0.04267
3484.8	0.01357	3497.8	0.0775	3497.8	0.03704	3497.8	0.02482	3497.8	-0.00112	3431	-0.05303	3431.3	-0.01658
3485	0.01366	3498	0.07501	3498	0.03553	3498	0.01211	3498	-0.0062	3431.1	-0.00861	3431.4	0.0103
3485.2	0.02119	3498.2	0.06312	3498.2	0.02993	3498.2	0.00233	3498.2	-0.01318	3431.2	0.03282	3431.5	0.0321
3485.4	0.01851	3498.4	0.04536	3498.4	0.01731	3498.4	-0.01265	3498.4	-0.01773	3431.3	0.06779	3431.6	0.05293
3485.6	0.000535358	3498.6	0.02173	3498.6	0.00421	3498.6	-0.01553	3498.6	-0.01895	3431.4	0.0965	3431.7	0.07205
3485.8	-0.01864	3498.8	0.0081	3498.8	0.00984	3498.8	-0.003	3498.8	-0.01684	3431.5	0.12053	3431.8	0.09054
3486	-0.03202	3499	0.01453	3499	0.00573	3499	0.01512	3499	-0.00945	3431.6	0.14092	3431.9	0.10832
3486.2	-0.0376	3499.2	0.01229	3499.2	0.0058	3499.2	0.03574	3499.2	0.000860288	3431.7	0.15803	3432	0.12831
3486.4	-0.03277	3499.4	0.01139	3499.4	0.00703	3499.4	0.05196	3499.4	0.00415	3431.8	0.17262	3432.1	0.15163
3486.6	-0.01555	3499.6	0.00915	3499.6	0.01015	3499.6	0.06188	3499.6	0.00526	3431.9	0.18852	3432.2	0.17413
3486.8	-0.00477	3499.8	0.00911	3499.8	0.01746	3499.8	0.05505	3499.8	0.00805	3432	0.20344	3432.3	0.19563
3487	-0.01635	3500	0.00174	3500	0.0233	3500	0.04711	3500	0.00882	3432.1	0.21956	3432.4	0.21881
3487.2	-0.01883	3500.2	-0.01846	3500.2	0.03071	3500.2	0.05027	3500.2	0.01292	3432.2	0.23753	3432.5	0.24344
3487.4	-0.0152	3500.4	-0.04758	3500.4	0.03267	3500.4	0.05003	3500.4	0.01584	3432.3	0.25639	3432.6	0.26947
3487.6	-0.00938	3500.6	-0.06985	3500.6	0.03107	3500.6	0.0491	3500.6	0.01633	3432.4	0.27634	3432.7	0.29552
3487.8	0.00194	3500.8	-0.08138	3500.8	0.02905	3500.8	0.04456	3500.8	0.01474	3432.5	0.29535	3432.8	0.32074
3488	0.01306	3501	-0.08704	3501	0.02619	3501	0.03252	3501	0.0128	3432.6	0.32084	3432.9	0.34243
3488.2	0.02969	3501.2	-0.08293	3501.2	0.01988	3501.2	0.01828	3501.2	0.00982	3432.7	0.35007	3433	0.36033
3488.4	0.04881	3501.4	-0.07344	3501.4	0.00516	3501.4	0.00495	3501.4	0.00677	3432.8	0.38114	3433.1	0.37427
3488.6	0.06323	3501.6	-0.0587	3501.6	-0.00829	3501.6	-0.00389	3501.6	0.00469	3432.9	0.41534	3433.2	0.38114
3488.8	0.06225	3501.8	-0.03638	3501.8	-0.02039	3501.8	-0.00593	3501.8	0.00428	3433	0.4416	3433.3	0.37984
3489	0.06258	3502	-0.01113	3502	-0.02598	3502	-0.00327	3502	0.00407	3433.1	0.45886	3433.4	0.37273
3489.2	0.0548	3502.2	0.0162	3502.2	-0.02173	3502.2	0.0041	3502.2	0.00505	3433.2	0.46646	3433.5	0.36014
3489.4	0.04982	3502.4	0.04133	3502.4	-0.01423	3502.4	0.01136	3502.4	0.00663	3433.3	0.46147	3433.6	0.34522
3489.6	0.04624	3502.6	0.05473	3502.6	-0.0061	3502.6	0.01762	3502.6	0.00353	3433.4	0.44472	3433.7	0.32888
3489.8	0.05306	3502.8	0.04625	3502.8	-0.00574	3502.8	0.01729	3502.8	-0.00178	3433.5	0.41961	3433.8	0.31158
3490	0.06419	3503	0.02434	3503	-0.01762	3503	0.00845	3503	-0.00612	3433.6	0.38714	3433.9	0.29304
3490.2	0.07001	3503.2	0.00329	3503.2	-0.02363	3503.2	0.00756	3503.2	-0.00761	3433.7	0.34856	3434	0.26859
3490.4	0.06153	3503.4	-0.00628	3503.4	-0.01371	3503.4	0.01159	3503.4	-0.00556	3433.8	0.30442	3434.1	0.23544
3490.6	0.04555	3503.6	-0.02798	3503.6	0.00261	3503.6	0.01182	3503.6	0.0019	3433.9	0.25261	3434.2	0.20052
3490.8	0.02538	3503.8	-0.04187	3503.8	0.01556	3503.8	0.00995	3503.8	0.00603	3434	0.19766	3434.3	0.15921
3491	0.0087	3504	-0.02888	3504	0.01815	3504	0.00468	3504	0.00287	3434.1	0.12912	3434.4	0.1133
3491.2	0.00060225	3504.2	-0.00893	3504.2	0.00879	3504.2	7.40781e-06	3504.2	-0.00348	3434.2	0.06637	3434.5	0.06311
3491.4	0.000864951	3504.4	0.000756962	3504.4	0.01391	3504.4	-0.00246	3504.4	-0.00235	3434.3	-0.00306	3434.6	0.01705
3491.6	-0.00947	3504.6	-0.00609	3504.6	0.01201	3504.6	-0.00343	3504.6	0.0009804	3434.4	-0.06768	3434.7	-0.02423
3491.8	-0.03191	3504.8	-0.00802	3504.8	0.00361	3504.8	0.000296193	3504.8	0.00299	3434.5	-0.12601	3434.8	-0.06802
3492	-0.05655	3505	-0.02925	3505	-0.00657	3505	0.00293	3505	0.0045	3434.6	-0.17837	3434.9	-0.10801
3492.2	-0.07868	3505.2	-0.05122	3505.2	-0.01329	3505.2	0.00236	3505.2	0.00934	3434.7	-0.21813	3435	-0.14429
3492.4	-0.09392	3505.4	-0.06671	3505.4	-0.01288	3505.4	-0.00202	3505.4	0.0107	3434.8	-0.25422	3435.1	-0.18113
3492.6	-0.08326	3505.6	-0.06961	3505.6	-0.01243	3505.6	-0.00949	3505.6	0.01026	3434.9	-0.28504	3435.2	-0.21622
3492.8	-0.058	3505.8	-0.05749	3505.8	-0.01185	3505.8	-0.01246	3505.8	0.00746	3435	-0.30971	3435.3	-0.25033
3493	-0.02483	3506	-0.03169	3506	-0.0054	3506	-0.01403	3506	0.00369	3435.1	-0.32495	3435.4	-0.28266
3493.2	0.00563	3506.2	-0.0071	3506.2	0.00996	3506.2	-0.0107	3506.2	0.000746451	3435.2	-0.33427	3435.5	-0.315
3493.4	0.02669	3506.4	0.00233	3506.4	0.02669	3506.4	0.00393	3506.4	-0.00337	3435.3	-0.34152	3435.6	-0.34417
3493.6	0.03815	3506.6	0.00216	3506.6	0.03869	3506.6	0.00965	3506.6	-0.00784	3435.4	-0.34808	3435.7	-0.37415
3493.8	0.03412	3506.8	0.0199	3506.8	0.042	3506.8	0.02017	3506.8	-0.00669	3435.5	-0.35449	3435.8	-0.39752
3494	0.02108	3507	0.02408	3507	0.03661	3507	0.03259	3507	-0.0031	3435.6	-0.35753	3435.9	-0.41667
3494.2	0.00554	3507.2	0.01811	3507.2	0.02724	3507.2	0.0441	3507.2	0.000297992	3435.7	-0.35936	3436	-0.4242
3494.4	-0.00469	3507.4	0.00408	3507.4	0.01556	3507.4	0.05252	3507.4	0.00626	3435.8	-0.35773	3436.1	-0.41788
3494.6	-0.01203	3507.6	-0.01813	3507.6	0.00777	3507.6	0.05994	3507.6	0.00784	3435.9	-0.35531	3436.2	-0.3983
3494.8	-0.01457	3507.8	-0.03424	3507.8	-0.00244	3507.8	0.06366	3507.8	-0.000282855	3436	-0.35375	3436.3	-0.36684
3495	-0.02101	3508	-0.05206	3508	-0.00609	3508	0.06158	3508	0.0006246	3436.1	-0.34651	3436.4	-0.33379
3495.2	-0.01097	3508.2	-0.06193	3508.2	-0.00511	3508.2	0.05819	3508.2	0.000768165	3436.2	-0.33796	3436.5	-0.30331
3495.4	-0.00853	3508.4	-0.06045	3508.4	-0.00916	3508.4	0.05621	3508.4	0.00327	3436.3	-0.32818	3436.6	-0.28099
3495.6	-0.00988	3508.6	-0.04124	3508.6	-0.01866	3508.6	0.04903	3508.6	0.00279	3436.4	-0.31295	3436.7	-0.26665
3495.8	-0.01983	3508.8	-0.00666	3508.8	-0.03382	3508.8	0.04634	3508.8	0.00252	3436.5	-0.29775	3436.8	-0.25629
3496	-0.03088	3509	-0.00952	3509	-0.04752	3509	0.04326	3509	0.00183	3436.6	-0.27939	3436.9	-0.2484
3496.2	-0.03693	3509.2	0.00496	3509.2	-0.05513	3509.2	0.03358	3509.2	0.00204	3436.7	-0.25844	3437	-0.23706
3496.4	-0.04149	3509.4	0.03179	3509.4	-0.05876	3509.4	0.02119	3509.4	0.0074	3436.8	-0.22967	3437.1	-0.22119
3496.6	-0.03534	3509.6	0.05935	3509.6	-0.05381	3509.6	0.01231	3509.6	0.02171	3436.9	-0.19625	3437.2	-0.19911
3496.8	-0.02019	3509.8	0.07847	3509.8	-0.04853	3509.8	0.00993	3509.8	0.02985	3437	-0.15727	3437.3	-0.17659
3497	-0.00503	3510	0.07903	3510	-0.04357	3510	0.00895	3510	0.03555	3437.1	-0.11595	3437.4	-0.15331
3497.2	-0.00459	3510.2	0.06382	3510.2	-0.04658	3510.2	0.01709	3510.2	0.03695	3437.2	-0.07457	3437.5	-0.12624
3497.4	0.00865	3510.4	0.03591	3510.4	-0.05377	3510.4	0.02246	3510.4	0.0353	3437.3	-0.03589	3437.6	-0.09996
3497.6	0.02648	3510.6	0.00324	3510.6	-0.05531	3510.6	0.01773	3510.6	0.02892	3437.4	0.00508	3437.7	-0.076
3497.8	0.03802	3510.8	0.01028	3510.8	-0.04962	3510.8	0.0057	3510.8	0.02018	3437.5	0.0415	3437.8	-0.04742
3498	0.03736	3511	0.02268	3511	-0.03743	3511	-0.00523	3511	0.00817	3437.6	0.07355	3437.9	-0.01691
3498.2	0.0319	3511.2	0.02689	3511.2	-0.02094	3511.2	-0.00626	3511.2	-1.05793e-05	3437.7	0.1002	3438	0.01582
3498.4	0.01313	3511.4	0.0239	3511.4	-0.00498	3511.4	0.00225	3511.4	-0.000833762	3437.8	0.12022	3438.1	0.0506
3498.6	-0.00694	3511.6	0.01321	3511.6	0.0025	3511.6	0.01608	3511.6	0.00175	3437.9	0.1356	3438.2	0.08954
3498.8	-0.02091	3511.8	0.00105	3511.8	-0.0026	3511.8	0.0391	3511.8	0.00393	3438	0.14722	3438.3	0.12454
3499	-0.03178	3512	-0.00658	3512	-0.01623	3512	0.06393	3512	0.01286	3438.1	0.15645	3438.4	0.16294
3499.2	-0.04365	3512.2	-0.00676	3512.2	-0.03438	3512.2	0.07875	3512.2	0.02365	3438.2	0.15985	3438.5	0.20144
3499.4	-0.04972	3512.4	-0.0167	3512.4	-0.05453	3512.4	0.07878	3512.4	0.02966	3438.3	0.15789	3438.6	0.23677
3499.6	-0.05079	3512.6	-0.03066	3512.6	-0.06871	3512.6	0.0645	3512.6	0.02566	3438.4	0.15116	3438.7	0.26819
3499.8	-0.04156	3512.8	-0.03447	3512.8	-0.07375	3512.8	0.04433	3512.8	0.0166	3438.5	0.14432	3438.8	0.29529
3500	-0.02633	3513	-0.03229	3513	-0.07339	3513	0.02195	3513	-0.000451759	3438.6	0.14539	3438.9	0.31628
3500.2	-0.0084	3513.2	-0.02119	3513.2	-0.0657	3513.2	0.00498	3513.2	-0.01466	3438.7	0.15964	3439	0.33065
3500.4	0.00773	3513.4	-0.00265	3513.4	-0.05255	3513.4	-0.0035	3513.4	-0.02296	3438.8	0.18756	3439.1	0.34078
3500.6	0.01336	3513.6	0.01932	3513.6	-0.04046	3513.6	-0.00247	3513.6	-0.02403	3438.9	0.22448	3439.2	0.34681
3500.8	0.00689	3513.8	0.03726	3513.8	-0.0291	3513.8	0.00568	3513.8	-0.01914	3439	0.26385	3439.3	0.35201
3501	0.01173	3514	0.0508	3514	-0.02172	3514	0.00903	3514	-0.00612	3439.1	0.30611	3439.4	0.35745
3501.2	0.00731	3514.2	0.05823	3514.2	-0.01371	3514.2	0.01329	3514.2	0.00447	3439.2	0.34298	3439.5	0.36204
3501.4	-0.0073	3514.4	0.06334	3514.4	-0.00644	3514.4	0.01605	3514.4	0.01436	3439.3	0.37663	3439.6	0.36668
3501.6	-0.02371	3514.6	0.06063	3514.6	0.00293	3514.6	0.01301	3514.6	0.02071	3439.4	0.40487	3439.7	0.37543
3501.8	-0.03742	3514.8	0.04729	3514.8	0.00811	3514.8	0.01017	3514.8	0.0188	3439.5	0.42649	3439.8	0.38811
3502	-0.04404	3515	0.0221	3515	0.01333	3515	0.01072	3515	0.0139	3439.6	0.44578	3439.9	0.40109
3502.2	-0.04655	3515.2	-0.00456	3515.2	0.01421	3515.2	0.01508	3515.2	0.00456	3439.7	0.45747	3440	0.41306
3502.4	-0.03956	3515.4	0.00189	3515.4	0.01393	3515.4	0.02834	3515.4	-0.00304	3439.8	0.46245	3440.1	0.42197
3502.6	-0.02161	3515.6	0.00038652	3515.6	0.01396	3515.6	0.0401	3515.6	-0.00565	3439.9	0.45979	3440.2	0.42687
3502.8	-0.02606	3515.8	0.00549	3515.8	0.01473	3515.8	0.04746	3515.8	-0.00409	3440	0.44203	3440.3	0.43103
3503	-0.0141	3516	0.0206	3516	0.01844	3516	0.04581	3516	-0.001	3440.1	0.40569	3440.4	0.42787
3503.2	0.01075	3516.2	0.04207	3516.2	0.02057	3516.2	0.03987	3516.2	0.0016	3440.2	0.36013	3440.5	0.41452
3503.4	0.03951	3516.4	0.06257	3516.4	0.02752	3516.4	0.02383	3516.4	0.00406	3440.3	0.29665	3440.6	0.39059
3503.6	0.06786	3516.6	0.08025	3516.6	0.03447	3516.6	0.01039	3516.6	0.00396	3440.4	0.23138	3440.7	0.35808
3503.8	0.08017	3516.8	0.09109	3516.8	0.04226	3516.8	0.00524	3516.8	0.000727397	3440.5	0.16722	3440.8	0.31093
3504	0.07702	3517	0.10108	3517	0.04953	3517	-0.0028	3517	-9.78409e-05	3440.6	0.10288	3440.9	0.26244
3504.2	0.05526	3517.2	0.10397	3517.2	0.05082	3517.2	-0.00544	3517.2	0.00821	3440.7	0.04643	3441	0.21022
3504.4	0.01971	3517.4	0.09673	3517.4	0.0365	3517.4	-0.00958	3517.4	0.00687	3440.8	-0.00361	3441.1	0.15231
3504.6	0.02278	3517.6	0.07153	3517.6	0.01726	3517.6	-0.01072	3517.6	0.00171	3440.9	-0.04316	3441.2	0.08378
3504.8	0.03393	3517.8	0.03668	3517.8	-0.000102105	3517.8	-0.01517	3517.8	-0.00353	3441	-0.07241	3441.3	0.01927
3505	0.02837	3518	0.00561	3518	-0.00457	3518	-0.01901	3518	-0.00557	3441.1	-0.10028	3441.4	-0.05068
3505.2	0.02042	3518.2	-0.0177	3518.2	-0.00897	3518.2	-0.02195	3518.2	-0.00701	3441.2	-0.12727	3441.5	-0.11867
3505.4	0.00657	3518.4	-0.01695	3518.4	-0.0179	3518.4	-0.02077	3518.4	-0.01228	3441.3	-0.14821	3441.6	-0.18058
3505.6	-0.01358	3518.6	-0.01359	3518.6	-0.01917	3518.6	-0.01964	3518.6	-0.01053	3441.4	-0.17074	3441.7	-0.24952
3505.8	-0.03673	3518.8	-0.01586	3518.8	-0.0174	3518.8	-0.01701	3518.8	-0.00628	3441.5	-0.19934	3441.8	-0.30576
3506	-0.05698	3519	0.0013	3519	0.00337	3519	-0.00968	3519	-0.000297443	3441.6	-0.22781	3441.9	-0.3653
3506.2	-0.07883	3519.2	0.02078	3519.2	0.01855	3519.2	0.00185	3519.2	0.00353	3441.7	-0.26054	3442	-0.40449
3506.4	-0.08708	3519.4	0.03904	3519.4	0.02462	3519.4	0.00186	3519.4	0.00146	3441.8	-0.28607	3442.1	-0.42171
3506.6	-0.08543	3519.6	0.04875	3519.6	0.02524	3519.6	-0.00652	3519.6	0.00147	3441.9	-0.311	3442.2	-0.41675
3506.8	-0.07498	3519.8	0.0449	3519.8	0.0225	3519.8	-0.02161	3519.8	-0.00157	3442	-0.33172	3442.3	-0.39516
3507	-0.05973	3520	0.02198	3520	0.02124	3520	-0.0421	3520	-0.000796077	3442.1	-0.34672	3442.4	-0.36129
3507.2	-0.03979	3520.2	-0.000692173	3520.2	0.01316	3520.2	-0.06479	3520.2	0.00165	3442.2	-0.35497	3442.5	-0.32269
3507.4	-0.02564	3520.4	-0.00598	3520.4	0.00539	3520.4	-0.07297	3520.4	0.00492	3442.3	-0.35698	3442.6	-0.28304
3507.6	-0.01889	3520.6	-0.01346	3520.6	-0.00447	3520.6	-0.07286	3520.6	0.00903	3442.4	-0.35344	3442.7	-0.2437
3507.8	-0.01734	3520.8	-0.02253	3520.8	-0.00846	3520.8	-0.06945	3520.8	0.01314	3442.5	-0.34604	3442.8	-0.20531
3508	-0.01819	3521	-0.02696	3521	-0.0048	3521	-0.06403	3521	0.0169	3442.6	-0.33315	3442.9	-0.16896
3508.2	-0.01214	3521.2	-0.02198	3521.2	-0.01521	3521.2	-0.05792	3521.2	0.01976	3442.7	-0.32289	3443	-0.13152
3508.4	-0.00452	3521.4	-0.01333	3521.4	-0.02983	3521.4	-0.05111	3521.4	0.01942	3442.8	-0.30393	3443.1	-0.09276
3508.6	-0.00578	3521.6	-0.00725	3521.6	-0.03909	3521.6	-0.0447	3521.6	0.01339	3442.9	-0.28203	3443.2	-0.05283
3508.8	0.00617	3521.8	-0.00826	3521.8	-0.0426	3521.8	-0.03328	3521.8	0.00277	3443	-0.26328	3443.3	-0.00947
3509	0.01891	3522	-0.01464	3522	-0.03939	3522	-0.01697	3522	0.00762	3443.1	-0.24222	3443.4	0.02358
3509.2	0.02515	3522.2	-0.0209	3522.2	-0.03179	3522.2	0.000941869	3522.2	0.00574	3443.2	-0.21662	3443.5	0.0541
3509.4	0.025	3522.4	-0.02301	3522.4	-0.02031	3522.4	0.01135	3522.4	0.00101	3443.3	-0.1978	3443.6	0.08447
3509.6	0.01584	3522.6	-0.01595	3522.6	-0.00652	3522.6	0.01597	3522.6	-0.00372	3443.4	-0.18287	3443.7	0.11349
3509.8	0.00259	3522.8	-0.01769	3522.8	0.00527	3522.8	0.00958	3522.8	-0.00741	3443.5	-0.1746	3443.8	0.13916
3510	-0.00227	3523	-0.01753	3523	0.01644	3523	-0.000907222	3523	-0.01589	3443.6	-0.16686	3443.9	0.15963
3510.2	0.01118	3523.2	-0.0043	3523.2	0.023	3523.2	4.32476e-05	3523.2	-0.02235	3443.7	-0.15581	3444	0.17099
3510.4	0.03204	3523.4	0.0148	3523.4	0.02421	3523.4	0.0083	3523.4	-0.02493	3443.8	-0.14014	3444.1	0.18042
3510.6	0.03278	3523.6	0.03096	3523.6	0.01987	3523.6	0.02205	3523.6	-0.0189	3443.9	-0.12052	3444.2	0.18599
3510.8	0.04213	3523.8	0.02721	3523.8	0.00911	3523.8	0.03781	3523.8	-0.01275	3444	-0.09024	3444.3	0.1877
3511	0.05237	3524	0.011	3524	0.01313	3524	0.05077	3524	-4.94594e-05	3444.1	-0.06396	3444.4	0.18561
3511.2	0.06251	3524.2	-0.01511	3524.2	0.00752	3524.2	0.05412	3524.2	-0.000217581	3444.2	-0.04025	3444.5	0.17987
3511.4	0.06346	3524.4	-0.04488	3524.4	-0.000931203	3524.4	0.04648	3524.4	0.00531	3444.3	-0.01626	3444.6	0.17182
3511.6	0.07311	3524.6	-0.07135	3524.6	-0.00424	3524.6	0.02983	3524.6	0.01431	3444.4	0.00964	3444.7	0.1673
3511.8	0.08163	3524.8	-0.09099	3524.8	0.000618101	3524.8	0.00669	3524.8	0.02136	3444.5	0.03597	3444.8	0.16867
3512	0.06525	3525	-0.10011	3525	0.00254	3525	-0.01135	3525	0.02779	3444.6	0.06208	3444.9	0.17987
3512.2	0.03757	3525.2	-0.10362	3525.2	-0.00124	3525.2	-0.019	3525.2	0.0295	3444.7	0.08576	3445	0.19649
3512.4	0.00769	3525.4	-0.10199	3525.4	0.00374	3525.4	-0.01424	3525.4	0.02384	3444.8	0.10489	3445.1	0.22005
3512.6	-0.01	3525.6	-0.09328	3525.6	0.00715	3525.6	0.00281	3525.6	0.00701	3444.9	0.12018	3445.2	0.24713
3512.8	-0.01518	3525.8	-0.07956	3525.8	0.00364	3525.8	0.02703	3525.8	0.00117	3445	0.12878	3445.3	0.27349
3513	-0.01825	3526	-0.06645	3526	0.00254	3526	0.03071	3526	-0.01044	3445.1	0.13089	3445.4	0.2968
3513.2	-0.00722	3526.2	-0.0515	3526.2	0.00428	3526.2	0.03599	3526.2	-0.02247	3445.2	0.13102	3445.5	0.31544
3513.4	0.00721	3526.4	-0.04377	3526.4	0.00957	3526.4	0.03996	3526.4	-0.02985	3445.3	0.13216	3445.6	0.32845
3513.6	0.01523	3526.6	-0.04556	3526.6	0.00994	3526.6	0.04464	3526.6	-0.0282	3445.4	0.12908	3445.7	0.33568
3513.8	0.01536	3526.8	-0.03721	3526.8	0.01704	3526.8	0.04302	3526.8	-0.01857	3445.5	0.12655	3445.8	0.33974
3514	0.00309	3527	-0.02264	3527	0.03578	3527	0.0355	3527	-0.00462	3445.6	0.13207	3445.9	0.34035
3514.2	-0.00836	3527.2	-0.00757	3527.2	0.04017	3527.2	0.02248	3527.2	0.00534	3445.7	0.1418	3446	0.3385
3514.4	-0.00835	3527.4	0.00615	3527.4	0.03408	3527.4	0.00735	3527.4	0.01357	3445.8	0.15468	3446.1	0.33564
3514.6	-0.00283	3527.6	0.00863	3527.6	0.02149	3527.6	0.01301	3527.6	0.0227	3445.9	0.17037	3446.2	0.33329
3514.8	0.00138	3527.8	0.00513	3527.8	0.00261	3527.8	0.02432	3527.8	0.03211	3446	0.18741	3446.3	0.32686
3515	0.0045	3528	0.02454	3528	-0.01124	3528	0.03612	3528	0.03777	3446.1	0.20168	3446.4	0.32023
3515.2	0.00131	3528.2	0.04938	3528.2	-0.01744	3528.2	0.04373	3528.2	0.04267	3446.2	0.21361	3446.5	0.31071
3515.4	-0.00178	3528.4	0.06848	3528.4	-0.00729	3528.4	0.04834	3528.4	0.04777	3446.3	0.22435	3446.6	0.30105
3515.6	-0.00146	3528.6	0.08465	3528.6	0.00413	3528.6	0.04915	3528.6	0.04913	3446.4	0.23051	3446.7	0.2889
3515.8	0.00455	3528.8	0.0947	3528.8	-0.00948	3528.8	0.04345	3528.8	0.04708	3446.5	0.22952	3446.8	0.27384
3516	0.00282	3529	0.0989	3529	-0.01817	3529	0.03556	3529	0.04378	3446.6	0.21805	3446.9	0.25561
3516.2	-0.0034	3529.2	0.09515	3529.2	-0.01932	3529.2	0.02457	3529.2	0.0384	3446.7	0.19658	3447	0.23371
3516.4	-0.00383	3529.4	0.08321	3529.4	-0.01658	3529.4	0.01528	3529.4	0.03128	3446.8	0.16716	3447.1	0.20687
3516.6	0.000648588	3529.6	0.05796	3529.6	-0.01343	3529.6	0.00998	3529.6	0.02278	3446.9	0.13472	3447.2	0.17764
3516.8	0.00242	3529.8	0.02574	3529.8	-0.00934	3529.8	0.00269	3529.8	0.01246	3447	0.10236	3447.3	0.14596
3517	0	3530	0	3530	0	3530	-1.38778e-17	3530	0	3447.1	0.07208	3447.4	0.11223
										3447.2	0.04499	3447.5	0.08048
										3447.3	0.01811	3447.6	0.0542
										3447.4	-0.0042	3447.7	0.03161
										3447.5	-0.02275	3447.8	0.01155
										3447.6	-0.03588	3447.9	-0.00671
										3447.7	-0.04447	3448	-0.02816
										3447.8	-0.04849	3448.1	-0.05638
										3447.9	-0.05849	3448.2	-0.09727
										3448	-0.07601	3448.3	-0.14378
										3448.1	-0.10196	3448.4	-0.19655
										3448.2	-0.13565	3448.5	-0.24417
										3448.3	-0.16908	3448.6	-0.28133
										3448.4	-0.20084	3448.7	-0.30698
										3448.5	-0.22498	3448.8	-0.31715
										3448.6	-0.23834	3448.9	-0.31826
										3448.7	-0.2431	3449	-0.31008
										3448.8	-0.23618	3449.1	-0.2925
										3448.9	-0.21796	3449.2	-0.26941
										3449	-0.19033	3449.3	-0.24156
										3449.1	-0.15951	3449.4	-0.21572
										3449.2	-0.1295	3449.5	-0.20082
										3449.3	-0.10952	3449.6	-0.1937
										3449.4	-0.09915	3449.7	-0.19297
										3449.5	-0.09866	3449.8	-0.1931
										3449.6	-0.10232	3449.9	-0.19056
										3449.7	-0.10552	3450	-0.18146
										3449.8	-0.10403	3450.1	-0.16692
										3449.9	-0.09851	3450.2	-0.14979
										3450	-0.08785	3450.3	-0.13297
										3450.1	-0.07378	3450.4	-0.11253
										3450.2	-0.06347	3450.5	-0.08716
										3450.3	-0.05012	3450.6	-0.05926
										3450.4	-0.03453	3450.7	-0.02766
										3450.5	-0.01519	3450.8	0.00154
										3450.6	0.0043	3450.9	0.02914
										3450.7	0.02374	3451	0.04858
										3450.8	0.0415	3451.1	0.06442
										3450.9	0.06115	3451.2	0.07796
										3451	0.07787	3451.3	0.09156
										3451.1	0.09348	3451.4	0.10323
										3451.2	0.09916	3451.5	0.11207
										3451.3	0.09756	3451.6	0.11748
										3451.4	0.09257	3451.7	0.11939
										3451.5	0.08754	3451.8	0.1176
										3451.6	0.08911	3451.9	0.11009
										3451.7	0.10259	3452	0.1004
										3451.8	0.12748	3452.1	0.08878
										3451.9	0.15802	3452.2	0.0762
										3452	0.18926	3452.3	0.05798
										3452.1	0.22231	3452.4	0.03749
										3452.2	0.252	3452.5	0.01117
										3452.3	0.27849	3452.6	-0.01591
										3452.4	0.30231	3452.7	-0.03346
										3452.5	0.31735	3452.8	-0.04499
										3452.6	0.31801	3452.9	-0.04662
										3452.7	0.30432	3453	-0.04488
										3452.8	0.27911	3453.1	-0.03672
										3452.9	0.25085	3453.2	-0.02582
										3453	0.22306	3453.3	-0.01071
										3453.1	0.20575	3453.4	0.00474
										3453.2	0.19725	3453.5	0.01973
										3453.3	0.19366	3453.6	0.02901
										3453.4	0.19335	3453.7	0.03166
										3453.5	0.18573	3453.8	0.02872
										3453.6	0.17139	3453.9	0.02026
										3453.7	0.15301	3454	0.00785
										3453.8	0.12915	3454.1	2.50778e-05
										3453.9	0.10815	3454.2	-0.00116
										3454	0.09383	3454.3	-0.00287
										3454.1	0.08271	3454.4	-0.0058
										3454.2	0.07961	3454.5	-0.00394
										3454.3	0.07735	3454.6	6.51922e-05
										3454.4	0.07201	3454.7	0.006
										3454.5	0.06251	3454.8	0.00962
										3454.6	0.0502	3454.9	0.01301
										3454.7	0.03355	3455	0.01012
										3454.8	0.00909	3455.1	0.00477
										3454.9	-0.02253	3455.2	0.00529
										3455	-0.068	3455.3	0.00365
										3455.1	-0.11578	3455.4	0.0003153
										3455.2	-0.1681	3455.5	-0.00207
										3455.3	-0.21384	3455.6	-0.00625
										3455.4	-0.24515	3455.7	-0.00746
										3455.5	-0.25685	3455.8	-0.00816
										3455.6	-0.25416	3455.9	-0.00769
										3455.7	-0.24057	3456	-0.00363
										3455.8	-0.21439	3456.1	0.00204
										3455.9	-0.18372	3456.2	0.00446
										3456	-0.14482	3456.3	0.0124
										3456.1	-0.1008	3456.4	0.02179
										3456.2	-0.06772	3456.5	0.02672
										3456.3	-0.04769	3456.6	0.02707
										3456.4	-0.04657	3456.7	0.02376
										3456.5	-0.0615	3456.8	0.01739
										3456.6	-0.08339	3456.9	0.01282
										3456.7	-0.10079	3457	0.01095
										3456.8	-0.1028	3457.1	0.01427
										3456.9	-0.08757	3457.2	0.02261
										3457	-0.05835	3457.3	0.03218
										3457.1	-0.02157	3457.4	0.03767
										3457.2	0.01753	3457.5	0.03891
										3457.3	0.0566	3457.6	0.03551
										3457.4	0.09525	3457.7	0.02795
										3457.5	0.13411	3457.8	0.01637
										3457.6	0.16616	3457.9	0.0045
										3457.7	0.19013	3458	-0.00687
										3457.8	0.20304	3458.1	-0.01789
										3457.9	0.20922	3458.2	-0.02555
										3458	0.21021	3458.3	-0.02826
										3458.1	0.21067	3458.4	-0.02606
										3458.2	0.21655	3458.5	-0.02035
										3458.3	0.22772	3458.6	-0.01197
										3458.4	0.24167	3458.7	-0.00287
										3458.5	0.2538	3458.8	0.00509
										3458.6	0.26295	3458.9	0.00967
										3458.7	0.26547	3459	0.01359
										3458.8	0.25695	3459.1	0.01325
										3458.9	0.25236	3459.2	0.00325
										3459	0.24473	3459.3	0.00987
										3459.1	0.24414	3459.4	0.01213
										3459.2	0.24875	3459.5	0.00485
										3459.3	0.2551	3459.6	-0.00197
										3459.4	0.2623	3459.7	-0.00398
										3459.5	0.26652	3459.8	-0.0016
										3459.6	0.2635	3459.9	-0.00492
										3459.7	0.2509	3460	-0.00359
										3459.8	0.23592	3460.1	0.000345915
										3459.9	0.2171	3460.2	0.00363
										3460	0.19878	3460.3	0.00659
										3460.1	0.17991	3460.4	0.00774
										3460.2	0.16145	3460.5	0.01158
										3460.3	0.14316	3460.6	0.01323
										3460.4	0.12566	3460.7	0.00607
										3460.5	0.11008	3460.8	-0.0064
										3460.6	0.09457	3460.9	-0.02871
										3460.7	0.07903	3461	-0.04962
										3460.8	0.06345	3461.1	-0.06945
										3460.9	0.0464	3461.2	-0.08331
										3461	0.03298	3461.3	-0.09059
										3461.1	0.01823	3461.4	-0.09323
										3461.2	0.00889	3461.5	-0.09065
										3461.3	0.00312	3461.6	-0.08641
										3461.4	-0.00475	3461.7	-0.08031
										3461.5	-0.01667	3461.8	-0.07324
										3461.6	-0.028	3461.9	-0.06328
										3461.7	-0.04221	3462	-0.05549
										3461.8	-0.0547	3462.1	-0.04773
										3461.9	-0.0691	3462.2	-0.03776
										3462	-0.0811	3462.3	-0.02608
										3462.1	-0.09106	3462.4	-0.01334
										3462.2	-0.0985	3462.5	0
										3462.3	-0.10792	3462.6	0.000481131
										3462.4	-0.11824	3462.7	0.000279618
										3462.5	-0.12803	3462.8	-0.000832086
										3462.6	-0.14082	3462.9	-0.00154
										3462.7	-0.14669	3463	-0.000713089
										3462.8	-0.14133	3463.1	0.000544381
										3462.9	-0.12322	3463.2	0.00259
										3463	-0.09733	3463.3	0.00402
										3463.1	-0.06171	3463.4	0.00709
										3463.2	-0.02893	3463.5	0.00953
										3463.3	-0.00806	3463.6	0.00891
										3463.4	0.000701391	3463.7	0.00755
										3463.5	-0.0032	3463.8	-0.000815696
										3463.6	-0.01145	3463.9	-0.01595
										3463.7	-0.01942	3464	-0.02328
										3463.8	-0.02276	3464.1	-0.02406
										3463.9	-0.02203	3464.2	-0.02108
										3464	-0.01381	3464.3	-0.01709
										3464.1	0.00136	3464.4	-0.01744
										3464.2	0.01666	3464.5	-0.02246
										3464.3	0.01661	3464.6	-0.03359
										3464.4	0.02266	3464.7	-0.04462
										3464.5	0.02604	3464.8	-0.04972
										3464.6	0.02249	3464.9	-0.04424
										3464.7	0.00691	3465	-0.03109
										3464.8	0.000438925	3465.1	-0.0127
										3464.9	-0.00471	3465.2	0.00533
										3465	-0.01015	3465.3	0.01906
										3465.1	-0.00968	3465.4	0.0291
										3465.2	-0.00139	3465.5	0.03064
										3465.3	0.01247	3465.6	0.02957
										3465.4	0.03364	3465.7	0.02576
										3465.5	0.03413	3465.8	0.02086
										3465.6	0.02132	3465.9	0.01493
										3465.7	0.000687902	3466	0.00836
										3465.8	0.00889	3466.1	0.00669
										3465.9	0.01095	3466.2	-0.00393
										3466	0.01498	3466.3	-0.00555
										3466.1	0.02171	3466.4	-0.00121
										3466.2	-0.00521	3466.5	0.00129
										3466.3	-0.03361	3466.6	0.00529
										3466.4	-0.05312	3466.7	0.00458
										3466.5	-0.06046	3466.8	-0.00629
										3466.6	-0.05577	3466.9	-0.00867
										3466.7	-0.04117	3467	-0.00356
										3466.8	-0.01934	3467.1	0.00141
										3466.9	0.00208	3467.2	0.00282
										3467	0.0185	3467.3	-0.00773
										3467.1	0.0272	3467.4	-0.02527
										3467.2	0.02715	3467.5	-0.04132
										3467.3	0.02368	3467.6	-0.04747
										3467.4	0.0202	3467.7	-0.04063
										3467.5	0.01995	3467.8	-0.02402
										3467.6	0.02232	3467.9	-0.000294152
										3467.7	0.02637	3468	0.02674
										3467.8	0.02745	3468.1	0.05068
										3467.9	0.01924	3468.2	0.06319
										3468	0.00745	3468.3	0.06138
										3468.1	0.00378	3468.4	0.05338
										3468.2	0.00565	3468.5	0.03716
										3468.3	0.00395	3468.6	0.01641
										3468.4	-0.00724	3468.7	-0.01203
										3468.5	-0.02221	3468.8	-0.04068
										3468.6	-0.04262	3468.9	-0.05927
										3468.7	-0.06042	3469	-0.05557
										3468.8	-0.07595	3469.1	-0.04685
										3468.9	-0.09056	3469.2	-0.03519
										3469	-0.10185	3469.3	-0.01894
										3469.1	-0.10876	3469.4	0.00113
										3469.2	-0.11016	3469.5	-0.000440535
										3469.3	-0.10558	3469.6	0.00325
										3469.4	-0.09482	3469.7	0.00707
										3469.5	-0.08331	3469.8	0.01309
										3469.6	-0.07215	3469.9	0.01529
										3469.7	-0.05744	3470	0.01316
										3469.8	-0.04349	3470.1	0.0042
										3469.9	-0.0311	3470.2	-0.00115
										3470	-0.01916	3470.3	-0.00729
										3470.1	-0.00167	3470.4	-0.01087
										3470.2	-0.01332	3470.5	-0.01155
										3470.3	-0.01143	3470.6	-0.00719
										3470.4	-0.00254	3470.7	-0.00187
										3470.5	0.01691	3470.8	0.00319
										3470.6	0.03042	3470.9	0.00348
										3470.7	0.03509	3471	0.00684
										3470.8	0.02562	3471.1	0.00899
										3470.9	0.00494	3471.2	0.00862
										3471	-0.0048	3471.3	0.00785
										3471.1	-0.00905	3471.4	0.00962
										3471.2	-0.01095	3471.5	0.01179
										3471.3	-0.00994	3471.6	0.01644
										3471.4	-0.0062	3471.7	0.01796
										3471.5	-0.00326	3471.8	0.0144
										3471.6	-0.00626	3471.9	0.00688
										3471.7	-0.00356	3472	-0.00209
										3471.8	0.00324	3472.1	-0.01377
										3471.9	0.01445	3472.2	-0.02476
										3472	0.02346	3472.3	-0.02715
										3472.1	0.02821	3472.4	-0.02296
										3472.2	0.02418	3472.5	-0.01538
										3472.3	0.01539	3472.6	-0.00599
										3472.4	0.00215	3472.7	0
										3472.5	-0.00991	3472.8	0.00263
										3472.6	-0.01582	3472.9	0.00039054
										3472.7	-0.01671	3473	-0.00288
										3472.8	-0.01437	3473.1	-0.00572
										3472.9	-0.01019	3473.2	-0.00509
										3473	-0.00325	3473.3	-0.00253
										3473.1	0.00423	3473.4	-0.00124
										3473.2	0.01007	3473.5	0.00020945
										3473.3	0.01729	3473.6	0.000333198
										3473.4	0.01687	3473.7	1.52367e-05
										3473.5	0.00239	3473.8	0.0001256
										3473.6	-0.02401	3473.9	0.00437
										3473.7	-0.05431	3474	0.01221
										3473.8	-0.07305	3474.1	0.01407
										3473.9	-0.08734	3474.2	0.01364
										3474	-0.09683	3474.3	0.01046
										3474.1	-0.0997	3474.4	0.00377
										3474.2	-0.09085	3474.5	-0.000305038
										3474.3	-0.08221	3474.6	-0.00592
										3474.4	-0.07381	3474.7	-0.01014
										3474.5	-0.07127	3474.8	-0.01144
										3474.6	-0.07027	3474.9	-0.01112
										3474.7	-0.07089	3475	-0.00316
										3474.8	-0.06885	3475.1	0.00296
										3474.9	-0.06073	3475.2	0.000955151
										3475	-0.04242	3475.3	0.00489
										3475.1	-0.01916	3475.4	0.0081
										3475.2	0.00511	3475.5	0.00723
										3475.3	0.01205	3475.6	0.01504
										3475.4	0.01181	3475.7	0.011
										3475.5	0.00753	3475.8	-0.00246
										3475.6	0.00366	3475.9	-0.00957
										3475.7	-0.000306257	3476	-0.00599
										3475.8	-0.00256	3476.1	-0.00879
										3475.9	-0.00521	3476.2	-0.00787
										3476	-0.00765	3476.3	-0.00117
										3476.1	-0.01057	3476.4	0.00694
										3476.2	-0.00906	3476.5	0.01106
										3476.3	-0.000579518	3476.6	0.01165
										3476.4	0.01281	3476.7	0.01182
										3476.5	0.01251	3476.8	0.00804
										3476.6	0.00225	3476.9	0.00172
										3476.7	-0.00251	3477	-0.00374
										3476.8	-0.00248	3477.1	-0.01208
										3476.9	0.00266	3477.2	-0.01955
										3477	0.0096	3477.3	-0.02369
										3477.1	0.00925	3477.4	-0.02206
										3477.2	0.00263	3477.5	-0.01512
										3477.3	-0.00264	3477.6	-0.00706
										3477.4	0.00576	3477.7	0.0029
										3477.5	0.00942	3477.8	0.01071
										3477.6	0.00662	3477.9	0.01229
										3477.7	0.00425	3478	0.01018
										3477.8	-0.00232	3478.1	0.00405
										3477.9	-0.00465	3478.2	-0.0067
										3478	-0.00529	3478.3	-0.01239
										3478.1	-0.00218	3478.4	-0.01434
										3478.2	-0.00769	3478.5	-0.02403
										3478.3	-0.00938	3478.6	-0.03011
										3478.4	-0.00872	3478.7	-0.03197
										3478.5	-0.00689	3478.8	-0.02839
										3478.6	-0.00303	3478.9	-0.01934
										3478.7	-0.00081502	3479	-0.00704
										3478.8	0.00171	3479.1	-0.00227
										3478.9	7.52624e-05	3479.2	-0.00715
										3479	0.01762	3479.3	-0.00705
										3479.1	0.02916	3479.4	-0.00286
										3479.2	0.02569	3479.5	0.0036
										3479.3	0.01763	3479.6	0.00997
										3479.4	0.00251	3479.7	0.01536
										3479.5	-0.00781	3479.8	0.0201
										3479.6	-0.01383	3479.9	0.0249
										3479.7	-0.01266	3480	0.02744
										3479.8	-0.00788	3480.1	0.02457
										3479.9	0.00172	3480.2	0.0157
										3480	0.01546	3480.3	0.00072464
										3480.1	0.03165	3480.4	-0.00361
										3480.2	0.05112	3480.5	-0.00507
										3480.3	0.07185	3480.6	-0.00605
										3480.4	0.07851	3480.7	-0.00165
										3480.5	0.07587	3480.8	-0.00199
										3480.6	0.06088	3480.9	0.00454
										3480.7	0.04189	3481	0.01318
										3480.8	0.02292	3481.1	0.01716
										3480.9	0.00452	3481.2	0.01692
										3481	-0.00993	3481.3	0.01431
										3481.1	-0.01107	3481.4	0.01093
										3481.2	-0.00376	3481.5	0.00769
										3481.3	0.0032	3481.6	0.00419
										3481.4	0.00448	3481.7	0.00163
										3481.5	0.0023	3481.8	-0.00116
										3481.6	-0.00105	3481.9	-0.0039
										3481.7	-0.00196	3482	-0.0054
										3481.8	0.000162744	3482.1	-0.0076
										3481.9	-0.00177	3482.2	-0.00734
										3482	-0.0025	3482.3	-0.00407
										3482.1	-0.00476	3482.4	-0.000227069
										3482.2	-0.00651	3482.5	0.00171
										3482.3	-0.00422	3482.6	0.0071
										3482.4	-0.00266	3482.7	0.01452
										3482.5	-0.00777	3482.8	0.02096
										3482.6	-0.01017	3482.9	0.02129
										3482.7	-0.01258	3483	0.01604
										3482.8	-0.01479	3483.1	0.0072
										3482.9	-0.01821	3483.2	-0.00185
										3483	-0.02171	3483.3	-0.00367
										3483.1	-0.02419	3483.4	-0.00584
										3483.2	-0.02434	3483.5	-0.00748
										3483.3	-0.02115	3483.6	-0.0079
										3483.4	-0.01425	3483.7	-0.00861
										3483.5	-0.00592	3483.8	-0.00527
										3483.6	0.00364	3483.9	-0.00105
										3483.7	0.00954	3484	-0.00148
										3483.8	0.00668	3484.1	0.000893613
										3483.9	0.00586	3484.2	0.0056
										3484	0.01797	3484.3	0.01111
										3484.1	0.02263	3484.4	0.01477
										3484.2	0.02855	3484.5	0.01658
										3484.3	0.03553	3484.6	0.01696
										3484.4	0.04338	3484.7	0.01645
										3484.5	0.05148	3484.8	0.01599
										3484.6	0.05471	3484.9	0.0163
										3484.7	0.05341	3485	0.01545
										3484.8	0.04653	3485.1	0.01268
										3484.9	0.0331	3485.2	0.00552
										3485	0.01892	3485.3	-0.000574911
										3485.1	0.00605	3485.4	-0.0029
										3485.2	-0.00351	3485.5	-0.0094
										3485.3	-0.01166	3485.6	-0.01776
										3485.4	-0.01273	3485.7	-0.02609
										3485.5	-0.00491	3485.8	-0.03228
										3485.6	-0.000472111	3485.9	-0.04032
										3485.7	0.00651	3486	-0.045
										3485.8	0.02327	3486.1	-0.04758
										3485.9	0.03798	3486.2	-0.04748
										3486	0.04565	3486.3	-0.04645
										3486.1	0.04115	3486.4	-0.04304
										3486.2	0.02416	3486.5	-0.03693
										3486.3	0.0018	3486.6	-0.02848
										3486.4	-0.01442	3486.7	-0.0187
										3486.5	-0.01578	3486.8	-0.00981
										3486.6	-0.02128	3486.9	0.000620844
										3486.7	-0.0343	3487	-0.00599
										3486.8	-0.04804	3487.1	-0.00782
										3486.9	-0.05751	3487.2	-0.00694
										3487	-0.05738	3487.3	-0.00392
										3487.1	-0.04701	3487.4	0.00206
										3487.2	-0.03188	3487.5	0.00611
										3487.3	-0.0061	3487.6	0.00423
										3487.4	-0.00938	3487.7	0.00393
										3487.5	-0.0067	3487.8	-0.00223
										3487.6	0.00166	3487.9	-0.01285
										3487.7	0.01725	3488	-0.02141
										3487.8	0.03346	3488.1	-0.02133
										3487.9	0.05041	3488.2	-0.01162
										3488	0.06691	3488.3	0.0022
										3488.1	0.07167	3488.4	0.00648
										3488.2	0.06988	3488.5	0.00846
										3488.3	0.06177	3488.6	0.00696
										3488.4	0.04447	3488.7	0.00313
										3488.5	0.01778	3488.8	0.01148
										3488.6	0.00305	3488.9	0.01425
										3488.7	0.00995	3489	0.0103
										3488.8	0.0078	3489.1	0.00187
										3488.9	-0.00404	3489.2	-0.00801
										3489	-0.01639	3489.3	-0.0178
										3489.1	-0.02794	3489.4	-0.02176
										3489.2	-0.03071	3489.5	-0.01724
										3489.3	-0.01812	3489.6	-0.00896
										3489.4	0.00561	3489.7	-0.00282
										3489.5	0.01487	3489.8	-0.00399
										3489.6	0.02301	3489.9	-0.00498
										3489.7	0.02719	3490	-0.00334
										3489.8	0.02309	3490.1	-0.00168
										3489.9	0.01336	3490.2	-0.00172
										3490	-0.00133	3490.3	0.000582447
										3490.1	-0.01171	3490.4	0.00307
										3490.2	-0.00571	3490.5	0.0044
										3490.3	0.00617	3490.6	0.00973
										3490.4	0.01298	3490.7	0.01245
										3490.5	0.01426	3490.8	0.01321
										3490.6	0.01416	3490.9	0.01051
										3490.7	0.00817	3491	0.00652
										3490.8	-0.00688	3491.1	0.000980124
										3490.9	-0.02378	3491.2	-0.00494
										3491	-0.01677	3491.3	-0.00992
										3491.1	-0.00815	3491.4	-0.01092
										3491.2	-0.00119	3491.5	-0.00885
										3491.3	0.00137	3491.6	-0.00314
										3491.4	0.00666	3491.7	0.00239
										3491.5	0.01316	3491.8	0.00753
										3491.6	0.01595	3491.9	0.0118
										3491.7	0.01277	3492	0.01387
										3491.8	0.00408	3492.1	0.01337
										3491.9	-0.00707	3492.2	0.00832
										3492	-0.02228	3492.3	0.000213199
										3492.1	-0.03774	3492.4	-0.00119
										3492.2	-0.05401	3492.5	-0.00532
										3492.3	-0.06042	3492.6	-0.00908
										3492.4	-0.032	3492.7	-0.00973
										3492.5	-0.0022	3492.8	-0.00548
										3492.6	0.00696	3492.9	-0.00469
										3492.7	-0.00617	3493	-0.00499
										3492.8	-0.01502	3493.1	-0.00358
										3492.9	-0.01925	3493.2	-0.00128
										3493	-0.01939	3493.3	0.00305
										3493.1	-0.01362	3493.4	0.00638
										3493.2	-0.00438	3493.5	0.0081
										3493.3	0.00714	3493.6	0.00901
										3493.4	0.0175	3493.7	0.009
										3493.5	0.02176	3493.8	0.00732
										3493.6	0.02235	3493.9	0.00402
										3493.7	0.02083	3494	0.00989
										3493.8	0.01643	3494.1	0.01622
										3493.9	0.00595	3494.2	0.017
										3494	-0.00739	3494.3	0.01433
										3494.1	-0.01018	3494.4	0.00904
										3494.2	0.0091	3494.5	-0.00019457
										3494.3	0.02442	3494.6	-0.00839
										3494.4	0.02696	3494.7	-0.0149
										3494.5	0.01611	3494.8	-0.01814
										3494.6	-0.00198	3494.9	-0.0176
										3494.7	-0.01934	3495	-0.01001
										3494.8	-0.0302	3495.1	-0.00502
										3494.9	-0.02624	3495.2	-0.00189
										3495	-0.00942	3495.3	0.00488
										3495.1	-0.01032	3495.4	0.00981
										3495.2	-0.01536	3495.5	0.00391
										3495.3	-0.0157	3495.6	-0.00703
										3495.4	-0.01099	3495.7	-0.00694
										3495.5	-0.00586	3495.8	-0.01044
										3495.6	-0.00523	3495.9	-0.00824
										3495.7	0.00131	3496	0.00356
										3495.8	0.01002	3496.1	-0.000697954
										3495.9	0.02393	3496.2	0.00146
										3496	0.03962	3496.3	0.0044
										3496.1	0.05071	3496.4	0.00236
										3496.2	0.05811	3496.5	0.00603
										3496.3	0.05555	3496.6	0.007
										3496.4	0.04741	3496.7	0.00355
										3496.5	0.03301	3496.8	0.00287
										3496.6	0.014	3496.9	0.00323
										3496.7	0.00051223	3497	0.00286
										3496.8	0.01303	3497.1	-0.00408
										3496.9	0.02993	3497.2	-0.00564
										3497	0.04935	3497.3	-0.00559
										3497.1	0.06171	3497.4	-0.00206
										3497.2	0.06147	3497.5	0.000324599
										3497.3	0.04841	3497.6	0.00212
										3497.4	0.03154	3497.7	0.00403
										3497.5	0.01827	3497.8	0.00584
										3497.6	-0.01489	3497.9	0.00639
										3497.7	-0.03083	3498	0.00566
										3497.8	-0.03018	3498.1	0.00624
										3497.9	-0.01691	3498.2	3.29706e-05
										3498	0.00168	3498.3	0.00154
										3498.1	0.01582	3498.4	3.96933e-05
										3498.2	0.02589	3498.5	-0.00842
										3498.3	0.02993	3498.6	-0.01598
										3498.4	0.03155	3498.7	-0.01968
										3498.5	0.0258	3498.8	-0.01873
										3498.6	0.01726	3498.9	-0.01305
										3498.7	0.00721	3499	-0.00481
										3498.8	0.00423	3499.1	-0.00616
										3498.9	0.0128	3499.2	-0.01123
										3499	0.01665	3499.3	-0.0156
										3499.1	0.01589	3499.4	-0.01779
										3499.2	0.00962	3499.5	-0.02006
										3499.3	-0.00509	3499.6	-0.02354
										3499.4	-0.01582	3499.7	-0.02876
										3499.5	-0.02343	3499.8	-0.03558
										3499.6	-0.0239	3499.9	-0.04318
										3499.7	-0.01163	3500	-0.04761
										3499.8	0.00403	3500.1	-0.04998
										3499.9	0.01385	3500.2	-0.046
										3500	0.0159	3500.3	-0.03861
										3500.1	0.02332	3500.4	-0.03051
										3500.2	0.03425	3500.5	-0.02186
										3500.3	0.04222	3500.6	-0.01403
										3500.4	0.04521	3500.7	-0.00624
										3500.5	0.03903	3500.8	-0.000874042
										3500.6	0.02444	3500.9	0.00278
										3500.7	0.01053	3501	0.00848
										3500.8	0.03418	3501.1	0.01771
										3500.9	0.04063	3501.2	0.01746
										3501	0.03755	3501.3	0.00727
										3501.1	0.02913	3501.4	-0.00123
										3501.2	0.02229	3501.5	-0.000631371
										3501.3	-0.00323	3501.6	-0.00773
										3501.4	-0.02411	3501.7	-0.00857
										3501.5	-0.02567	3501.8	-0.00264
										3501.6	-0.0154	3501.9	0.00317
										3501.7	0.00463	3502	0.01052
										3501.8	0.02353	3502.1	0.0122
										3501.9	0.03977	3502.2	0.01015
										3502	0.04955	3502.3	0.00522
										3502.1	0.05262	3502.4	-0.00236
										3502.2	0.05109	3502.5	-0.00828
										3502.3	0.04674	3502.6	-0.00888
										3502.4	0.03754	3502.7	-0.00647
										3502.5	0.02509	3502.8	-0.00572
										3502.6	0.01435	3502.9	-0.00489
										3502.7	0.00326	3503	-0.00284
										3502.8	-0.00527	3503.1	0.00132
										3502.9	-0.013	3503.2	0.00435
										3503	-0.02375	3503.3	0.00485
										3503.1	-0.03436	3503.4	0.01121
										3503.2	-0.04061	3503.5	0.01299
										3503.3	-0.04411	3503.6	0.01068
										3503.4	-0.04025	3503.7	0.00488
										3503.5	-0.0333	3503.8	-0.00455
										3503.6	-0.02602	3503.9	-0.01238
										3503.7	-0.01822	3504	-0.0151
										3503.8	-0.01247	3504.1	-0.01629
										3503.9	-0.00517	3504.2	-0.01134
										3504	-0.00266	3504.3	-0.00557
										3504.1	0.0122	3504.4	-0.01127
										3504.2	0.01978	3504.5	-0.0114
										3504.3	0.0217	3504.6	-0.00782
										3504.4	0.01864	3504.7	-0.00239
										3504.5	0.01256	3504.8	0.00249
										3504.6	0.00557	3504.9	0.0079
										3504.7	-0.000684204	3505	0.01046
										3504.8	-0.00504	3505.1	0.00877
										3504.9	-0.00962	3505.2	0.00246
										3505	-0.00905	3505.3	0.01104
										3505.1	-0.00304	3505.4	0.02194
										3505.2	-0.00113	3505.5	0.02682
										3505.3	0.00451	3505.6	0.0256
										3505.4	0.00994	3505.7	0.01908
										3505.5	0.00743	3505.8	0.01016
										3505.6	-0.00411	3505.9	-0.00153
										3505.7	-0.01203	3506	-0.01387
										3505.8	-0.01757	3506.1	-0.01957
										3505.9	-0.02097	3506.2	-0.01762
										3506	-0.01245	3506.3	-0.00655
										3506.1	-0.00532	3506.4	0.00259
										3506.2	-0.00616	3506.5	0.0108
										3506.3	-0.00153	3506.6	0.01522
										3506.4	0.00514	3506.7	0.01207
										3506.5	0.01033	3506.8	0.00177
										3506.6	0.01751	3506.9	-0.01335
										3506.7	0.02328	3507	-0.02627
										3506.8	0.02361	3507.1	-0.03198
										3506.9	0.01563	3507.2	-0.02938
										3507	-0.00206	3507.3	-0.01856
										3507.1	-0.00247	3507.4	-0.0059
										3507.2	-0.00126	3507.5	0.00297
										3507.3	-0.00299	3507.6	0.00533
										3507.4	-0.00202	3507.7	0.00559
										3507.5	0.000755509	3507.8	-0.00208
										3507.6	0.0032	3507.9	-0.01158
										3507.7	-0.01294	3508	-0.01376
										3507.8	-0.01964	3508.1	-0.00815
										3507.9	-0.0173	3508.2	0.00657
										3508	-0.00924	3508.3	0.01958
										3508.1	0.00185	3508.4	0.02385
										3508.2	0.0105	3508.5	0.0302
										3508.3	0.00898	3508.6	0.03588
										3508.4	-0.0075	3508.7	0.04091
										3508.5	-0.00916	3508.8	0.04042
										3508.6	-0.01868	3508.9	0.03129
										3508.7	-0.02786	3509	0.00988
										3508.8	-0.02429	3509.1	-0.02055
										3508.9	-0.01042	3509.2	-0.02968
										3509	0.00149	3509.3	-0.03966
										3509.1	0.00796	3509.4	-0.04459
										3509.2	0.00904	3509.5	-0.04588
										3509.3	0.00199	3509.6	-0.03881
										3509.4	-0.00565	3509.7	-0.028
										3509.5	-0.00734	3509.8	-0.01677
										3509.6	-0.01309	3509.9	-0.00385
										3509.7	-0.01524	3510	-0.00908
										3509.8	-0.01599	3510.1	-0.01583
										3509.9	-0.01273	3510.2	-0.02077
										3510	-0.00621	3510.3	-0.02213
										3510.1	-0.00847	3510.4	-0.01968
										3510.2	-0.01937	3510.5	-0.01514
										3510.3	-0.02695	3510.6	-0.00866
										3510.4	-0.03444	3510.7	-0.00143
										3510.5	-0.03953	3510.8	0.006
										3510.6	-0.03668	3510.9	0.01318
										3510.7	-0.02802	3511	0.01832
										3510.8	-0.01698	3511.1	0.02122
										3510.9	-0.00258	3511.2	0.02257
										3511	0.00812	3511.3	0.02278
										3511.1	0.01335	3511.4	0.02219
										3511.2	0.0112	3511.5	0.02112
										3511.3	0.00237	3511.6	0.01849
										3511.4	0.00324	3511.7	0.01493
										3511.5	0.00149	3511.8	0.00962
										3511.6	1.92162e-05	3511.9	0.0033
										3511.7	-0.00574	3512	0.000794768
										3511.8	-0.00763	3512.1	0.01134
										3511.9	-0.00759	3512.2	0.01719
										3512	-0.00571	3512.3	0.01842
										3512.1	0.00643	3512.4	0.01813
										3512.2	0.0121	3512.5	0.01353
										3512.3	0.01946	3512.6	0.00695
										3512.4	0.02739	3512.7	0.000433164
										3512.5	0.03324	3512.8	-0.00429
										3512.6	0.03866	3512.9	-0.00893
										3512.7	0.04212	3513	-0.00703
										3512.8	0.04094	3513.1	-0.00218
										3512.9	0.03604	3513.2	-0.00648
										3513	0.02495	3513.3	-0.00528
										3513.1	0.00726	3513.4	-0.000296728
										3513.2	-0.01281	3513.5	0.00617
										3513.3	-0.00978	3513.6	0.00988
										3513.4	-0.00223	3513.7	0.00784
										3513.5	0.00548	3513.8	0.00427
										3513.6	0.01527	3513.9	0.00353
										3513.7	0.02081	3514	-5.15563e-05
										3513.8	0.02626	3514.1	-0.00378
										3513.9	0.02664	3514.2	-0.0059
										3514	0.02643	3514.3	-0.00776
										3514.1	0.02062	3514.4	-0.00719
										3514.2	0.01818	3514.5	-0.00507
										3514.3	0.01504	3514.6	-0.00263
										3514.4	0.00667	3514.7	0.000485035
										3514.5	-0.000324756	3514.8	0.0031
										3514.6	-0.0103	3514.9	0.000293624
										3514.7	-0.01662	3515	-0.00654
										3514.8	-0.01356	3515.1	-0.00753
										3514.9	-0.00646	3515.2	-0.00362
										3515	-0.00888	3515.3	0.00517
										3515.1	-0.0045	3515.4	0.01393
										3515.2	0.00595	3515.5	0.02199
										3515.3	0.01289	3515.6	0.02734
										3515.4	0.01095	3515.7	0.02776
										3515.5	0.0047	3515.8	0.02554
										3515.6	-0.00154	3515.9	0.02094
										3515.7	-0.00404	3516	0.01596
										3515.8	-0.00595	3516.1	0.01094
										3515.9	-0.00795	3516.2	0.00649
										3516	-0.00841	3516.3	0.01136
										3516.1	-0.00446	3516.4	0.02005
										3516.2	0.01066	3516.5	0.0131
										3516.3	0.02633	3516.6	-0.000886156
										3516.4	0.03895	3516.7	-0.01756
										3516.5	0.05625	3516.8	-0.02234
										3516.6	0.06983	3516.9	-0.01285
										3516.7	0.06833	3517	-0.00871
										3516.8	0.05324	3517.1	-0.00611
										3516.9	0.02871	3517.2	0.00308
										3517	-0.00176	3517.3	0.01308
										3517.1	-0.02515	3517.4	0.01969
										3517.2	-0.02809	3517.5	0.02107
										3517.3	-0.02131	3517.6	0.01745
										3517.4	-0.00714	3517.7	0.0112
										3517.5	0.00678	3517.8	0.0062
										3517.6	0.01732	3517.9	0.00941
										3517.7	0.02	3518	0.01037
										3517.8	0.01877	3518.1	0.00653
										3517.9	0.01414	3518.2	0.00302
										3518	0.00717	3518.3	0
										3518.1	0.01036	3518.4	0.00274
										3518.2	0.0156	3518.5	0.00888
										3518.3	0.02206	3518.6	0.01681
										3518.4	0.02394	3518.7	0.02088
										3518.5	0.02196	3518.8	0.01778
										3518.6	0.01358	3518.9	0.01037
										3518.7	0.00389	3519	0.00281
										3518.8	-0.00774	3519.1	-0.00451
										3518.9	-0.01139	3519.2	-0.00802
										3519	-0.00121	3519.3	-0.0071
										3519.1	-0.00349	3519.4	-0.00212
										3519.2	0.00162	3519.5	-0.00852
										3519.3	0.01366	3519.6	-0.01144
										3519.4	0.02661	3519.7	-0.00806
										3519.5	0.03802	3519.8	0.000932107
										3519.6	0.04552	3519.9	0.01138
										3519.7	0.04701	3520	0.01918
										3519.8	0.04534	3520.1	0.02157
										3519.9	0.03884	3520.2	0.01928
										3520	0.02894	3520.3	0.01095
										3520.1	0.01493	3520.4	0.00477
										3520.2	0.00236	3520.5	0.01413
										3520.3	0.0038	3520.6	0.01519
										3520.4	0.01725	3520.7	0.01085
										3520.5	0.0308	3520.8	-0.00121
										3520.6	0.04389	3520.9	-0.01028
										3520.7	0.0539	3521	-0.00971
										3520.8	0.05663	3521.1	-0.00727
										3520.9	0.05265	3521.2	-0.01769
										3521	0.04255	3521.3	-0.02368
										3521.1	0.02212	3521.4	-0.02462
										3521.2	0.00471	3521.5	-0.02119
										3521.3	-0.00682	3521.6	-0.01428
										3521.4	-0.00775	3521.7	-0.00606
										3521.5	-0.00358	3521.8	0.00488
										3521.6	-0.01532	3521.9	0.01243
										3521.7	-0.02135	3522	0.01417
										3521.8	-0.01834	3522.1	0.00912
										3521.9	-0.00677	3522.2	0.00457
										3522	0.00778	3522.3	0.01877
										3522.1	0.02204	3522.4	0.02453
										3522.2	0.03394	3522.5	0.02308
										3522.3	0.04038	3522.6	0.0185
										3522.4	0.04078	3522.7	0.00644
										3522.5	0.03723	3522.8	-0.00478
										3522.6	0.031	3522.9	-0.01386
										3522.7	0.02079	3523	-0.01698
										3522.8	0.01017	3523.1	-0.01592
										3522.9	0.00421	3523.2	-0.00794
										3523	0.0089	3523.3	0.000811958
										3523.1	0.01145	3523.4	0.00102
										3523.2	0.01256	3523.5	0.00137
										3523.3	0.01255	3523.6	0.00532
										3523.4	0.01261	3523.7	0.01411
										3523.5	0.01264	3523.8	0.01093
										3523.6	0.00945	3523.9	0.00636
										3523.7	0	3524	0.00129
										3523.8	-0.00972	3524.1	-0.000839717
										3523.9	-0.01571	3524.2	-0.00194
										3524	-0.01748	3524.3	-0.00319
										3524.1	-0.01826	3524.4	-0.0024
										3524.2	-0.01407	3524.5	0.000560277
										3524.3	-0.00445	3524.6	0.00794
										3524.4	0.00744	3524.7	0.00968
										3524.5	0.01209	3524.8	0.00648
										3524.6	0.01171	3524.9	0.00633
										3524.7	0.00348	3525	0.00275
										3524.8	-0.00228	3525.1	-0.00137
										3524.9	-0.01477	3525.2	9.74402e-05
										3525	-0.02063	3525.3	-0.00526
										3525.1	-0.02849	3525.4	-0.00127
										3525.2	-0.03628	3525.5	0.00652
										3525.3	-0.0452	3525.6	0.01521
										3525.4	-0.04855	3525.7	0.02005
										3525.5	-0.04319	3525.8	0.01887
										3525.6	-0.02957	3525.9	0.01371
										3525.7	-0.00982	3526	0.00345
										3525.8	-4.12651e-05	3526.1	0.00191
										3525.9	-0.00111	3526.2	0.00154
										3526	0.00566	3526.3	-0.000984065
										3526.1	0.01818	3526.4	0.000654359
										3526.2	0.03417	3526.5	0.00776
										3526.3	0.04865	3526.6	0.01106
										3526.4	0.04936	3526.7	0.00938
										3526.5	0.03723	3526.8	0.00481
										3526.6	0.01669	3526.9	-0.00454
										3526.7	-0.00868	3527	-0.00916
										3526.8	-0.01746	3527.1	-0.0058
										3526.9	-0.01258	3527.2	0.00547
										3527	0.00318	3527.3	0.01936
										3527.1	0.01836	3527.4	0.02488

## Sheet: Figure1g
	VACUUM		N2		CO		CH4		CO2		C3H8		C3H6
3317	0	3330	-0.00417	3330	0.02402	3330	0	3330	0	3340.5	-0.00559	3340.6	0.00522
3317.2	-0.00653	3330.2	-0.00717	3330.2	0.0115	3330.2	0.00535	3330.2	-0.00364	3340.6	-0.00582	3340.7	0.00541
3317.4	-0.01296	3330.4	-0.00566	3330.4	0.00409	3330.4	0.00899	3330.4	-0.00683	3340.7	-0.00506	3340.8	0.00428
3317.6	-0.01692	3330.6	0	3330.6	0	3330.6	0.01188	3330.6	-0.00955	3340.8	-0.00313	3340.9	0.00229
3317.8	-0.01625	3330.8	0.00802	3330.8	-0.00261	3330.8	0.01414	3330.8	-0.0118	3340.9	0	3341	0
3318	-0.00919	3331	0.01621	3331	-0.00517	3331	0.01568	3331	-0.01365	3341	0.00384	3341.1	-0.00227
3318.2	-0.00113	3331.2	0.02269	3331.2	-0.00863	3331.2	0.01598	3331.2	-0.01523	3341.1	0.0077	3341.2	-0.00446
3318.4	-0.01084	3331.4	0.02617	3331.4	-0.01344	3331.4	0.01479	3331.4	-0.01676	3341.2	0.01101	3341.3	-0.00659
3318.6	-0.01232	3331.6	0.0267	3331.6	-0.0198	3331.6	0.01208	3331.6	-0.0186	3341.3	0.01328	3341.4	-0.00845
3318.8	-0.00733	3331.8	0.02491	3331.8	-0.02747	3331.8	0.00807	3331.8	-0.02133	3341.4	0.01451	3341.5	-0.00947
3319	0.00105	3332	0.02188	3332	-0.03545	3332	0.00287	3332	-0.02283	3341.5	0.01472	3341.6	-0.00914
3319.2	0.00996	3332.2	0.01865	3332.2	-0.04271	3332.2	-0.00364	3332.2	-0.02097	3341.6	0.01395	3341.7	-0.00715
3319.4	0.0168	3332.4	0.01598	3332.4	-0.04844	3332.4	-0.01093	3332.4	-0.01669	3341.7	0.01254	3341.8	-0.0034
3319.6	0.01882	3332.6	0.01416	3332.6	-0.05169	3332.6	-0.01904	3332.6	-0.01127	3341.8	0.011	3341.9	0.00186
3319.8	0.01364	3332.8	0.01246	3332.8	-0.05149	3332.8	-0.02645	3332.8	-0.00595	3341.9	0.00999	3342	0.00795
3320	0.01539	3333	0.01013	3333	-0.04752	3333	-0.03215	3333	-0.00192	3342	0.00922	3342.1	0.01406
3320.2	0.01825	3333.2	0.00876	3333.2	-0.04085	3333.2	-0.03801	3333.2	-0.000115075	3342.1	0.00784	3342.2	0.01961
3320.4	0.01319	3333.4	0.01072	3333.4	-0.03321	3333.4	-0.04295	3333.4	-0.000812482	3342.2	0.00563	3342.3	0.02432
3320.6	0.00395	3333.6	0.01525	3333.6	-0.02623	3333.6	-0.04636	3333.6	-0.00327	3342.3	0.00294	3342.4	0.02803
3320.8	-0.00544	3333.8	0.01936	3333.8	-0.0211	3333.8	-0.04827	3333.8	-0.00674	3342.4	0.000618207	3342.5	0.03063
3321	-0.01195	3334	0.01996	3334	-0.018	3334	-0.04861	3334	-0.00451	3342.5	-0.000116825	3342.6	0.03212
3321.2	-0.0136	3334.2	0.01559	3334.2	-0.01617	3334.2	-0.04715	3334.2	-0.00232	3342.6	0.0019	3342.7	0.03299
3321.4	-0.00982	3334.4	0.00986	3334.4	-0.01435	3334.4	-0.04379	3334.4	-0.001	3342.7	-0.00251	3342.8	0.03381
3321.6	-0.00133	3334.6	0.0047	3334.6	-0.0111	3334.6	-0.03867	3334.6	0.000983706	3342.8	-0.00739	3342.9	0.03471
3321.8	-0.0123	3334.8	0.000914041	3334.8	-0.00544	3334.8	-0.03173	3334.8	0.00475	3342.9	-0.00863	3343	0.03574
3322	-0.01974	3335	-0.00241	3335	0.00237	3335	-0.02147	3335	0.01014	3343	-0.00629	3343.1	0.03672
3322.2	-0.02396	3335.2	-0.00618	3335.2	0.01116	3335.2	-0.0201	3335.2	0.01565	3343.1	-0.000307095	3343.2	0.03764
3322.4	-0.02461	3335.4	-0.00937	3335.4	0.01953	3335.4	-0.02296	3335.4	0.02017	3343.2	0.00909	3343.3	0.03854
3322.6	-0.02135	3335.6	-0.01155	3335.6	0.02641	3335.6	-0.02538	3335.6	0.02358	3343.3	0.02126	3343.4	0.03944
3322.8	-0.01441	3335.8	-0.01224	3335.8	0.03071	3335.8	-0.02774	3335.8	0.02582	3343.4	0.03514	3343.5	0.04001
3323	-0.00486	3336	-0.01091	3336	0.03205	3336	-0.02993	3336	0.02689	3343.5	0.04944	3343.6	0.03991
3323.2	0.00482	3336.2	-0.00765	3336.2	0.03074	3336.2	-0.03125	3336.2	0.02754	3343.6	0.06311	3343.7	0.03895
3323.4	0.01315	3336.4	-0.00329	3336.4	0.02743	3336.4	-0.03074	3336.4	0.02906	3343.7	0.07385	3343.8	0.03687
3323.6	0.01924	3336.6	0.0003759	3336.6	0.02277	3336.6	-0.02729	3336.6	0.02932	3343.8	0.07392	3343.9	0.0337
3323.8	0.02148	3336.8	0.00178	3336.8	0.01628	3336.8	-0.0208	3336.8	0.02636	3343.9	0.0718	3344	0.02943
3324	0.01928	3337	0.00128	3337	0.00808	3337	-0.01221	3337	0.02151	3344	0.06764	3344.1	0.02424
3324.2	0.01286	3337.2	-0.000118567	3337.2	-0.000395246	3337.2	-0.00353	3337.2	0.01585	3344.1	0.06176	3344.2	0.01879
3324.4	0.02076	3337.4	-0.0013	3337.4	-0.00787	3337.4	0.00283	3337.4	0.0105	3344.2	0.05463	3344.3	0.01378
3324.6	0.033	3337.6	-0.000820132	3337.6	-0.0117	3337.6	0.00609	3337.6	0.00619	3344.3	0.04695	3344.4	0.00961
3324.8	0.04223	3337.8	0.00247	3337.8	-0.013	3337.8	0.00595	3337.8	0.00283	3344.4	0.03958	3344.5	0.0066
3325	0.05014	3338	-0.00229	3338	-0.01233	3338	0.00175	3338	-0.000390728	3344.5	0.03325	3344.6	0.0049
3325.2	0.05741	3338.2	-0.01338	3338.2	-0.01038	3338.2	0.00398	3338.2	-0.00441	3344.6	0.0284	3344.7	0.00432
3325.4	0.06398	3338.4	-0.02436	3338.4	-0.0078	3338.4	0.00478	3338.4	-0.00783	3344.7	0.02496	3344.8	0.00441
3325.6	0.06906	3338.6	-0.03594	3338.6	-0.00495	3338.6	0.00269	3338.6	-0.00906	3344.8	0.02242	3344.9	0.00452
3325.8	0.07196	3338.8	-0.04776	3338.8	-0.00201	3338.8	-0.00199	3338.8	-0.00847	3344.9	0.02003	3345	0.00386
3326	0.07435	3339	-0.05811	3339	0.000312189	3339	-0.00577	3339	-0.0067	3345	0.01707	3345.1	0.00201
3326.2	0.07795	3339.2	-0.0647	3339.2	0.0012	3339.2	-0.00869	3339.2	-0.00432	3345.1	0.01298	3345.2	-0.000771614
3326.4	0.08389	3339.4	-0.06536	3339.4	9.60081e-05	3339.4	-0.01187	3339.4	-0.00126	3345.2	0.00733	3345.3	-0.00385
3326.6	0.09296	3339.6	-0.05921	3339.6	-0.00266	3339.6	-0.0132	3339.6	0.00302	3345.3	0.00364	3345.4	-0.00668
3326.8	0.10404	3339.8	-0.04748	3339.8	-0.00555	3339.8	-0.01077	3339.8	0.00741	3345.4	-0.00129	3345.5	-0.00891
3327	0.11423	3340	-0.03263	3340	-0.00638	3340	-0.00349	3340	0.00866	3345.5	0.00313	3345.6	-0.01039
3327.2	0.11843	3340.2	-0.0181	3340.2	-0.00523	3340.2	-0.000623726	3340.2	0.00975	3345.6	0.00788	3345.7	-0.01111
3327.4	0.12911	3340.4	-0.0077	3340.4	-0.00502	3340.4	0.000861081	3340.4	0.01089	3345.7	0.01011	3345.8	-0.01051
3327.6	0.13297	3340.6	-0.00409	3340.6	-0.00617	3340.6	0.00585	3340.6	0.01255	3345.8	0.00946	3345.9	-0.00796
3327.8	0.1266	3340.8	-0.00842	3340.8	-0.00875	3340.8	0.01269	3340.8	0.01494	3345.9	0.00562	3346	-0.00359
3328	0.11113	3341	-0.00605	3341	-0.01239	3341	0.01918	3341	0.01776	3346	-0.0014	3346.1	0.00194
3328.2	0.08955	3341.2	-0.00263	3341.2	-0.01676	3341.2	0.02381	3341.2	0.02069	3346.1	-0.01098	3346.2	0.00743
3328.4	0.0651	3341.4	-0.00187	3341.4	-0.02126	3341.4	0.02603	3341.4	0.02332	3346.2	-0.0217	3346.3	0.01199
3328.6	0.04101	3341.6	-0.00287	3341.6	-0.02541	3341.6	0.02642	3341.6	0.0253	3346.3	-0.0319	3346.4	0.01517
3328.8	0.02085	3341.8	-0.00394	3341.8	-0.02874	3341.8	0.0255	3341.8	0.02676	3346.4	-0.04022	3346.5	0.01641
3329	0.00686	3342	-0.00306	3342	-0.03054	3342	0.02459	3342	0.02691	3346.5	-0.04564	3346.6	0.01582
3329.2	0.000610449	3342.2	-0.000157575	3342.2	-0.03135	3342.2	0.02498	3342.2	0.02485	3346.6	-0.04791	3346.7	0.01404
3329.4	0.00291	3342.4	0.00417	3342.4	-0.03264	3342.4	0.02657	3342.4	0.02119	3346.7	-0.04696	3346.8	0.01163
3329.6	-0.01874	3342.6	0.00847	3342.6	-0.03446	3342.6	0.02921	3342.6	0.01687	3346.8	-0.04292	3346.9	0.00923
3329.8	-0.03704	3342.8	0.0102	3342.8	-0.03588	3342.8	0.03303	3342.8	0.01271	3346.9	-0.03622	3347	0.00721
3330	-0.0462	3343	0.01023	3343	-0.03587	3343	0.03781	3343	0.00906	3347	-0.02728	3347.1	0.00556
3330.2	-0.04725	3343.2	0.0101	3343.2	-0.03423	3343.2	0.04313	3343.2	0.00584	3347.1	-0.01657	3347.2	0.00394
3330.4	-0.04148	3343.4	0.00874	3343.4	-0.03182	3343.4	0.04729	3343.4	0.00288	3347.2	-0.0043	3347.3	0.00201
3330.6	-0.03053	3343.6	0.00586	3343.6	-0.0304	3343.6	0.04843	3343.6	-0.00031224	3347.3	0.00932	3347.4	-0.000270265
3330.8	-0.0169	3343.8	0.00196	3343.8	-0.03048	3343.8	0.04533	3343.8	-0.00408	3347.4	0.02391	3347.5	-0.00274
3331	-0.00302	3344	-0.00183	3344	-0.03089	3344	0.03803	3344	-0.00799	3347.5	0.03838	3347.6	-0.00515
3331.2	0.00938	3344.2	-0.00362	3344.2	-0.0308	3344.2	0.03971	3344.2	-0.01032	3347.6	0.05131	3347.7	-0.00702
3331.4	0.01975	3344.4	-0.00326	3344.4	-0.02927	3344.4	0.03866	3344.4	-0.00995	3347.7	0.06152	3347.8	-0.00768
3331.6	0.0283	3344.6	-0.00129	3344.6	-0.02566	3344.6	0.03605	3344.6	-0.00801	3347.8	0.06794	3347.9	-0.00674
3331.8	0.03499	3344.8	-0.01041	3344.8	-0.02014	3344.8	0.03278	3344.8	-0.00543	3347.9	0.07021	3348	-0.00493
3332	0.03931	3345	-0.0159	3345	-0.01293	3345	0.02998	3345	-0.00207	3348	0.06889	3348.1	-0.00263
3332.2	0.0399	3345.2	-0.01639	3345.2	-0.00452	3345.2	0.02811	3345.2	-0.000282889	3348.1	0.06481	3348.2	0.000688027
3332.4	0.03423	3345.4	-0.01288	3345.4	0.0039	3345.4	0.02649	3345.4	0	3348.2	0.05875	3348.3	0.00526
3332.6	0.02023	3345.6	-0.00712	3345.6	0.01055	3345.6	0.0243	3345.6	-0.000573893	3348.3	0.05132	3348.4	0.01045
3332.8	0.01121	3345.8	-0.00115	3345.8	0.01292	3345.8	0.0209	3345.8	-0.00169	3348.4	0.04313	3348.5	0.01494
3333	0.01344	3346	0.00291	3346	0.01231	3346	0.01639	3346	-0.00249	3348.5	0.03467	3348.6	0.01749
3333.2	0.00841	3346.2	0.00393	3346.2	0.00966	3346.2	0.01143	3346.2	-0.00271	3348.6	0.0261	3348.7	0.01846
3333.4	-0.000934951	3346.4	0.0016	3346.4	0.0075	3346.4	0.00691	3346.4	-0.00223	3348.7	0.01889	3348.8	0.01871
3333.6	-0.01143	3346.6	0	3346.6	0.00588	3346.6	0.00347	3346.6	-0.000597418	3348.8	0.01149	3348.9	0.01802
3333.8	-0.01984	3346.8	-0.00156	3346.8	0.00329	3346.8	0.00234	3346.8	0.0024	3348.9	0.00432	3349	0.01626
3334	-0.02358	3347	-0.00643	3347	0	3347	0.00394	3347	0.00474	3349	-0.00177	3349.1	0.0137
3334.2	-0.02266	3347.2	-0.01321	3347.2	-0.00354	3347.2	0.00548	3347.2	0.00516	3349.1	-0.00592	3349.2	0.01073
3334.4	-0.01761	3347.4	-0.01862	3347.4	-0.00643	3347.4	0.00458	3347.4	0.00487	3349.2	-0.00755	3349.3	0.00764
3334.6	-0.00471	3347.6	-0.02016	3347.6	-0.00865	3347.6	0	3347.6	0.0049	3349.3	-0.00654	3349.4	0.00469
3334.8	-0.00599	3347.8	-0.01828	3347.8	-0.01096	3347.8	-0.00518	3347.8	0.00591	3349.4	-0.00344	3349.5	0.00212
3335	-0.000239642	3348	-0.01419	3348	-0.01284	3348	-0.01218	3348	0.00766	3349.5	0.000684537	3349.6	-3.75753e-05
3335.2	0.00973	3348.2	-0.00973	3348.2	-0.01188	3348.2	-0.01784	3348.2	0.00937	3349.6	0.0049	3349.7	-0.00165
3335.4	0.01988	3348.4	-0.00723	3348.4	-0.00855	3348.4	-0.02059	3348.4	0.01033	3349.7	0.00853	3349.8	-0.00265
3335.6	0.02578	3348.6	-0.000679419	3348.6	-0.00557	3348.6	-0.02214	3348.6	0.01018	3349.8	0.01138	3349.9	-0.00314
3335.8	0.02346	3348.8	0.00285	3348.8	-0.00434	3348.8	-0.02466	3348.8	0.00917	3349.9	0.0139	3350	-0.00309
3336	0.01018	3349	0.00358	3349	-0.00516	3349	-0.02865	3349	0.008	3350	0.01687	3350.1	-0.00322
3336.2	0.0302	3349.2	0.0024	3349.2	-0.00773	3349.2	-0.03256	3349.2	0.0074	3350.1	0.02095	3350.2	-0.00833
3336.4	0.03835	3349.4	0.000541719	3349.4	-0.01101	3349.4	-0.03764	3349.4	0.00774	3350.2	0.02643	3350.3	-0.01511
3336.6	0.05147	3349.6	-0.0015	3349.6	-0.01398	3349.6	-0.04349	3349.6	0.00892	3350.3	0.0327	3350.4	-0.02229
3336.8	0.06182	3349.8	-0.00294	3349.8	-0.01676	3349.8	-0.04895	3349.8	0.01048	3350.4	0.03852	3350.5	-0.02865
3337	0.05895	3350	-0.00345	3350	-0.01996	3350	-0.05285	3350	0.01204	3350.5	0.04257	3350.6	-0.03321
3337.2	0.04549	3350.2	-0.00466	3350.2	-0.02378	3350.2	-0.05453	3350.2	0.01355	3350.6	0.04376	3350.7	-0.03568
3337.4	0.02576	3350.4	-0.00668	3350.4	-0.02831	3350.4	-0.05362	3350.4	0.01464	3350.7	0.04172	3350.8	-0.03633
3337.6	0.00416	3350.6	-0.00751	3350.6	-0.03328	3350.6	-0.0502	3350.6	0.01457	3350.8	0.03719	3350.9	-0.03595
3337.8	-0.01515	3350.8	-0.0061	3350.8	-0.03757	3350.8	-0.04551	3350.8	0.01305	3350.9	0.03157	3351	-0.03554
3338	-0.02883	3351	-0.0026	3351	-0.04026	3351	-0.04143	3351	0.01063	3351	0.02621	3351.1	-0.03586
3338.2	-0.03502	3351.2	0.00178	3351.2	-0.042	3351.2	-0.03892	3351.2	0.00819	3351.1	0.02211	3351.2	-0.03733
3338.4	-0.03322	3351.4	0.00461	3351.4	-0.04307	3351.4	-0.03828	3351.4	0.00577	3351.2	0.02365	3351.3	-0.03983
3338.6	-0.02269	3351.6	0.00824	3351.6	-0.0428	3351.6	-0.03933	3351.6	0.00246	3351.3	0.02971	3351.4	-0.04316
3338.8	-0.00295	3351.8	0.01534	3351.8	-0.04067	3351.8	-0.04115	3351.8	0.000263328	3351.4	0.03506	3351.5	-0.04729
3339	-0.02306	3352	0.02449	3352	-0.03678	3352	-0.04319	3352	-0.000844206	3351.5	0.03852	3351.6	-0.05223
3339.2	-0.03875	3352.2	0.0339	3352.2	-0.03193	3352.2	-0.04511	3352.2	-0.00102	3351.6	0.03945	3351.7	-0.0567
3339.4	-0.04366	3352.4	0.04125	3352.4	-0.02717	3352.4	-0.04661	3352.4	0.000278218	3351.7	0.03768	3351.8	-0.05766
3339.6	-0.03869	3352.6	0.04499	3352.6	-0.02393	3352.6	-0.0476	3352.6	0.00378	3351.8	0.03367	3351.9	-0.05321
3339.8	-0.02563	3352.8	0.04423	3352.8	-0.02386	3352.8	-0.04814	3352.8	0.00903	3351.9	0.02834	3352	-0.04326
3340	-0.00752	3353	0.03943	3353	-0.0262	3353	-0.04639	3353	0.01455	3352	0.02261	3352.1	-0.02836
3340.2	0.01175	3353.2	0.03163	3353.2	-0.02923	3353.2	-0.03965	3353.2	0.01912	3352.1	0.01729	3352.2	-0.00967
3340.4	0.02889	3353.4	0.02171	3353.4	-0.03243	3353.4	-0.02824	3353.4	0.02226	3352.2	0.01296	3352.3	0.01174
3340.6	0.04231	3353.6	0.01158	3353.6	-0.03487	3353.6	-0.01465	3353.6	0.02385	3352.3	0.00992	3352.4	0.03454
3340.8	0.05118	3353.8	0.00383	3353.8	-0.03589	3353.8	-0.00165	3353.8	0.02367	3352.4	0.00825	3352.5	0.05548
3341	0.05557	3354	0.000688649	3354	-0.03503	3354	0.0086	3354	0.02145	3352.5	0.00799	3352.6	0.07167
3341.2	0.05653	3354.2	0.00034286	3354.2	-0.03219	3354.2	0.01477	3354.2	0.01781	3352.6	0.00923	3352.7	0.08236
3341.4	0.05539	3354.4	-0.000305371	3354.4	-0.02817	3354.4	0.01645	3354.4	0.01409	3352.7	0.01158	3352.8	0.08733
3341.6	0.05308	3354.6	-0.00104	3354.6	-0.02403	3354.6	0.01431	3354.6	0.01098	3352.8	0.01469	3352.9	0.08653
3341.8	0.05037	3354.8	2.1689e-05	3354.8	-0.02052	3354.8	0.00983	3354.8	0.00874	3352.9	0.01693	3353	0.08052
3342	0.04833	3355	0.00174	3355	-0.01828	3355	0.00531	3355	0.00801	3353	0.01343	3353.1	0.07037
3342.2	0.04824	3355.2	0.00334	3355.2	-0.01739	3355.2	0.00317	3355.2	0.01022	3353.1	0.0097	3353.2	0.05748
3342.4	0.05155	3355.4	0.00492	3355.4	-0.0125	3355.4	0.00284	3355.4	0.01574	3353.2	0.00556	3353.3	0.04318
3342.6	0.05975	3355.6	0.00583	3355.6	-0.00796	3355.6	0.00259	3355.6	0.02256	3353.3	0.000914939	3353.4	0.02839
3342.8	0.07296	3355.8	0.00365	3355.8	-0.00587	3355.8	0.00293	3355.8	0.02855	3353.4	-0.00414	3353.5	0.014
3343	0.08983	3356	3.24606e-05	3356	-0.00342	3356	0.00473	3356	0.03293	3353.5	-0.00937	3353.6	0.000977079
3343.2	0.08195	3356.2	-0.00276	3356.2	0.000179146	3356.2	0.00821	3356.2	0.03541	3353.6	-0.01411	3353.7	-0.01004
3343.4	0.07347	3356.4	-0.00673	3356.4	0.00458	3356.4	0.01238	3356.4	0.03616	3353.7	-0.01775	3353.8	-0.01858
3343.6	0.06175	3356.6	-0.01146	3356.6	0.0101	3356.6	0.01567	3356.6	0.03536	3353.8	-0.01991	3353.9	-0.02473
3343.8	0.04526	3356.8	-0.01695	3356.8	0.01584	3356.8	0.01837	3356.8	0.0335	3353.9	-0.02022	3354	-0.02902
3344	0.0243	3357	-0.02773	3357	0.01946	3357	0.02179	3357	0.03146	3354	-0.01884	3354.1	-0.03101
3344.2	0	3357.2	-0.03912	3357.2	0.01995	3357.2	0.02542	3357.2	0.03094	3354.1	-0.0164	3354.2	-0.03062
3344.4	-0.00621	3357.4	-0.04649	3357.4	0.01771	3357.4	0.02795	3357.4	0.03366	3354.2	-0.01366	3354.3	-0.02846
3344.6	-0.0111	3357.6	-0.04815	3357.6	0.01395	3357.6	0.02849	3357.6	0.03473	3354.3	-0.01118	3354.4	-0.02496
3344.8	-0.01309	3357.8	-0.04381	3357.8	0.00991	3357.8	0.02727	3357.8	0.03438	3354.4	-0.00929	3354.5	-0.02074
3345	-0.01211	3358	-0.03448	3358	0.00673	3358	0.02573	3358	0.03294	3354.5	-0.00817	3354.6	-0.01642
3345.2	-0.00923	3358.2	-0.02255	3358.2	0.00476	3358.2	0.0254	3358.2	0.03041	3354.6	-0.00804	3354.7	-0.01235
3345.4	-0.00574	3358.4	-0.01034	3358.4	0.00373	3358.4	0.02688	3358.4	0.02707	3354.7	-0.00903	3354.8	-0.00888
3345.6	-0.00278	3358.6	0.000119942	3358.6	0.00403	3358.6	0.02857	3358.6	0.02355	3354.8	-0.01117	3354.9	-0.00647
3345.8	0.00353	3358.8	0.00788	3358.8	0.00605	3358.8	0.02927	3358.8	0.02041	3354.9	-0.01403	3355	-0.00474
3346	0.01365	3359	0.01269	3359	0.01011	3359	0.02885	3359	0.01799	3355	-0.01688	3355.1	-0.0021
3346.2	0.02144	3359.2	0.01436	3359.2	0.01523	3359.2	0.02589	3359.2	0.01674	3355.1	-0.01895	3355.2	-0.000515549
3346.4	0.02637	3359.4	0.01211	3359.4	0.0188	3359.4	0.02027	3359.4	0.017	3355.2	-0.01941	3355.3	0.000469699
3346.6	0.02762	3359.6	0.0077	3359.6	0.0184	3359.6	0.01271	3359.6	0.0186	3355.3	-0.01773	3355.4	0.000722713
3346.8	0.02563	3359.8	0.000609077	3359.8	0.01257	3359.8	0.00328	3359.8	0.01616	3355.4	-0.01399	3355.5	0.000231222
3347	0.0215	3360	-0.00503	3360	0.00132	3360	-0.00716	3360	0.01369	3355.5	-0.00869	3355.6	-0.000257603
3347.2	0.01604	3360.2	-0.00549	3360.2	-0.01309	3360.2	-0.01715	3360.2	0.0107	3355.6	-0.00248	3355.7	-0.000377666
3347.4	0.01058	3360.4	-0.0028	3360.4	-0.02481	3360.4	-0.0253	3360.4	0.00713	3355.7	0.00407	3355.8	0
3347.6	0.007	3360.6	0.000223386	3360.6	-0.03302	3360.6	-0.03089	3360.6	0.00337	3355.8	0.01022	3355.9	0.00115
3347.8	0.00714	3360.8	0.00112	3360.8	-0.03535	3360.8	-0.03386	3360.8	0	3355.9	0.01513	3356	0.00275
3348	-0.000887861	3361	0.00306	3361	-0.03158	3361	-0.03494	3361	-0.00336	3356	0.01793	3356.1	0.0046
3348.2	-0.01635	3361.2	0.00439	3361.2	-0.02364	3361.2	-0.03481	3361.2	-0.00551	3356.1	0.01773	3356.2	0.0066
3348.4	-0.02424	3361.4	0.000408613	3361.4	-0.01451	3361.4	-0.03357	3361.4	-0.0061	3356.2	0.01418	3356.3	0.00861
3348.6	-0.02435	3361.6	-0.00716	3361.6	-0.0063	3361.6	-0.03129	3361.6	-0.00472	3356.3	0.01686	3356.4	0.0105
3348.8	-0.01802	3361.8	-0.0157	3361.8	0.000118915	3361.8	-0.02831	3361.8	-0.00153	3356.4	0.01749	3356.5	0.01216
3349	-0.008	3362	-0.02224	3362	0.00346	3362	-0.02585	3362	0.00299	3356.5	0.01502	3356.6	0.01345
3349.2	0.00141	3362.2	-0.02353	3362.2	0.00256	3362.2	-0.02301	3362.2	0.00797	3356.6	0.00998	3356.7	0.01419
3349.4	0.00647	3362.4	-0.02272	3362.4	-0.00268	3362.4	-0.01816	3362.4	0.01232	3356.7	0.00283	3356.8	0.01479
3349.6	0.00431	3362.6	-0.02292	3362.6	-0.01136	3362.6	-0.0119	3362.6	0.01514	3356.8	-0.00589	3356.9	0.01564
3349.8	-0.0045	3362.8	-0.02166	3362.8	-0.0214	3362.8	-0.00543	3362.8	0.01611	3356.9	-0.01545	3357	0.01676
3350	-5.78489e-05	3363	-0.01771	3363	-0.0305	3363	3.81538e-05	3363	0.01553	3357	-0.0252	3357.1	0.01832
3350.2	-0.000253057	3363.2	-0.01172	3363.2	-0.03684	3363.2	0.00365	3363.2	0.01402	3357.1	-0.03432	3357.2	0.0201
3350.4	-0.00279	3363.4	-0.00577	3363.4	-0.03869	3363.4	0.00483	3363.4	0.01228	3357.2	-0.04198	3357.3	0.02163
3350.6	-0.00608	3363.6	-0.00243	3363.6	-0.03528	3363.6	0.00344	3363.6	0.01148	3357.3	-0.04711	3357.4	0.02239
3350.8	-0.0094	3363.8	0	3363.8	-0.02788	3363.8	0	3363.8	0.01244	3357.4	-0.04873	3357.5	0.02196
3351	-0.01285	3364	0.00457	3364	-0.02121	3364	-0.00472	3364	0.01465	3357.5	-0.04644	3357.6	0.0201
3351.2	-0.01511	3364.2	0.00998	3364.2	-0.01598	3364.2	-0.01032	3364.2	0.0169	3357.6	-0.04023	3357.7	0.01672
3351.4	-0.0141	3364.4	0.01446	3364.4	-0.01199	3364.4	-0.01733	3364.4	0.01796	3357.7	-0.03081	3357.8	0.0122
3351.6	-0.00806	3364.6	0.01638	3364.6	-0.00945	3364.6	-0.02329	3364.6	0.01895	3357.8	-0.01974	3357.9	0.00712
3351.8	0.00472	3364.8	0.01523	3364.8	-0.00774	3364.8	-0.02714	3364.8	0.01916	3357.9	-0.00863	3358	0.00204
3352	0.01871	3365	0.01182	3365	-0.00626	3365	-0.02849	3365	0.01673	3358	0.0012	3358.1	-0.00241
3352.2	0.00165	3365.2	0.0074	3365.2	-0.00449	3365.2	-0.02782	3365.2	0.01206	3358.1	0.00493	3358.2	-0.00557
3352.4	-0.00777	3365.4	0.00342	3365.4	-0.00224	3365.4	-0.02512	3365.4	0.00578	3358.2	-0.00693	3358.3	-0.00666
3352.6	-0.01042	3365.6	0.0011	3365.6	0	3365.6	-0.02248	3365.6	-0.00101	3358.3	-0.01926	3358.4	-0.00851
3352.8	-0.00741	3365.8	-0.000589741	3365.8	0.00133	3365.8	-0.02238	3365.8	-0.00675	3358.4	-0.03079	3358.5	-0.00832
3353	0.000174371	3366	-0.00391	3366	-0.000285503	3366	-0.02537	3366	-0.01014	3358.5	-0.04027	3358.6	-0.00583
3353.2	0.01058	3366.2	-0.00859	3366.2	-0.0041	3366.2	-0.03132	3366.2	-0.01055	3358.6	-0.0468	3358.7	-0.00156
3353.4	0.02112	3366.4	-0.01253	3366.4	-0.00947	3366.4	-0.0389	3366.4	-0.01012	3358.7	-0.05002	3358.8	0.00377
3353.6	0.02928	3366.6	-0.01389	3366.6	-0.01625	3366.6	-0.04659	3366.6	-0.00832	3358.8	-0.05013	3358.9	0.00973
3353.8	0.03366	3366.8	-0.01218	3366.8	-0.02319	3366.8	-0.0526	3366.8	-0.00717	3358.9	-0.04756	3359	0.01572
3354	0.03377	3367	-0.00806	3367	-0.02916	3367	-0.05542	3367	-0.00631	3359	-0.04278	3359.1	0.02112
3354.2	0.03046	3367.2	-0.00312	3367.2	-0.03394	3367.2	-0.05521	3367.2	-0.00538	3359.1	-0.03646	3359.2	0.02552
3354.4	0.02477	3367.4	0.000302836	3367.4	-0.03641	3367.4	-0.05312	3367.4	-0.00423	3359.2	-0.02941	3359.3	0.02883
3354.6	0.01652	3367.6	0.0021	3367.6	-0.03589	3367.6	-0.05109	3367.6	-0.00282	3359.3	-0.02236	3359.4	0.03133
3354.8	0.03024	3367.8	0.0033	3367.8	-0.03295	3367.8	-0.04977	3367.8	-0.00135	3359.4	-0.01585	3359.5	0.0331
3355	0.04336	3368	0.00319	3368	-0.02899	3368	-0.04763	3368	-4.5089e-05	3359.5	-0.0106	3359.6	0.03427
3355.2	0.04879	3368.2	0.00108	3368.2	-0.02497	3368.2	-0.04407	3368.2	0.000366554	3359.6	-0.00776	3359.7	0.03508
3355.4	0.04588	3368.4	-0.00225	3368.4	-0.02049	3368.4	-0.03962	3368.4	0.000866327	3359.7	-0.00334	3359.8	0.03555
3355.6	0.03597	3368.6	-0.00515	3368.6	-0.0148	3368.6	-0.03502	3368.6	0.00293	3359.8	0.01372	3359.9	0.03577
3355.8	0.02186	3368.8	-0.00557	3368.8	-0.00796	3368.8	-0.03119	3368.8	0.0053	3359.9	0.02555	3360	0.03592
3356	0.00701	3369	-0.00664	3369	-0.00124	3369	-0.02907	3369	0.00657	3360	0.03196	3360.1	0.03605
3356.2	-0.00511	3369.2	-0.00885	3369.2	0.00219	3369.2	-0.02903	3369.2	0.00656	3360.1	0.03335	3360.2	0.03624
3356.4	-0.01212	3369.4	-0.00979	3369.4	0.00278	3369.4	-0.0307	3369.4	0.00616	3360.2	0.03075	3360.3	0.03671
3356.6	-0.01242	3369.6	-0.00941	3369.6	0.000309387	3369.6	-0.03305	3369.6	0.00549	3360.3	0.02497	3360.4	0.03739
3356.8	-0.00544	3369.8	-0.00803	3369.8	-0.00391	3369.8	-0.03434	3369.8	0.00313	3360.4	0.0167	3360.5	0.03778
3357	0.00327	3370	-0.00613	3370	-0.00768	3370	-0.03873	3370	0.00603	3360.5	0.00661	3360.6	0.03732
3357.2	0.0184	3370.2	-0.00423	3370.2	-0.01004	3370.2	-0.04258	3370.2	0.00821	3360.6	-0.00475	3360.7	0.03552
3357.4	0.03922	3370.4	-0.00328	3370.4	-0.01079	3370.4	-0.04469	3370.4	0.00904	3360.7	-0.01686	3360.8	0.03198
3357.6	0.06287	3370.6	-0.00433	3370.6	-0.0102	3370.6	-0.04431	3370.6	0.00841	3360.8	-0.02933	3360.9	0.02667
3357.8	0.08541	3370.8	-0.00456	3370.8	-0.00915	3370.8	-0.04095	3370.8	0.00634	3360.9	-0.04163	3361	0.02024
3358	0.10223	3371	-0.00103	3371	-0.00612	3371	-0.03469	3371	0.00272	3361	-0.05299	3361.1	0.01319
3358.2	0.11584	3371.2	0.00536	3371.2	4.00035e-05	3371.2	-0.02685	3371.2	-0.00213	3361.1	-0.0626	3361.2	0.00591
3358.4	0.12305	3371.4	0.01268	3371.4	0.0078	3371.4	-0.01835	3371.4	-0.00714	3361.2	-0.0699	3361.3	-0.0011
3358.6	0.11975	3371.6	0.01867	3371.6	0.01561	3371.6	-0.00982	3371.6	-0.01093	3361.3	-0.07456	3361.4	-0.00735
3358.8	0.10735	3371.8	0.02242	3371.8	0.02254	3371.8	-0.00188	3371.8	-0.01269	3361.4	-0.0767	3361.5	-0.01229
3359	0.08867	3372	0.02416	3372	0.02795	3372	0.00463	3372	-0.01244	3361.5	-0.07719	3361.6	-0.01565
3359.2	0.06538	3372.2	0.02474	3372.2	0.03096	3372.2	0.00931	3372.2	-0.01018	3361.6	-0.07681	3361.7	-0.01716
3359.4	0.04011	3372.4	0.02445	3372.4	0.03108	3372.4	0.01192	3372.4	-0.00678	3361.7	-0.07612	3361.8	-0.01675
3359.6	0.01678	3372.6	0.02384	3372.6	0.0281	3372.6	0.01196	3372.6	-0.00268	3361.8	-0.07548	3361.9	-0.01473
3359.8	-0.00132	3372.8	0.02287	3372.8	0.02271	3372.8	0.00899	3372.8	-0.00321	3361.9	-0.07458	3362	-0.01166
3360	-0.01209	3373	0.02105	3373	0.01673	3373	0.00374	3373	-0.00372	3362	-0.07233	3362.1	-0.0082
3360.2	-0.01414	3373.2	0.01874	3373.2	0.01292	3373.2	-0.00247	3373.2	-0.00309	3362.1	-0.06752	3362.2	-0.0048
3360.4	-0.00638	3373.4	0.01631	3373.4	0.01276	3373.4	-0.00857	3373.4	-0.00139	3362.2	-0.05936	3362.3	-0.00153
3360.6	-0.01417	3373.6	0.01266	3373.6	0.01451	3373.6	-0.01366	3373.6	0.00172	3362.3	-0.04785	3362.4	0.00184
3360.8	-0.01812	3373.8	0.00777	3373.8	0.01671	3373.8	-0.01743	3373.8	0.00604	3362.4	-0.03404	3362.5	0.0057
3361	-0.01651	3374	0.00405	3374	0.0196	3374	-0.01539	3374	0.01062	3362.5	-0.01956	3362.6	0.00833
3361.2	-0.01283	3374.2	0.00262	3374.2	0.02298	3374.2	-0.0088	3374.2	0.01439	3362.6	-0.00577	3362.7	0.01191
3361.4	-0.00937	3374.4	0.00298	3374.4	0.02697	3374.4	-0.00189	3374.4	0.01644	3362.7	-0.01239	3362.8	0.01613
3361.6	-0.0077	3374.6	0.00329	3374.6	0.03137	3374.6	0.00348	3374.6	0.01601	3362.8	-0.02062	3362.9	0.02022
3361.8	-0.00896	3374.8	0.00672	3374.8	0.0351	3374.8	0.00628	3374.8	0.01303	3362.9	-0.02963	3363	0.02334
3362	-0.01227	3375	0.00865	3375	0.03679	3375	0.0068	3375	0.00818	3363	-0.03812	3363.1	0.0247
3362.2	-0.01561	3375.2	0.00506	3375.2	0.03685	3375.2	0.0064	3375.2	0.00479	3363.1	-0.04499	3363.2	0.02365
3362.4	-0.01709	3375.4	-0.00338	3375.4	0.03628	3375.4	0.00688	3375.4	0.00682	3363.2	-0.04962	3363.3	0.01959
3362.6	-0.01589	3375.6	-0.01434	3375.6	0.0346	3375.6	0.00904	3375.6	0.00774	3363.3	-0.05197	3363.4	0.01602
3362.8	-0.01214	3375.8	-0.02533	3375.8	0.03187	3375.8	0.01239	3375.8	0.00746	3363.4	-0.05236	3363.5	0.02046
3363	-0.00644	3376	-0.03448	3376	0.02813	3376	0.01558	3376	0.00669	3363.5	-0.05136	3363.6	0.02057
3363.2	0	3376.2	-0.0409	3376.2	0.02308	3376.2	0.01762	3376.2	0.00552	3363.6	-0.0496	3363.7	0.0172
3363.4	0.02345	3376.4	-0.0443	3376.4	0.01654	3376.4	0.01848	3376.4	0.00413	3363.7	-0.04732	3363.8	0.01204
3363.6	0.04492	3376.6	-0.04468	3376.6	0.00895	3376.6	0.01848	3376.6	0.00341	3363.8	-0.04438	3363.9	0.00714
3363.8	0.06242	3376.8	-0.04164	3376.8	0.000890667	3376.8	0.01546	3376.8	0.00388	3363.9	-0.04048	3364	0.00421
3364	0.07465	3377	-0.03507	3377	-0.00472	3377	0.00907	3377	0.0051	3364	-0.03523	3364.1	0.00438
3364.2	0.08156	3377.2	-0.02678	3377.2	-0.00994	3377.2	0.00268	3377.2	0.00654	3364.1	-0.0285	3364.2	0.00324
3364.4	0.08316	3377.4	-0.01846	3377.4	-0.01439	3377.4	-0.00231	3377.4	0.00739	3364.2	-0.02074	3364.3	-0.00788
3364.6	0.07973	3377.6	-0.01091	3377.6	-0.0174	3377.6	-0.00523	3377.6	0.00691	3364.3	-0.01302	3364.4	-0.01526
3364.8	0.07334	3377.8	-0.00422	3377.8	-0.01842	3377.8	-0.00563	3377.8	0.00539	3364.4	-0.00642	3364.5	-0.01913
3365	0.06606	3378	0.00206	3378	-0.01818	3378	-0.00379	3378	0.00396	3364.5	-0.00207	3364.6	-0.02014
3365.2	0.05886	3378.2	0.00192	3378.2	-0.01884	3378.2	0	3378.2	0.00166	3364.6	-0.000673754	3364.7	-0.01919
3365.4	0.05181	3378.4	0.00184	3378.4	-0.02159	3378.4	0.00285	3378.4	-0.00172	3364.7	-0.00226	3364.8	-0.01708
3365.6	0.04348	3378.6	0.00154	3378.6	-0.02593	3378.6	0.00636	3378.6	-0.00349	3364.8	-0.00668	3364.9	-0.01469
3365.8	0.03203	3378.8	0.000898508	3378.8	-0.03067	3378.8	0.01009	3378.8	-0.00412	3364.9	-0.01008	3365	-0.01249
3366	0.01616	3379	0.000396038	3379	-0.03426	3379	0.01303	3379	-0.00443	3365	-0.00585	3365.1	-0.01053
3366.2	0.01488	3379.2	-0.000265042	3379.2	-0.03559	3379.2	0.01307	3379.2	-0.00497	3365.1	-0.00364	3365.2	-0.0086
3366.4	0.01615	3379.4	-0.000880908	3379.4	-0.03387	3379.4	0.01145	3379.4	-0.00592	3365.2	-0.00279	3365.3	-0.00637
3366.6	0.01153	3379.6	0	3379.6	-0.02921	3379.6	0.01211	3379.6	-0.00739	3365.3	-0.00234	3365.4	-0.00353
3366.8	0.00288	3379.8	0.0023	3379.8	-0.02296	3379.8	0.01538	3379.8	-0.00958	3365.4	-0.00154	3365.5	0
3367	-0.00675	3380	0.00527	3380	-0.01666	3380	0.01971	3380	-0.01192	3365.5	0	3365.6	0.00349
3367.2	-0.01343	3380.2	0.00763	3380.2	-0.01101	3380.2	0.02325	3380.2	-0.01282	3365.6	0.00244	3365.7	0.0068
3367.4	-0.01417	3380.4	0.00965	3380.4	-0.00529	3380.4	0.0242	3380.4	-0.00823	3365.7	0.00484	3365.8	0.00956
3367.6	-0.00726	3380.6	0.01284	3380.6	0	3380.6	0.02171	3380.6	-0.00348	3365.8	0.00662	3365.9	0.01157
3367.8	-0.00434	3380.8	0.01686	3380.8	0.00229	3380.8	0.01616	3380.8	0	3365.9	0.0072	3366	0.01276
3368	0.0021	3381	0.02055	3381	0.00134	3381	0.00862	3381	0.00152	3366	0.0062	3366.1	0.01346
3368.2	0.00998	3381.2	0.02396	3381.2	-0.00189	3381.2	0.000100676	3381.2	0.000738162	3366.1	0.00375	3366.2	0.01414
3368.4	0.0155	3381.4	0.02754	3381.4	-0.00565	3381.4	-0.00839	3381.4	-0.00144	3366.2	-5.2479e-05	3366.3	0.01529
3368.6	0.0172	3381.6	0.03134	3381.6	-0.00762	3381.6	-0.01622	3381.6	-0.00399	3366.3	-0.00499	3366.4	0.01727
3368.8	0.01559	3381.8	0.03449	3381.8	-0.00642	3381.8	-0.02284	3381.8	-0.00569	3366.4	-0.01055	3366.5	0.02021
3369	0.01235	3382	0.03642	3382	-0.00381	3382	-0.02671	3382	-0.00551	3366.5	-0.01614	3366.6	0.02379
3369.2	0.00963	3382.2	0.03734	3382.2	-0.0013	3382.2	-0.02682	3382.2	-0.00432	3366.6	-0.02119	3366.7	0.02739
3369.4	0.0085	3382.4	0.03725	3382.4	0.00148	3382.4	-0.02557	3382.4	-0.00301	3366.7	-0.02503	3366.8	0.03049
3369.6	0.00886	3382.6	0.03587	3382.6	0.00451	3382.6	-0.02447	3382.6	-0.00111	3366.8	-0.02686	3366.9	0.03266
3369.8	0.01015	3382.8	0.03326	3382.8	0.00767	3382.8	-0.02251	3382.8	0.00141	3366.9	-0.02629	3367	0.03339
3370	0.01115	3383	0.03015	3383	0.01053	3383	-0.02126	3383	0.00406	3367	-0.02339	3367.1	0.03222
3370.2	0.00969	3383.2	0.02698	3383.2	0.01326	3383.2	-0.02306	3383.2	0.00638	3367.1	-0.01838	3367.2	0.02859
3370.4	0.00516	3383.4	0.0235	3383.4	0.01607	3383.4	-0.02713	3383.4	0.0078	3367.2	-0.01949	3367.3	0.02217
3370.6	-0.00152	3383.6	0.01983	3383.6	0.01796	3383.6	-0.03064	3383.6	0.00839	3367.3	-0.0239	3367.4	0.01642
3370.8	-0.00693	3383.8	0.017	3383.8	0.018	3383.8	-0.03619	3383.8	0.00852	3367.4	-0.02688	3367.5	0.01682
3371	-0.00232	3384	0.01491	3384	0.01613	3384	-0.04441	3384	0.00733	3367.5	-0.02839	3367.6	0.01619
3371.2	0.00109	3384.2	0.01318	3384.2	0.01329	3384.2	-0.05379	3384.2	0.00565	3367.6	-0.02795	3367.7	0.01536
3371.4	0.00207	3384.4	0.01215	3384.4	0.01045	3384.4	-0.06216	3384.4	0.00298	3367.7	-0.02506	3367.8	0.01476
3371.6	-0.01755	3384.6	0.01111	3384.6	0.00528	3384.6	-0.06807	3384.6	-0.000622514	3367.8	-0.01958	3367.9	0.01422
3371.8	-0.0338	3384.8	0.00998	3384.8	0.00325	3384.8	-0.07039	3384.8	-0.00436	3367.9	-0.01193	3368	0.01341
3372	-0.0449	3385	0.00925	3385	0.00193	3385	-0.06884	3385	-0.0078	3368	-0.00344	3368.1	0.01197
3372.2	-0.05072	3385.2	0.00912	3385.2	0.000908519	3385.2	-0.06422	3385.2	-0.01072	3368.1	0.00427	3368.2	0.00944
3372.4	-0.05253	3385.4	0.00917	3385.4	0.00104	3385.4	-0.05791	3385.4	-0.01259	3368.2	0.00998	3368.3	0.00596
3372.6	-0.05163	3385.6	0.01005	3385.6	0.00167	3385.6	-0.05152	3385.6	-0.01316	3368.3	0.01318	3368.4	0.0023
3372.8	-0.04922	3385.8	0.01155	3385.8	0.00137	3385.8	-0.04451	3385.8	-0.01266	3368.4	0.01393	3368.5	-0.000668351
3373	-0.04617	3386	0.01215	3386	-0.00113	3386	-0.03636	3386	-0.0116	3368.5	0.01269	3368.6	-0.00223
3373.2	-0.04155	3386.2	0.01149	3386.2	-0.00287	3386.2	-0.02852	3386.2	-0.01088	3368.6	0.01015	3368.7	-0.00185
3373.4	-0.03348	3386.4	0.00986	3386.4	-0.00165	3386.4	-0.02232	3386.4	-0.01138	3368.7	0.00694	3368.8	0.000765542
3373.6	-0.02149	3386.6	0.00806	3386.6	0.000164222	3386.6	-0.01862	3386.6	-0.01197	3368.8	0.00374	3368.9	-0.000147863
3373.8	-0.00682	3386.8	0.00503	3386.8	0.000701345	3386.8	-0.01743	3386.8	-0.01152	3368.9	0.000863176	3369	-0.00279
3374	0.00814	3387	-9.52924e-05	3387	-0.00131	3387	-0.01798	3387	-0.01061	3369	-0.0016	3369.1	-0.00423
3374.2	0.02024	3387.2	-0.00598	3387.2	-0.00637	3387.2	-0.01904	3387.2	-0.00967	3369.1	-0.00317	3369.2	-0.00477
3374.4	0.02658	3387.4	-0.01136	3387.4	-0.01442	3387.4	-0.01972	3387.4	-0.00866	3369.2	-0.00379	3369.3	-0.00467
3374.6	0.02462	3387.6	-0.01631	3387.6	-0.02417	3387.6	-0.01951	3387.6	-0.00766	3369.3	-0.00392	3369.4	-0.00408
3374.8	0.01334	3387.8	-0.01773	3387.8	-0.03324	3387.8	-0.01842	3387.8	-0.00665	3369.4	-0.00432	3369.5	-0.0031
3375	0.02703	3388	-0.01623	3388	-0.03901	3388	-0.01725	3388	-0.00693	3369.5	-0.00583	3369.6	-0.00202
3375.2	0.03808	3388.2	-0.01343	3388.2	-0.03948	3388.2	-0.01684	3388.2	-0.00697	3369.6	-0.00901	3369.7	-0.000981847
3375.4	0.04255	3388.4	-0.01091	3388.4	-0.0357	3388.4	-0.01723	3388.4	-0.00607	3369.7	-0.00993	3369.8	-0.000118356
3375.6	0.04107	3388.6	-0.01018	3388.6	-0.02923	3388.6	-0.01752	3388.6	-0.00427	3369.8	-0.00305	3369.9	0.000239711
3375.8	0.03487	3388.8	-0.01197	3388.8	-0.02043	3388.8	-0.03437	3388.8	-0.00286	3369.9	0.00171	3370	0
3376	0.02571	3389	-0.01425	3389	-0.01066	3389	-0.04702	3389	-0.00284	3370	0.00459	3370.1	-0.000502711
3376.2	0.01435	3389.2	-0.01485	3389.2	-0.00149	3389.2	-0.05516	3389.2	-0.00387	3370.1	0.00591	3370.2	-0.000722485
3376.4	0.000817445	3389.4	-0.01399	3389.4	0.00608	3389.4	-0.05966	3389.4	-0.00527	3370.2	0.0059	3370.3	-0.000921833
3376.6	-0.0145	3389.6	-0.01276	3389.6	0.01117	3389.6	-0.06128	3389.6	-0.00728	3370.3	0.00471	3370.4	-0.000510009
3376.8	-0.03115	3389.8	-0.01199	3389.8	0.01798	3389.8	-0.06079	3389.8	-0.00893	3370.4	0.00238	3370.5	0.00113
3377	-0.04802	3390	-0.01183	3390	0.02647	3390	-0.05887	3390	-0.00996	3370.5	-0.00126	3370.6	0.00437
3377.2	-0.06231	3390.2	-0.01262	3390.2	0.03233	3390.2	-0.0554	3390.2	-0.00995	3370.6	-0.00628	3370.7	0.00901
3377.4	-0.07147	3390.4	-0.01475	3390.4	0.03544	3390.4	-0.05029	3390.4	-0.0087	3370.7	-0.01247	3370.8	0.01411
3377.6	-0.0742	3390.6	-0.01635	3390.6	0.03547	3390.6	-0.04454	3390.6	-0.0062	3370.8	-0.01971	3370.9	0.0184
3377.8	-0.06992	3390.8	-0.01866	3390.8	0.03266	3390.8	-0.03924	3390.8	-0.00231	3370.9	-0.02781	3371	0.02088
3378	-0.05972	3391	-0.02207	3391	0.02726	3391	-0.03523	3391	0.00241	3371	-0.03643	3371.1	0.02095
3378.2	-0.04692	3391.2	-0.02633	3391.2	0.01967	3391.2	-0.03328	3391.2	0.00717	3371.1	-0.04535	3371.2	0.01865
3378.4	-0.03363	3391.4	-0.03101	3391.4	0.01059	3391.4	-0.03345	3391.4	0.01133	3371.2	-0.0542	3371.3	0.01443
3378.6	-0.02077	3391.6	-0.03501	3391.6	0.00124	3391.6	-0.0345	3391.6	0.0145	3371.3	-0.06239	3371.4	0.00901
3378.8	-0.00774	3391.8	-0.0372	3391.8	-0.00687	3391.8	-0.03448	3391.8	0.01695	3371.4	-0.06937	3371.5	0.00308
3379	0.00769	3392	-0.03667	3392	-0.01217	3392	-0.03419	3392	0.01924	3371.5	-0.07443	3371.6	0.01217
3379.2	0.00204	3392.2	-0.03288	3392.2	-0.0139	3392.2	-0.03451	3392.2	0.02182	3371.6	-0.0771	3371.7	0.02181
3379.4	0	3392.4	-0.02658	3392.4	-0.01245	3392.4	-0.03357	3392.4	0.0248	3371.7	-0.07729	3371.8	0.0316
3379.6	-0.00472	3392.6	-0.0191	3392.6	-0.00918	3392.6	-0.0297	3392.6	0.02798	3371.8	-0.07507	3371.9	0.04149
3379.8	-0.00652	3392.8	-0.01176	3392.8	-0.00551	3392.8	-0.02906	3392.8	0.03101	3371.9	-0.07085	3372	0.05132
3380	-0.0054	3393	-0.00563	3393	-0.00122	3393	-0.02903	3393	0.03355	3372	-0.06521	3372.1	0.06036
3380.2	-0.000545775	3393.2	-0.00133	3393.2	0.00419	3393.2	-0.02616	3393.2	0.03501	3372.1	-0.05864	3372.2	0.06747
3380.4	-0.00145	3393.4	0.000804123	3393.4	0.00953	3393.4	-0.02116	3393.4	0.03476	3372.2	-0.05154	3372.3	0.07185
3380.6	-0.00888	3393.6	0.000741866	3393.6	0.01562	3393.6	-0.01491	3393.6	0.03271	3372.3	-0.04434	3372.4	0.07313
3380.8	-0.01076	3393.8	-0.00115	3393.8	0.02173	3393.8	-0.00829	3393.8	0.02903	3372.4	-0.03737	3372.5	0.0713
3381	-0.00928	3394	-0.00277	3394	0.02675	3394	-0.00224	3394	0.02404	3372.5	-0.03065	3372.6	0.06696
3381.2	-0.00657	3394.2	-0.00222	3394.2	0.02961	3394.2	0.00202	3394.2	0.01979	3372.6	-0.02401	3372.7	0.06128
3381.4	-0.00449	3394.4	0	3394.4	0.02959	3394.4	0.00321	3394.4	0.01791	3372.7	-0.0172	3372.8	0.05549
3381.6	-0.00365	3394.6	0.00351	3394.6	0.02696	3394.6	0	3394.6	0.01685	3372.8	-0.00998	3372.9	0.05052
3381.8	-0.00309	3394.8	0.0069	3394.8	0.02291	3394.8	-0.00295	3394.8	0.01416	3372.9	-0.01403	3373	0.0466
3382	-0.00141	3395	0.01001	3395	0.01839	3395	-0.00722	3395	0.00822	3373	-0.01829	3373.1	0.04316
3382.2	0.00272	3395.2	0.01198	3395.2	0.01412	3395.2	-0.00955	3395.2	0.0079	3373.1	-0.02265	3373.2	0.03932
3382.4	0.00932	3395.4	0.01248	3395.4	0.0104	3395.4	0.00429	3395.4	0.00471	3373.2	-0.027	3373.3	0.03401
3382.6	0.01694	3395.6	0.0113	3395.6	0.00698	3395.6	0.01557	3395.6	0.000946822	3373.3	-0.03141	3373.4	0.02674
3382.8	0.02366	3395.8	0.00834	3395.8	0.00379	3395.8	0.02299	3395.8	-0.000913104	3373.4	-0.03568	3373.5	0.018
3383	0.02818	3396	0.00445	3396	0.00107	3396	0.02591	3396	-0.000786018	3373.5	-0.03962	3373.6	0.00886
3383.2	0.0295	3396.2	0.000365838	3396.2	-0.00103	3396.2	0.02442	3396.2	-0.00178	3373.6	-0.04299	3373.7	0.000400328
3383.4	0.02784	3396.4	-0.0034	3396.4	-0.00233	3396.4	0.01964	3396.4	0.000102575	3373.7	-0.04549	3373.8	-0.00644
3383.6	0.02409	3396.6	-0.00553	3396.6	-0.00513	3396.6	0.01342	3396.6	0.00447	3373.8	-0.04717	3373.9	-0.01093
3383.8	0.01802	3396.8	-0.00611	3396.8	-0.00674	3396.8	0.00739	3396.8	0	3373.9	-0.04814	3374	-0.01251
3384	0.00929	3397	-0.00552	3397	-0.00642	3397	0.00308	3397	0.00363	3374	-0.04859	3374.1	-0.0108
3384.2	0.0129	3397.2	-0.00286	3397.2	-0.00452	3397.2	0.00144	3397.2	0.01023	3374.1	-0.04861	3374.2	-0.00558
3384.4	0.02017	3397.4	0.00226	3397.4	-0.00201	3397.4	0.00208	3397.4	0.01827	3374.2	-0.04828	3374.3	0.00328
3384.6	0.02355	3397.6	0.00877	3397.6	0	3397.6	0.00342	3397.6	0.02671	3374.3	-0.04775	3374.4	-0.00321
3384.8	0.02353	3397.8	0.01444	3397.8	0.00245	3397.8	0.00684	3397.8	0.03509	3374.4	-0.04705	3374.5	-0.00655
3385	0.0214	3398	0.01708	3398	0.00417	3398	0.01262	3398	0.04357	3374.5	-0.04571	3374.6	-0.00701
3385.2	0.01773	3398.2	0.01721	3398.2	0.0043	3398.2	0.02189	3398.2	0.05314	3374.6	-0.04294	3374.7	-0.00504
3385.4	0.01282	3398.4	0.01633	3398.4	0.00179	3398.4	0.03604	3398.4	0.0649	3374.7	-0.03821	3374.8	-0.00103
3385.6	0.00755	3398.6	0.01496	3398.6	0.00455	3398.6	0.05636	3398.6	0.07966	3374.8	-0.03144	3374.9	0.00417
3385.8	0.0027	3398.8	0.01339	3398.8	0.00813	3398.8	0.08335	3398.8	0.09831	3374.9	-0.02309	3375	0.00965
3386	-0.00125	3399	0.01102	3399	0.00898	3399	0.11622	3399	0.12115	3375	-0.01425	3375.1	0.01467
3386.2	-0.0043	3399.2	0.00762	3399.2	0.00803	3399.2	0.15311	3399.2	0.14797	3375.1	-0.00627	3375.2	0.01871
3386.4	-0.0072	3399.4	0.00424	3399.4	0.00653	3399.4	0.19154	3399.4	0.17798	3375.2	-0.000133273	3375.3	0.02156
3386.6	-0.0084	3399.6	0.00142	3399.6	0.00581	3399.6	0.22959	3399.6	0.21002	3375.3	0.00345	3375.4	0.02321
3386.8	-0.00922	3399.8	4.08711e-05	3399.8	0.00702	3399.8	0.26581	3399.8	0.24327	3375.4	0.00376	3375.5	0.02361
3387	-0.00955	3400	0.00238	3400	0.01142	3400	0.2991	3400	0.27663	3375.5	0.000667658	3375.6	0.02272
3387.2	-0.00948	3400.2	0.02396	3400.2	0.01885	3400.2	0.3287	3400.2	0.30898	3375.6	-0.0058	3375.7	0.02041
3387.4	-0.00947	3400.4	0.05496	3400.4	0.02208	3400.4	0.35396	3400.4	0.33913	3375.7	-0.01249	3375.8	0.01644
3387.6	-0.01005	3400.6	0.09287	3400.6	0.02749	3400.6	0.37498	3400.6	0.36564	3375.8	-0.01563	3375.9	0.01047
3387.8	-0.01166	3400.8	0.13677	3400.8	0.03367	3400.8	0.39167	3400.8	0.38768	3375.9	-0.01971	3376	0.00233
3388	-0.01455	3401	0.18515	3401	0.03896	3401	0.40306	3401	0.40482	3376	-0.02374	3376.1	-0.00188
3388.2	-0.01835	3401.2	0.23625	3401.2	0.04276	3401.2	0.40769	3401.2	0.41667	3376.1	-0.02705	3376.2	-0.00505
3388.4	-0.02269	3401.4	0.28768	3401.4	0.04504	3401.4	0.40512	3401.4	0.42322	3376.2	-0.0294	3376.3	-0.00963
3388.6	-0.02736	3401.6	0.33631	3401.6	0.04606	3401.6	0.39658	3401.6	0.42444	3376.3	-0.03055	3376.4	-0.01489
3388.8	-0.03244	3401.8	0.37925	3401.8	0.04615	3401.8	0.38384	3401.8	0.42024	3376.4	-0.03048	3376.5	-0.01996
3389	-0.0379	3402	0.41419	3402	0.04457	3402	0.36892	3402	0.4106	3376.5	-0.02913	3376.6	-0.02435
3389.2	-0.04376	3402.2	0.43788	3402.2	0.03989	3402.2	0.35361	3402.2	0.39596	3376.6	-0.02629	3376.7	-0.02757
3389.4	-0.05029	3402.4	0.44807	3402.4	0.05443	3402.4	0.33896	3402.4	0.37669	3376.7	-0.02213	3376.8	-0.02916
3389.6	-0.05587	3402.6	0.44388	3402.6	0.06652	3402.6	0.32492	3402.6	0.35281	3376.8	-0.01691	3376.9	-0.02878
3389.8	-0.05867	3402.8	0.42548	3402.8	0.07163	3402.8	0.31033	3402.8	0.3244	3376.9	-0.01663	3377	-0.02614
3390	-0.05825	3403	0.3944	3403	0.06917	3403	0.29332	3403	0.29221	3377	-0.02705	3377.1	-0.02124
3390.2	-0.05522	3403.2	0.35304	3403.2	0.05978	3403.2	0.27213	3403.2	0.25742	3377.1	-0.03684	3377.2	-0.01461
3390.4	-0.0434	3403.4	0.30463	3403.4	0.04528	3403.4	0.24476	3403.4	0.22111	3377.2	-0.04584	3377.3	-0.00725
3390.6	-0.03142	3403.6	0.25267	3403.6	0.02902	3403.6	0.21088	3403.6	0.18465	3377.3	-0.05345	3377.4	-0.000226098
3390.8	-0.02018	3403.8	0.2009	3403.8	0.01467	3403.8	0.17259	3403.8	0.14916	3377.4	-0.05925	3377.5	0.00559
3391	-0.00982	3404	0.15296	3404	0.00505	3404	0.13281	3404	0.1156	3377.5	-0.06301	3377.6	0.00962
3391.2	0	3404.2	0.11116	3404.2	0.00185	3404.2	0.0948	3404.2	0.08455	3377.6	-0.06471	3377.7	0.01572
3391.4	0.01593	3404.4	0.07571	3404.4	0.00448	3404.4	0.06185	3404.4	0.05655	3377.7	-0.0644	3377.8	0.02157
3391.6	0.03195	3404.6	0.04651	3404.6	0.01435	3404.6	0.03702	3404.6	0.03268	3377.8	-0.06218	3377.9	0.02508
3391.8	0.04647	3404.8	0.02356	3404.8	0.03143	3404.8	0.02212	3404.8	0.01395	3377.9	-0.05832	3378	0.02659
3392	0.05732	3405	0.00847	3405	0.03528	3405	0.01041	3405	0.00107	3378	-0.05297	3378.1	0.02663
3392.2	0.06457	3405.2	0.00448	3405.2	0.03205	3405.2	0.00473	3405.2	0.01322	3378.1	-0.04621	3378.2	0.02551
3392.4	0.06935	3405.4	0.01467	3405.4	0.0364	3405.4	0.00966	3405.4	0.03799	3378.2	-0.03805	3378.3	0.02341
3392.6	0.07354	3405.6	0.03028	3405.6	0.0476	3405.6	0.02443	3405.6	0.07098	3378.3	-0.02864	3378.4	0.02037
3392.8	0.07967	3405.8	0.04863	3405.8	0.06545	3405.8	0.04791	3405.8	0.11214	3378.4	-0.01816	3378.5	0.01661
3393	0.08814	3406	0.0795	3406	0.08884	3406	0.07991	3406	0.16081	3378.5	-0.00684	3378.6	0.0122
3393.2	0.09902	3406.2	0.11958	3406.2	0.11601	3406.2	0.11978	3406.2	0.21532	3378.6	0.00496	3378.7	0.0072
3393.4	0.11277	3406.4	0.16555	3406.4	0.14621	3406.4	0.1657	3406.4	0.27342	3378.7	0.01649	3378.8	0.00169
3393.6	0.12961	3406.6	0.21451	3406.6	0.17931	3406.6	0.21564	3406.6	0.33265	3378.8	0.02681	3378.9	-0.00435
3393.8	0.14891	3406.8	0.26407	3406.8	0.21555	3406.8	0.26789	3406.8	0.39049	3378.9	0.03484	3379	-0.01083
3394	0.16892	3407	0.31256	3407	0.25444	3407	0.32049	3407	0.44456	3379	0.03979	3379.1	-0.01751
3394.2	0.18804	3407.2	0.35834	3407.2	0.29502	3407.2	0.37018	3407.2	0.49279	3379.1	0.04169	3379.2	-0.02372
3394.4	0.20339	3407.4	0.39922	3407.4	0.33625	3407.4	0.41379	3407.4	0.53357	3379.2	0.04077	3379.3	-0.02893
3394.6	0.21234	3407.6	0.43325	3407.6	0.37649	3407.6	0.44856	3407.6	0.56642	3379.3	0.03721	3379.4	-0.03262
3394.8	0.21422	3407.8	0.4585	3407.8	0.41315	3407.8	0.47231	3407.8	0.59151	3379.4	0.03142	3379.5	-0.03426
3395	0.20922	3408	0.47281	3408	0.44334	3408	0.48474	3408	0.60936	3379.5	0.0237	3379.6	-0.03375
3395.2	0.19889	3408.2	0.47522	3408.2	0.46429	3408.2	0.48668	3408.2	0.62053	3379.6	0.01423	3379.7	-0.03105
3395.4	0.18549	3408.4	0.46622	3408.4	0.47392	3408.4	0.4799	3408.4	0.62494	3379.7	0.00331	3379.8	-0.02628
3395.6	0.17102	3408.6	0.44694	3408.6	0.47113	3408.6	0.46656	3408.6	0.62229	3379.8	-0.00804	3379.9	-0.01982
3395.8	0.15656	3408.8	0.4179	3408.8	0.4557	3408.8	0.44818	3408.8	0.612	3379.9	0.00336	3380	-0.01165
3396	0.14236	3409	0.38041	3409	0.4286	3409	0.42543	3409	0.59383	3380	0.01414	3380.1	-0.00146
3396.2	0.12836	3409.2	0.33672	3409.2	0.39068	3409.2	0.39803	3409.2	0.56763	3380.1	0.0242	3380.2	0.00455
3396.4	0.11423	3409.4	0.28847	3409.4	0.34346	3409.4	0.36535	3409.4	0.53288	3380.2	0.03368	3380.3	0.00147
3396.6	0.09939	3409.6	0.2384	3409.6	0.28996	3409.6	0.32745	3409.6	0.48986	3380.3	0.04268	3380.4	0.000592134
3396.8	0.08336	3409.8	0.18985	3409.8	0.23351	3409.8	0.28492	3409.8	0.43901	3380.4	0.05132	3380.5	0.00145
3397	0.06673	3410	0.14532	3410	0.17736	3410	0.23876	3410	0.38158	3380.5	0.05914	3380.6	0.0034
3397.2	0.05031	3410.2	0.10723	3410.2	0.12463	3410.2	0.1911	3410.2	0.31996	3380.6	0.06521	3380.7	0.00597
3397.4	0.03468	3410.4	0.07772	3410.4	0.07845	3410.4	0.14459	3410.4	0.25702	3380.7	0.06868	3380.8	0.00851
3397.6	0.02122	3410.6	0.05783	3410.6	0.04104	3410.6	0.1011	3410.6	0.1959	3380.8	0.06922	3380.9	0.01059
3397.8	0.01274	3410.8	0.03271	3410.8	0.01433	3410.8	0.06185	3410.8	0.13962	3380.9	0.06708	3381	0.0124
3398	0.01286	3411	0.01045	3411	-0.000651576	3411	0.02886	3411	0.09067	3381	0.06289	3381.1	0.01429
3398.2	0.01482	3411.2	0.00238	3411.2	-0.00145	3411.2	0.00608	3411.2	0.05085	3381.1	0.05733	3381.2	0.01659
3398.4	0.000274304	3411.4	0.0083	3411.4	0.01646	3411.4	-0.00178	3411.4	0.02138	3381.2	0.05114	3381.3	0.01942
3398.6	-0.00305	3411.6	0.02799	3411.6	0.04697	3411.6	0.00558	3411.6	0.00379	3381.3	0.04485	3381.4	0.02265
3398.8	0.00412	3411.8	0.06247	3411.8	0.09062	3411.8	0.02915	3411.8	-0.000987718	3381.4	0.03863	3381.5	0.02597
3399	0.02147	3412	0.11158	3412	0.14774	3412	0.06824	3412	0.00314	3381.5	0.03204	3381.6	0.02911
3399.2	0.04778	3412.2	0.17475	3412.2	0.2182	3412.2	0.12191	3412.2	0.01236	3381.6	0.02446	3381.7	0.0319
3399.4	0.08172	3412.4	0.25104	3412.4	0.30127	3412.4	0.18964	3412.4	0.03408	3381.7	0.0155	3381.8	0.03372
3399.6	0.12145	3412.6	0.33941	3412.6	0.39663	3412.6	0.27058	3412.6	0.06691	3381.8	0.00536	3381.9	0.0338
3399.8	0.16532	3412.8	0.43916	3412.8	0.50306	3412.8	0.36319	3412.8	0.11003	3381.9	-0.0049	3382	0.03162
3400	0.21114	3413	0.54882	3413	0.61746	3413	0.46482	3413	0.16204	3382	-0.01376	3382.1	0.02678
3400.2	0.25577	3413.2	0.66663	3413.2	0.73529	3413.2	0.57182	3413.2	0.22141	3382.1	-0.02007	3382.2	0.01917
3400.4	0.29668	3413.4	0.78991	3413.4	0.8506	3413.4	0.68018	3413.4	0.28732	3382.2	-0.02301	3382.3	0.00935
3400.6	0.33259	3413.6	0.91511	3413.6	0.95802	3413.6	0.7857	3413.6	0.35787	3382.3	-0.02197	3382.4	-0.00153
3400.8	0.36411	3413.8	1.03773	3413.8	1.0525	3413.8	0.88406	3413.8	0.43035	3382.4	-0.01691	3382.5	-0.0096
3401	0.39188	3414	1.15271	3414	1.13102	3414	0.97071	3414	0.50141	3382.5	-0.0149	3382.6	-0.01559
3401.2	0.4167	3414.2	1.25529	3414.2	1.19296	3414.2	1.04202	3414.2	0.56731	3382.6	-0.02075	3382.7	-0.02001
3401.4	0.44027	3414.4	1.33985	3414.4	1.2379	3414.4	1.09585	3414.4	0.62426	3382.7	-0.02323	3382.8	-0.02241
3401.6	0.463	3414.6	1.40056	3414.6	1.26481	3414.6	1.13025	3414.6	0.66914	3382.8	-0.02262	3382.9	-0.02264
3401.8	0.48488	3414.8	1.43265	3414.8	1.27213	3414.8	1.1437	3414.8	0.69956	3382.9	-0.01948	3383	-0.02069
3402	0.50521	3415	1.43305	3415	1.2594	3415	1.13577	3415	0.71417	3383	-0.01441	3383.1	-0.0165
3402.2	0.5218	3415.2	1.40215	3415.2	1.22679	3415.2	1.10783	3415.2	0.71334	3383.1	-0.00771	3383.2	-0.01071
3402.4	0.53217	3415.4	1.34161	3415.4	1.17437	3415.4	1.06262	3415.4	0.69739	3383.2	0.000190696	3383.3	-0.00462
3402.6	0.53386	3415.6	1.25298	3415.6	1.10312	3415.6	1.00251	3415.6	0.66733	3383.3	0.00838	3383.4	0.000545583
3402.8	0.52576	3415.8	1.14047	3415.8	1.01482	3415.8	0.92948	3415.8	0.62514	3383.4	0.01579	3383.5	0.00389
3403	0.50803	3416	1.01061	3416	0.9114	3416	0.8453	3416	0.57284	3383.5	0.02163	3383.6	0.00469
3403.2	0.48131	3416.2	0.87054	3416.2	0.79628	3416.2	0.75224	3416.2	0.51257	3383.6	0.02539	3383.7	0.00257
3403.4	0.44763	3416.4	0.72768	3416.4	0.67378	3416.4	0.65329	3416.4	0.44663	3383.7	0.02677	3383.8	0.00198
3403.6	0.40806	3416.6	0.58897	3416.6	0.54877	3416.6	0.55139	3416.6	0.37798	3383.8	0.02575	3383.9	0.00594
3403.8	0.36324	3416.8	0.45976	3416.8	0.42665	3416.8	0.44986	3416.8	0.30936	3383.9	0.02236	3384	0.00762
3404	0.31413	3417	0.3438	3417	0.31259	3417	0.3524	3417	0.24322	3384	0.01674	3384.1	0.00747
3404.2	0.26201	3417.2	0.24209	3417.2	0.21141	3417.2	0.26189	3417.2	0.18112	3384.1	0.009	3384.2	0.00586
3404.4	0.20959	3417.4	0.15424	3417.4	0.12772	3417.4	0.18068	3417.4	0.12426	3384.2	4.88062e-05	3384.3	0.00318
3404.6	0.1601	3417.6	0.08068	3417.6	0.06486	3417.6	0.11129	3417.6	0.07438	3384.3	-0.00851	3384.4	-0.000327939
3404.8	0.11709	3417.8	0.0222	3417.8	0.02327	3417.8	0.05568	3417.8	0.03459	3384.4	-0.021	3384.5	-0.00456
3405	0.08502	3418	0.000938109	3418	0.00223	3418	0.01563	3418	0.00851	3384.5	-0.03341	3384.6	-0.00899
3405.2	0.04075	3418.2	0.0148	3418.2	0.01834	3418.2	-0.00635	3418.2	-0.0013	3384.6	-0.04322	3384.7	-0.01248
3405.4	0.00826	3418.4	0.0545	3418.4	0.05554	3418.4	0.00135	3418.4	0.01082	3384.7	-0.0503	3384.8	-0.01373
3405.6	-0.00248	3418.6	0.12224	3418.6	0.11086	3418.6	0.05588	3418.6	0.05148	3384.8	-0.05491	3384.9	-0.012
3405.8	0.00859	3418.8	0.21874	3418.8	0.18607	3418.8	0.1315	3418.8	0.11149	3384.9	-0.05739	3385	-0.01303
3406	0.03965	3419	0.34489	3419	0.28152	3419	0.22853	3419	0.19004	3385	-0.05792	3385.1	-0.02031
3406.2	0.0885	3419.2	0.49905	3419.2	0.39649	3419.2	0.34663	3419.2	0.28594	3385.1	-0.05673	3385.2	-0.02526
3406.4	0.15194	3419.4	0.67496	3419.4	0.52992	3419.4	0.48455	3419.4	0.3963	3385.2	-0.05414	3385.3	-0.02876
3406.6	0.22728	3419.6	0.86717	3419.6	0.67958	3419.6	0.63953	3419.6	0.51784	3385.3	-0.05034	3385.4	-0.03128
3406.8	0.3131	3419.8	1.06904	3419.8	0.8417	3419.8	0.80758	3419.8	0.64741	3385.4	-0.04551	3385.5	-0.03295
3407	0.40797	3420	1.27237	3420	1.01036	3420	0.98367	3420	0.7806	3385.5	-0.03983	3385.6	-0.03359
3407.2	0.51048	3420.2	1.46907	3420.2	1.17868	3420.2	1.16224	3420.2	0.91186	3385.6	-0.03351	3385.7	-0.03281
3407.4	0.61808	3420.4	1.65042	3420.4	1.33887	3420.4	1.33588	3420.4	1.03525	3385.7	-0.02676	3385.8	-0.03029
3407.6	0.72706	3420.6	1.80812	3420.6	1.48262	3420.6	1.49686	3420.6	1.14456	3385.8	-0.01987	3385.9	-0.02595
3407.8	0.8336	3420.8	1.93487	3420.8	1.60261	3420.8	1.6367	3420.8	1.23401	3385.9	-0.01309	3386	-0.01996
3408	0.93409	3421	2.02468	3421	1.69166	3421	1.74788	3421	1.29891	3386	-0.00706	3386.1	-0.01276
3408.2	1.02487	3421.2	2.0766	3421.2	1.74398	3421.2	1.82457	3421.2	1.33557	3386.1	-0.00314	3386.2	-0.00518
3408.4	1.10218	3421.4	2.09201	3421.4	1.75772	3421.4	1.86387	3421.4	1.34342	3386.2	-0.00311	3386.3	0.00215
3408.6	1.16366	3421.6	2.0706	3421.6	1.73357	3421.6	1.86602	3421.6	1.32558	3386.3	-0.00874	3386.4	0.00888
3408.8	1.20657	3421.8	2.01337	3421.8	1.67425	3421.8	1.8306	3421.8	1.28485	3386.4	-0.01185	3386.5	0.01475
3409	1.2282	3422	1.9238	3422	1.58403	3422	1.75899	3422	1.22433	3386.5	-0.01748	3386.6	0.01951
3409.2	1.22653	3422.2	1.80614	3422.2	1.46856	3422.2	1.65688	3422.2	1.14894	3386.6	-0.02717	3386.7	0.02321
3409.4	1.19819	3422.4	1.66547	3422.4	1.33457	3422.4	1.5314	3422.4	1.06199	3386.7	-0.03864	3386.8	0.02617
3409.6	1.14428	3422.6	1.50859	3422.6	1.1891	3422.6	1.38938	3422.6	0.96598	3386.8	-0.04987	3386.9	0.02856
3409.8	1.07002	3422.8	1.34242	3422.8	1.0393	3422.8	1.23764	3422.8	0.86378	3386.9	-0.05927	3387	0.03047
3410	0.97997	3423	1.17325	3423	0.89111	3423	1.08202	3423	0.7579	3387	-0.06589	3387.1	0.03182
3410.2	0.8789	3423.2	1.00722	3423.2	0.74882	3423.2	0.92705	3423.2	0.65099	3387.1	-0.06907	3387.2	0.03269
3410.4	0.77152	3423.4	0.84877	3423.4	0.61479	3423.4	0.77665	3423.4	0.54568	3387.2	-0.06846	3387.3	0.03329
3410.6	0.66205	3423.6	0.70072	3423.6	0.48971	3423.6	0.63448	3423.6	0.4442	3387.3	-0.06444	3387.4	0.0335
3410.8	0.55265	3423.8	0.56536	3423.8	0.37518	3423.8	0.50309	3423.8	0.34836	3387.4	-0.05774	3387.5	0.03258
3411	0.44446	3424	0.44366	3424	0.27409	3424	0.38354	3424	0.25982	3387.5	-0.04953	3387.6	0.02977
3411.2	0.34052	3424.2	0.33628	3424.2	0.18813	3424.2	0.27781	3424.2	0.18059	3387.6	-0.0409	3387.7	0.0244
3411.4	0.24523	3424.4	0.24384	3424.4	0.11826	3424.4	0.18776	3424.4	0.11298	3387.7	-0.0325	3387.8	0.01625
3411.6	0.16357	3424.6	0.1658	3424.6	0.06439	3424.6	0.11423	3424.6	0.05952	3387.8	-0.02461	3387.9	0.00596
3411.8	0.08714	3424.8	0.10121	3424.8	0.02627	3424.8	0.05825	3424.8	0.02245	3387.9	-0.01733	3388	-0.00525
3412	0.03183	3425	0.05006	3425	0.00544	3425	0.02031	3425	0.00361	3388	-0.01097	3388.1	-0.000525003
3412.2	0.00196	3425.2	0.01475	3425.2	0.00325	3425.2	0.00215	3425.2	0.00484	3388.1	-0.0059	3388.2	0.01088
3412.4	-0.00461	3425.4	-0.000863529	3425.4	0.06611	3425.4	0.00678	3425.4	0.05723	3388.2	-0.0023	3388.3	0.02356
3412.6	0.0146	3425.6	0.03406	3425.6	0.16434	3425.6	0.04797	3425.6	0.13634	3388.3	-0.000189652	3388.4	0.03651
3412.8	0.06082	3425.8	0.16682	3425.8	0.28987	3425.8	0.15234	3425.8	0.23504	3388.4	0.000407411	3388.5	0.04829
3413	0.13319	3426	0.33031	3426	0.4415	3426	0.27988	3426	0.35155	3388.5	-0.00021387	3388.6	0.05755
3413.2	0.22951	3426.2	0.52291	3426.2	0.615	3426.2	0.42816	3426.2	0.48178	3388.6	-0.00155	3388.7	0.06342
3413.4	0.34879	3426.4	0.73861	3426.4	0.80409	3426.4	0.59225	3426.4	0.6213	3388.7	-0.0034	3388.8	0.06611
3413.6	0.489	3426.6	0.96662	3426.6	1.00032	3426.6	0.76592	3426.6	0.7647	3388.8	-0.00593	3388.9	0.06645
3413.8	0.6455	3426.8	1.19476	3426.8	1.19344	3426.8	0.94108	3426.8	0.9056	3388.9	-0.00665	3389	0.06549
3414	0.81174	3427	1.40958	3427	1.37363	3427	1.10804	3427	1.03679	3389	-0.00437	3389.1	0.06441
3414.2	0.97869	3427.2	1.5986	3427.2	1.5313	3427.2	1.2571	3427.2	1.15055	3389.1	-0.00268	3389.2	0.06378
3414.4	1.13641	3427.4	1.74923	3427.4	1.65511	3427.4	1.37873	3427.4	1.24105	3389.2	-0.00131	3389.3	0.06365
3414.6	1.2745	3427.6	1.85013	3427.6	1.73667	3427.6	1.46351	3427.6	1.30344	3389.3	0	3389.4	0.06378
3414.8	1.38223	3427.8	1.89653	3427.8	1.77177	3427.8	1.5063	3427.8	1.3347	3389.4	0.00111	3389.5	0.06367
3415	1.45213	3428	1.88673	3428	1.75999	3428	1.5066	3428	1.33389	3389.5	0.0022	3389.6	0.06295
3415.2	1.48321	3428.2	1.82448	3428.2	1.70434	3428.2	1.46592	3428.2	1.30228	3389.6	0.00344	3389.7	0.06136
3415.4	1.47596	3428.4	1.71826	3428.4	1.60975	3428.4	1.38885	3428.4	1.2437	3389.7	0.0047	3389.8	0.05887
3415.6	1.43309	3428.6	1.57636	3428.6	1.48436	3428.6	1.2814	3428.6	1.16244	3389.8	0.0054	3389.9	0.05561
3415.8	1.35857	3428.8	1.40909	3428.8	1.33752	3428.8	1.15073	3428.8	1.06309	3389.9	0.00515	3390	0.0518
3416	1.25702	3429	1.22745	3429	1.17781	3429	1.00447	3429	0.95043	3390	0.00377	3390.1	0.0477
3416.2	1.13548	3429.2	1.04142	3429.2	1.01249	3429.2	0.84953	3429.2	0.82907	3390.1	0.00147	3390.2	0.04367
3416.4	0.99995	3429.4	0.85861	3429.4	0.84847	3429.4	0.6931	3429.4	0.70341	3390.2	-0.0014	3390.3	0.03989
3416.6	0.85604	3429.6	0.68482	3429.6	0.69148	3429.6	0.54217	3429.6	0.57761	3390.3	-0.00456	3390.4	0.03633
3416.8	0.70969	3429.8	0.52543	3429.8	0.54516	3429.8	0.40298	3429.8	0.45621	3390.4	-0.00772	3390.5	0.03317
3417	0.56638	3430	0.38306	3430	0.41226	3430	0.28051	3430	0.34422	3390.5	-0.01062	3390.6	0.03021
3417.2	0.43044	3430.2	0.25873	3430.2	0.29558	3430.2	0.17858	3430.2	0.24531	3390.6	-0.01305	3390.7	0.02688
3417.4	0.30492	3430.4	0.15536	3430.4	0.19729	3430.4	0.09869	3430.4	0.16176	3390.7	-0.01496	3390.8	0.02265
3417.6	0.1922	3430.6	0.07566	3430.6	0.11933	3430.6	0.04177	3430.6	0.09512	3390.8	-0.01638	3390.9	0.01718
3417.8	0.09487	3430.8	0.02219	3430.8	0.06346	3430.8	0.00847	3430.8	0.04624	3390.9	-0.01719	3391	0.01038
3418	0.03279	3431	-0.00361	3431	0.03024	3431	-0.00175	3431	0.01443	3391	-0.01729	3391.1	0.00253
3418.2	0.00316	3431.2	-0.00225	3431.2	0.01986	3431.2	0.00534	3431.2	-0.00121	3391.1	-0.01649	3391.2	-0.00557
3418.4	-0.00175	3431.4	0.02463	3431.4	0.01679	3431.4	0.03314	3431.4	-0.00264	3391.2	-0.01427	3391.3	-0.01282
3418.6	0.0204	3431.6	0.07977	3431.6	0.00198	3431.6	0.08215	3431.6	0.01359	3391.3	-0.0153	3391.4	-0.01835
3418.8	0.07086	3431.8	0.1229	3431.8	0.0178	3431.8	0.11541	3431.8	0.04984	3391.4	-0.02083	3391.5	-0.02144
3419	0.14977	3432	0.18315	3432	0.07288	3432	0.16017	3432	0.07563	3391.5	-0.02367	3391.6	-0.02131
3419.2	0.25964	3432.2	0.27668	3432.2	0.16191	3432.2	0.2332	3432.2	0.12238	3391.6	-0.02432	3391.7	-0.01716
3419.4	0.40258	3432.4	0.40267	3432.4	0.28447	3432.4	0.33641	3432.4	0.19237	3391.7	-0.02339	3391.8	-0.01694
3419.6	0.57905	3432.6	0.55946	3432.6	0.43822	3432.6	0.46881	3432.6	0.28408	3391.8	-0.02146	3391.9	-0.02301
3419.8	0.78837	3432.8	0.74407	3432.8	0.61555	3432.8	0.62592	3432.8	0.39335	3391.9	-0.01922	3392	-0.02461
3420	1.02615	3433	0.94953	3433	0.80775	3433	0.80064	3433	0.51442	3392	-0.01687	3392.1	-0.02263
3420.2	1.28578	3433.2	1.16551	3433.2	1.00284	3433.2	0.9847	3433.2	0.64068	3392.1	-0.01441	3392.2	-0.0179
3420.4	1.55786	3433.4	1.37904	3433.4	1.1875	3433.4	1.16797	3433.4	0.76466	3392.2	-0.01188	3392.3	-0.01134
3420.6	1.83078	3433.6	1.5748	3433.6	1.35014	3433.6	1.33881	3433.6	0.8791	3392.3	-0.00857	3392.4	-0.00382
3420.8	2.09204	3433.8	1.73824	3433.8	1.481	3433.8	1.48617	3433.8	0.97695	3392.4	-0.0055	3392.5	0.00388
3421	2.32948	3434	1.85823	3434	1.57164	3434	1.5993	3434	1.05215	3392.5	-0.00304	3392.6	0.01113
3421.2	2.53192	3434.2	1.92881	3434.2	1.61831	3434.2	1.66871	3434.2	1.10037	3392.6	-0.00148	3392.7	0.01725
3421.4	2.68983	3434.4	1.94757	3434.4	1.62113	3434.4	1.69128	3434.4	1.11899	3392.7	-0.000620384	3392.8	0.02177
3421.6	2.79718	3434.6	1.91524	3434.6	1.58136	3434.6	1.66722	3434.6	1.1068	3392.8	-0.00018155	3392.9	0.02446
3421.8	2.85015	3434.8	1.83789	3434.8	1.50223	3434.8	1.60028	3434.8	1.06452	3392.9	0	3393	0.0252
3422	2.84531	3435	1.72451	3435	1.38966	3435	1.49812	3435	0.99641	3393	0.000903114	3393.1	0.0241
3422.2	2.78333	3435.2	1.58306	3435.2	1.25171	3435.2	1.3673	3435.2	0.90776	3393.1	0.00193	3393.2	0.02132
3422.4	2.66896	3435.4	1.42199	3435.4	1.09696	3435.4	1.21549	3435.4	0.80412	3393.2	0.00322	3393.3	0.01727
3422.6	2.51027	3435.6	1.24913	3435.6	0.93386	3435.6	1.05148	3435.6	0.6919	3393.3	0.00463	3393.4	0.0122
3422.8	2.31811	3435.8	1.07099	3435.8	0.77051	3435.8	0.88306	3435.8	0.57678	3393.4	0.00613	3393.5	0.00632
3423	2.10151	3436	0.89385	3436	0.61407	3436	0.71716	3436	0.46426	3393.5	0.00736	3393.6	-0.000350916
3423.2	1.86814	3436.2	0.72332	3436.2	0.46992	3436.2	0.56077	3436.2	0.35892	3393.6	0.00764	3393.7	-0.00782
3423.4	1.62609	3436.4	0.56526	3436.4	0.34138	3436.4	0.41927	3436.4	0.26383	3393.7	0.0061	3393.8	-0.00793
3423.6	1.38273	3436.6	0.42374	3436.6	0.232	3436.6	0.2972	3436.6	0.181	3393.8	0.00197	3393.9	0.00136
3423.8	1.14378	3436.8	0.30086	3436.8	0.14449	3436.8	0.1969	3436.8	0.11202	3393.9	-0.00484	3394	0.00998
3424	0.91439	3437	0.19771	3437	0.0788	3437	0.11761	3437	0.05836	3394	-0.0043	3394.1	0.01841
3424.2	0.69901	3437.2	0.11472	3437.2	0.03454	3437.2	0.05883	3437.2	0.02039	3394.1	-0.0027	3394.2	0.02692
3424.4	0.50128	3437.4	0.0524	3437.4	0.01079	3437.4	0.02009	3437.4	-0.00101	3394.2	-0.00175	3394.3	0.03565
3424.6	0.3262	3437.6	0.01212	3437.6	0.00629	3437.6	0.00122	3437.6	-0.00327	3394.3	-0.000887894	3394.4	0.04434
3424.8	0.17945	3437.8	-0.00319	3437.8	0.01527	3437.8	0.00368	3437.8	0.00895	3394.4	3.24838e-05	3394.5	0.05198
3425	0.06714	3438	0.00962	3438	0.02399	3438	0.01314	3438	0.0256	3394.5	0.0013	3394.6	0.05766
3425.2	-0.00719	3438.2	0.02783	3438.2	0.05157	3438.2	0.02029	3438.2	0.06049	3394.6	0.003	3394.7	0.06065
3425.4	0.01689	3438.4	0.06544	3438.4	0.09986	3438.4	0.04726	3438.4	0.11366	3394.7	0.00493	3394.8	0.06042
3425.6	0.09996	3438.6	0.13638	3438.6	0.16976	3438.6	0.09512	3438.6	0.18491	3394.8	0.00667	3394.9	0.05729
3425.8	0.23222	3438.8	0.23945	3438.8	0.26211	3438.8	0.16441	3438.8	0.27355	3394.9	0.00777	3395	0.05194
3426	0.41353	3439	0.37169	3439	0.37774	3439	0.25489	3439	0.3768	3395	0.00782	3395.1	0.045
3426.2	0.6436	3439.2	0.52792	3439.2	0.51401	3439.2	0.36582	3439.2	0.49031	3395.1	0.00642	3395.2	0.03705
3426.4	0.92005	3439.4	0.70265	3439.4	0.66642	3439.4	0.49474	3439.4	0.60895	3395.2	0.00354	3395.3	0.02852
3426.6	1.23506	3439.6	0.88833	3439.6	0.82779	3439.6	0.63592	3439.6	0.72654	3395.3	-0.000339918	3395.4	0.01987
3426.8	1.57905	3439.8	1.07544	3439.8	0.98872	3439.8	0.78103	3439.8	0.8369	3395.4	-0.00426	3395.5	0.01159
3427	1.93938	3440	1.25353	3440	1.13986	3440	0.92033	3440	0.93463	3395.5	-0.0073	3395.6	0.00409
3427.2	2.3	3440.2	1.4121	3440.2	1.27259	3440.2	1.04321	3440.2	1.01402	3395.6	-0.0089	3395.7	0.00136
3427.4	2.64415	3440.4	1.5411	3440.4	1.37889	3440.4	1.14166	3440.4	1.07235	3395.7	-0.00878	3395.8	0.000432527
3427.6	2.95349	3440.6	1.63256	3440.6	1.454	3440.6	1.21091	3440.6	1.1083	3395.8	-0.00715	3395.9	0.00101
3427.8	3.21043	3440.8	1.68127	3440.8	1.49468	3440.8	1.2485	3440.8	1.11906	3395.9	-0.00486	3396	0.00288
3428	3.40054	3441	1.68515	3441	1.49927	3441	1.25401	3441	1.10391	3396	-0.00281	3396.1	0.00704
3428.2	3.50978	3441.2	1.64582	3441.2	1.46798	3441.2	1.22717	3441.2	1.06433	3396.1	-0.00164	3396.2	0.01197
3428.4	3.5319	3441.4	1.57016	3441.4	1.40257	3441.4	1.17026	3441.4	1.00251	3396.2	-0.00146	3396.3	0.01689
3428.6	3.46958	3441.6	1.46666	3441.6	1.30841	3441.6	1.0886	3441.6	0.9211	3396.3	-0.00169	3396.4	0.02166
3428.8	3.32968	3441.8	1.34347	3441.8	1.1923	3441.8	0.98848	3441.8	0.8253	3396.4	-0.00161	3396.5	0.02641
3429	3.12346	3442	1.20826	3442	1.06043	3442	0.87605	3442	0.72107	3396.5	-0.00068488	3396.6	0.03104
3429.2	2.86481	3442.2	1.06592	3442.2	0.91883	3442.2	0.75697	3442.2	0.61353	3396.6	0.00149	3396.7	0.03544
3429.4	2.56859	3442.4	0.91975	3442.4	0.77378	3442.4	0.63683	3442.4	0.50714	3396.7	0.00513	3396.8	0.0394
3429.6	2.24907	3442.6	0.77179	3442.6	0.63052	3442.6	0.51989	3442.6	0.4059	3396.8	0.0071	3396.9	0.04233
3429.8	1.92137	3442.8	0.62373	3442.8	0.49327	3442.8	0.40918	3442.8	0.31314	3396.9	0.00992	3397	0.04397
3430	1.5985	3443	0.47914	3443	0.36603	3443	0.30744	3443	0.23079	3397	0.0145	3397.1	0.04426
3430.2	1.28952	3443.2	0.34345	3443.2	0.25264	3443.2	0.21633	3443.2	0.15962	3397.1	0.02058	3397.2	0.04353
3430.4	1.00133	3443.4	0.22391	3443.4	0.157	3443.4	0.13728	3443.4	0.09984	3397.2	0.02716	3397.3	0.04246
3430.6	0.74017	3443.6	0.12693	3443.6	0.0828	3443.6	0.0726	3443.6	0.0525	3397.3	0.03287	3397.4	0.04176
3430.8	0.51165	3443.8	0.05596	3443.8	0.03181	3443.8	0.02477	3443.8	0.01938	3397.4	0.03637	3397.5	0.04203
3431	0.31981	3444	0.01147	3444	0.00518	3444	-0.00398	3444	0.000872856	3397.5	0.03682	3397.6	0.0438
3431.2	0.16881	3444.2	-0.00686	3444.2	0.00366	3444.2	0.00487	3444.2	-0.00283	3397.6	0.03431	3397.7	0.04741
3431.4	0.06363	3444.4	-0.00267	3444.4	0.02528	3444.4	0.03528	3444.4	0.0085	3397.7	0.02996	3397.8	0.05301
3431.6	0.00726	3444.6	0.021	3444.6	0.06967	3444.6	0.08249	3444.6	0.03529	3397.8	0.02534	3397.9	0.06063
3431.8	0.01801	3444.8	0.06528	3444.8	0.13513	3444.8	0.1446	3444.8	0.077	3397.9	0.02188	3398	0.07042
3432	0.08146	3445	0.13207	3445	0.21864	3445	0.21926	3445	0.13287	3398	0.02052	3398.1	0.08231
3432.2	0.19062	3445.2	0.22255	3445.2	0.3173	3445.2	0.30439	3445.2	0.20085	3398.1	0.02163	3398.2	0.08421
3432.4	0.34624	3445.4	0.3354	3445.4	0.42833	3445.4	0.40013	3445.4	0.27848	3398.2	0.02551	3398.3	0.07448
3432.6	0.54664	3445.6	0.46802	3445.6	0.54862	3445.6	0.50651	3445.6	0.3631	3398.3	0.0324	3398.4	0.06642
3432.8	0.79237	3445.8	0.61559	3445.8	0.67346	3445.8	0.62189	3445.8	0.45169	3398.4	0.04073	3398.5	0.0594
3433	1.08282	3446	0.77071	3446	0.7968	3446	0.74342	3446	0.5413	3398.5	0.04984	3398.6	0.0524
3433.2	1.41249	3446.2	0.92525	3446.2	0.91237	3446.2	0.86728	3446.2	0.62878	3398.6	0.05854	3398.7	0.04497
3433.4	1.77175	3446.4	1.07106	3446.4	1.01428	3446.4	0.98842	3446.4	0.71036	3398.7	0.06538	3398.8	0.03683
3433.6	2.14506	3446.6	1.20011	3446.6	1.09715	3446.6	1.10111	3446.6	0.78237	3398.8	0.06924	3398.9	0.02791
3433.8	2.51312	3446.8	1.30533	3446.8	1.15635	3446.8	1.19972	3446.8	0.84213	3398.9	0.06929	3399	0.01873
3434	2.853	3447	1.38151	3447	1.18921	3447	1.27822	3447	0.88702	3399	0.06546	3399.1	0.01022
3434.2	3.14356	3447.2	1.42645	3447.2	1.19519	3447.2	1.33269	3447.2	0.91411	3399.1	0.0589	3399.2	0.00343
3434.4	3.36875	3447.4	1.43881	3447.4	1.17342	3447.4	1.36178	3447.4	0.92202	3399.2	0.05111	3399.3	-0.00073437
3434.6	3.51343	3447.6	1.41885	3447.6	1.12513	3447.6	1.36374	3447.6	0.91073	3399.3	0.04339	3399.4	-0.00184
3434.8	3.5722	3447.8	1.36908	3447.8	1.05491	3447.8	1.33905	3447.8	0.88063	3399.4	0.03682	3399.5	-0.001
3435	3.54096	3448	1.29321	3448	0.968	3448	1.28998	3448	0.83377	3399.5	0.03203	3399.6	-0.00725
3435.2	3.42432	3448.2	1.19555	3448.2	0.86981	3448.2	1.21739	3448.2	0.773	3399.6	0.02947	3399.7	-0.01029
3435.4	3.23569	3448.4	1.07974	3448.4	0.76512	3448.4	1.12351	3448.4	0.70136	3399.7	0.02958	3399.8	-0.01032
3435.6	2.98828	3448.6	0.95181	3448.6	0.65836	3448.6	1.01336	3448.6	0.62248	3399.8	0.03214	3399.9	-0.00772
3435.8	2.70124	3448.8	0.81821	3448.8	0.55339	3448.8	0.89245	3448.8	0.54044	3399.9	0.03687	3400	-0.00288
3436	2.38961	3449	0.68361	3449	0.45317	3449	0.76571	3449	0.4589	3400	0.03107	3400.1	0.00381
3436.2	2.0658	3449.2	0.55252	3449.2	0.35968	3449.2	0.63841	3449.2	0.38007	3400.1	0.0252	3400.2	0.01187
3436.4	1.74168	3449.4	0.42945	3449.4	0.27414	3449.4	0.5165	3449.4	0.3054	3400.2	0.02276	3400.3	0.02076
3436.6	1.42696	3449.6	0.31853	3449.6	0.1975	3449.6	0.40479	3449.6	0.23578	3400.3	0.02394	3400.4	0.02963
3436.8	1.12904	3449.8	0.22317	3449.8	0.13096	3449.8	0.30638	3449.8	0.17213	3400.4	0.02839	3400.5	0.0375
3437	0.85408	3450	0.14464	3450	0.07601	3450	0.22272	3450	0.11629	3400.5	0.03516	3400.6	0.04364
3437.2	0.6073	3450.2	0.08311	3450.2	0.03481	3450.2	0.15389	3450.2	0.07003	3400.6	0.04294	3400.7	0.04751
3437.4	0.39457	3450.4	0.03879	3450.4	0.0093	3450.4	0.0991	3450.4	0.03406	3400.7	0.05049	3400.8	0.04862
3437.6	0.22259	3450.6	0.01117	3450.6	0.00165	3450.6	0.05706	3450.6	0.0099	3400.8	0.05673	3400.9	0.04673
3437.8	0.09713	3450.8	-0.00054744	3450.8	0.01907	3450.8	0.02649	3450.8	-0.0017	3400.9	0.06061	3401	0.04141
3438	0.02286	3451	0.00735	3451	0.05577	3451	0.00651	3451	0.000206004	3401	0.06111	3401.1	0.0323
3438.2	0.00414	3451.2	0.03626	3451.2	0.11106	3451.2	-0.00202	3451.2	0.01497	3401.1	0.05749	3401.2	0.01935
3438.4	0.0117	3451.4	0.08022	3451.4	0.1843	3451.4	0.0034	3451.4	0.03835	3401.2	0.04893	3401.3	0.01727
3438.6	0.0725	3451.6	0.13549	3451.6	0.27296	3451.6	0.04733	3451.6	0.06866	3401.3	0.04403	3401.4	0.01492
3438.8	0.19017	3451.8	0.19918	3451.8	0.3734	3451.8	0.09929	3451.8	0.10425	3401.4	0.04444	3401.5	0.01037
3439	0.36104	3452	0.26868	3452	0.48229	3452	0.15859	3452	0.14297	3401.5	0.0428	3401.6	0.00518
3439.2	0.58373	3452.2	0.34095	3452.2	0.59509	3452.2	0.22327	3452.2	0.18303	3401.6	0.04073	3401.7	0
3439.4	0.85176	3452.4	0.41341	3452.4	0.7068	3452.4	0.29124	3452.4	0.22334	3401.7	0.03945	3401.8	0.00262
3439.6	1.15438	3452.6	0.48376	3452.6	0.81249	3452.6	0.36034	3452.6	0.2631	3401.8	0.03944	3401.9	0.00536
3439.8	1.48011	3452.8	0.54956	3452.8	0.90702	3452.8	0.42778	3452.8	0.30131	3401.9	0.04055	3402	0.00832
3440	1.81257	3453	0.60843	3453	0.98685	3453	0.49084	3453	0.33628	3402	0.04228	3402.1	0.01146
3440.2	2.13559	3453.2	0.6588	3453.2	1.05043	3453.2	0.54709	3453.2	0.36586	3402.1	0.05156	3402.2	0.01477
3440.4	2.43268	3453.4	0.6988	3453.4	1.09703	3453.4	0.59368	3453.4	0.38837	3402.2	0.06018	3402.3	0.01853
3440.6	2.68745	3453.6	0.72675	3453.6	1.12665	3453.6	0.62906	3453.6	0.40263	3402.3	0.06804	3402.4	0.02299
3440.8	2.88766	3453.8	0.74139	3453.8	1.13929	3453.8	0.65316	3453.8	0.40791	3402.4	0.07552	3402.5	0.02713
3441	3.02434	3454	0.74025	3454	1.13348	3454	0.66501	3454	0.40383	3402.5	0.08304	3402.6	0.02979
3441.2	3.09208	3454.2	0.72308	3454.2	1.10906	3454.2	0.66445	3454.2	0.39046	3402.6	0.09094	3402.7	0.03087
3441.4	3.09118	3454.4	0.69155	3454.4	1.06716	3454.4	0.65199	3454.4	0.36794	3402.7	0.09914	3402.8	0.03013
3441.6	3.02395	3454.6	0.64649	3454.6	1.00916	3454.6	0.62761	3454.6	0.33661	3402.8	0.10688	3402.9	0.02724
3441.8	2.89737	3454.8	0.5898	3454.8	0.93672	3454.8	0.59183	3454.8	0.29849	3402.9	0.11316	3403	0.02207
3442	2.72281	3455	0.52399	3455	0.85145	3455	0.54544	3455	0.25605	3403	0.11705	3403.1	0.01476
3442.2	2.50802	3455.2	0.45116	3455.2	0.7564	3455.2	0.48929	3455.2	0.21156	3403.1	0.11797	3403.2	0.00609
3442.4	2.26063	3455.4	0.37482	3455.4	0.65534	3455.4	0.42555	3455.4	0.16739	3403.2	0.1159	3403.3	-0.0027
3442.6	1.99054	3455.6	0.29961	3455.6	0.55238	3455.6	0.35791	3455.6	0.12569	3403.3	0.11137	3403.4	-0.01034
3442.8	1.70632	3455.8	0.22928	3455.8	0.45236	3455.8	0.29015	3455.8	0.08839	3403.4	0.10505	3403.5	-0.01587
3443	1.4174	3456	0.16644	3456	0.36034	3456	0.22591	3456	0.05688	3403.5	0.09805	3403.6	-0.01856
3443.2	1.13447	3456.2	0.11231	3456.2	0.28038	3456.2	0.16792	3456.2	0.03237	3403.6	0.09113	3403.7	-0.01804
3443.4	0.86728	3456.4	0.06762	3456.4	0.21487	3456.4	0.11697	3456.4	0.0155	3403.7	0.08405	3403.8	-0.01744
3443.6	0.62468	3456.6	0.03284	3456.6	0.16378	3456.6	0.07336	3456.6	0.00555	3403.8	0.07645	3403.9	-0.01693
3443.8	0.41466	3456.8	0.00884	3456.8	0.12495	3456.8	0.03825	3456.8	0.00102	3403.9	0.06799	3404	-0.01363
3444	0.2436	3457	-0.00165	3457	0.09464	3457	0.01287	3457	-9.44247e-05	3404	0.05833	3404.1	-0.00781
3444.2	0.11698	3457.2	0.00301	3457.2	0.06953	3457.2	-0.00126	3457.2	0.000132536	3404.1	0.04753	3404.2	-1.41763e-05
3444.4	0.03785	3457.4	0.03295	3457.4	0.04777	3457.4	-0.00243	3457.4	0.00112	3404.2	0.0363	3404.3	0.00907
3444.6	0.00814	3457.6	0.07293	3457.6	0.02906	3457.6	0.00723	3457.6	0.00339	3404.3	0.02563	3404.4	0.01875
3444.8	0.02824	3457.8	0.12095	3457.8	0.01444	3457.8	0.02713	3457.8	0.01169	3404.4	0.0163	3404.5	0.02831
3445	0.09301	3458	0.17439	3458	0.00491	3458	0.0528	3458	0.02548	3404.5	0.00892	3404.6	0.03708
3445.2	0.19896	3458.2	0.23046	3458.2	0.00316	3458.2	0.0726	3458.2	0.04531	3404.6	0.00437	3404.7	0.04455
3445.4	0.34114	3458.4	0.28605	3458.4	0.02641	3458.4	0.10189	3458.4	0.07179	3404.7	0.00304	3404.8	0.05041
3445.6	0.51646	3458.6	0.33991	3458.6	0.06398	3458.6	0.13855	3458.6	0.10483	3404.8	0.00483	3404.9	0.05457
3445.8	0.72027	3458.8	0.39315	3458.8	0.10823	3458.8	0.17963	3458.8	0.1437	3404.9	0.00491	3405	0.05703
3446	0.94487	3459	0.4476	3459	0.1594	3459	0.22247	3459	0.18766	3405	0.00263	3405.1	0.05796
3446.2	1.18092	3459.2	0.50479	3459.2	0.21677	3459.2	0.26416	3459.2	0.23546	3405.1	0.00147	3405.2	0.05776
3446.4	1.41786	3459.4	0.56502	3459.4	0.27829	3459.4	0.30162	3459.4	0.28465	3405.2	0	3405.3	0.05671
3446.6	1.64396	3459.6	0.62624	3459.6	0.34062	3459.6	0.33105	3459.6	0.33177	3405.3	0.00568	3405.4	0.05506
3446.8	1.84809	3459.8	0.68367	3459.8	0.3995	3459.8	0.34994	3459.8	0.37348	3405.4	0.00962	3405.5	0.05338
3447	2.02142	3460	0.73183	3460	0.45082	3460	0.35802	3460	0.40715	3405.5	0.01206	3405.6	0.05247
3447.2	2.15785	3460.2	0.76603	3460.2	0.49118	3460.2	0.35577	3460.2	0.43109	3405.6	0.01461	3405.7	0.05315
3447.4	2.25341	3460.4	0.78226	3460.4	0.51816	3460.4	0.34516	3460.4	0.44476	3405.7	0.01956	3405.8	0.05604
3447.6	2.30674	3460.6	0.77883	3460.6	0.53109	3460.6	0.32854	3460.6	0.44859	3405.8	0.02654	3405.9	0.0613
3447.8	2.31767	3460.8	0.75641	3460.8	0.53029	3460.8	0.30791	3460.8	0.44333	3405.9	0.02913	3406	0.06896
3448	2.28621	3461	0.71687	3461	0.51651	3461	0.28488	3461	0.43005	3406	0.03815	3406.1	0.07902
3448.2	2.2108	3461.2	0.66289	3461.2	0.49039	3461.2	0.26031	3461.2	0.40979	3406.1	0.05376	3406.2	0.09132
3448.4	2.09373	3461.4	0.59782	3461.4	0.45269	3461.4	0.23406	3461.4	0.38319	3406.2	0.07526	3406.3	0.10568
3448.6	1.94143	3461.6	0.52547	3461.6	0.40492	3461.6	0.20594	3461.6	0.35197	3406.3	0.1025	3406.4	0.12215
3448.8	1.76031	3461.8	0.44965	3461.8	0.34926	3461.8	0.17614	3461.8	0.31787	3406.4	0.13508	3406.5	0.14094
3449	1.56016	3462	0.37368	3462	0.28923	3462	0.14511	3462	0.28253	3406.5	0.17213	3406.6	0.16235
3449.2	1.351	3462.2	0.30093	3462.2	0.22926	3462.2	0.11387	3462.2	0.24763	3406.6	0.21286	3406.7	0.18659
3449.4	1.14008	3462.4	0.23528	3462.4	0.17358	3462.4	0.08424	3462.4	0.21401	3406.7	0.2565	3406.8	0.21362
3449.6	0.934	3462.6	0.18041	3462.6	0.12504	3462.6	0.05808	3462.6	0.18205	3406.8	0.30231	3406.9	0.24308
3449.8	0.73808	3462.8	0.13915	3462.8	0.08531	3462.8	0.03651	3462.8	0.15159	3406.9	0.3495	3407	0.27439
3450	0.55718	3463	0.11344	3463	0.05461	3463	0.02018	3463	0.12217	3407	0.39682	3407.1	0.30714
3450.2	0.3961	3463.2	0.10381	3463.2	0.03164	3463.2	0.00917	3463.2	0.09395	3407.1	0.44281	3407.2	0.34076
3450.4	0.2585	3463.4	0.10995	3463.4	0.01584	3463.4	0.00435	3463.4	0.06797	3407.2	0.48622	3407.3	0.37419
3450.6	0.14793	3463.6	0.13092	3463.6	0.00779	3463.6	0.00555	3463.6	0.0456	3407.3	0.52631	3407.4	0.406
3450.8	0.06808	3463.8	0.14001	3463.8	0.00758	3463.8	0.01328	3463.8	0.02834	3407.4	0.5627	3407.5	0.43458
3451	0.0212	3464	0.09547	3464	0.01484	3464	0.02035	3464	0.01699	3407.5	0.59505	3407.6	0.45873
3451.2	0.00721	3464.2	0.06027	3464.2	0.02419	3464.2	0.02615	3464.2	0.01198	3407.6	0.62297	3407.7	0.47761
3451.4	0.02366	3464.4	0.03403	3464.4	0.03656	3464.4	0.03789	3464.4	0.01352	3407.7	0.64629	3407.8	0.49078
3451.6	0.05139	3464.6	0.01564	3464.6	0.05182	3464.6	0.05474	3464.6	0.01269	3407.8	0.66458	3407.9	0.49845
3451.8	0.10282	3464.8	0.00524	3464.8	0.06869	3464.8	0.07578	3464.8	0.00286	3407.9	0.67705	3408	0.50119
3452	0.17301	3465	0.00291	3465	0.07629	3465	0.09939	3465	-0.00168	3408	0.6827	3408.1	0.50001
3452.2	0.25726	3465.2	-0.00392	3465.2	0.08243	3465.2	0.1246	3465.2	-0.00165	3408.1	0.68081	3408.2	0.49549
3452.4	0.35097	3465.4	-0.00554	3465.4	0.08989	3465.4	0.15008	3465.4	0.00198	3408.2	0.67131	3408.3	0.48755
3452.6	0.45082	3465.6	-0.00346	3465.6	0.09841	3465.6	0.17388	3465.6	0.008	3408.3	0.65471	3408.4	0.47631
3452.8	0.55365	3465.8	0.000517344	3465.8	0.10791	3465.8	0.19415	3465.8	0.0149	3408.4	0.63288	3408.5	0.46223
3453	0.65579	3466	0.00468	3466	0.11885	3466	0.20925	3466	0.02135	3408.5	0.60815	3408.6	0.44579
3453.2	0.75403	3466.2	0.00815	3466.2	0.13109	3466.2	0.21878	3466.2	0.02652	3408.6	0.58259	3408.7	0.4273
3453.4	0.8447	3466.4	0.00994	3466.4	0.14368	3466.4	0.22306	3466.4	0.0303	3408.7	0.55799	3408.8	0.40718
3453.6	0.92264	3466.6	0.00875	3466.6	0.15515	3466.6	0.22239	3466.6	0.03228	3408.8	0.53553	3408.9	0.38578
3453.8	0.98276	3466.8	0.0037	3466.8	0.16355	3466.8	0.21608	3466.8	0.03192	3408.9	0.51601	3409	0.36334
3454	1.02183	3467	0.00671	3467	0.16659	3467	0.2034	3467	0.02906	3409	0.49953	3409.1	0.33995
3454.2	1.03668	3467.2	0.01436	3467.2	0.16346	3467.2	0.18496	3467.2	0.02373	3409.1	0.48605	3409.2	0.31593
3454.4	1.02649	3467.4	0.01781	3467.4	0.1545	3467.4	0.16238	3467.4	0.01647	3409.2	0.47534	3409.3	0.29198
3454.6	0.99241	3467.6	0.0175	3467.6	0.14066	3467.6	0.13773	3467.6	0.01326	3409.3	0.46632	3409.4	0.26887
3454.8	0.93486	3467.8	0.01404	3467.8	0.12335	3467.8	0.11269	3467.8	0.01412	3409.4	0.45751	3409.5	0.24727
3455	0.85704	3468	0.00887	3468	0.10372	3468	0.08839	3468	0.01322	3409.5	0.44764	3409.6	0.22739
3455.2	0.76282	3468.2	0.0077	3468.2	0.08292	3468.2	0.06598	3468.2	0.01096	3409.6	0.43567	3409.7	0.20894
3455.4	0.65669	3468.4	0.00516	3468.4	0.06184	3468.4	0.046	3468.4	0.00775	3409.7	0.42052	3409.8	0.19123
3455.6	0.54481	3468.6	0.00181	3468.6	0.0419	3468.6	0.02886	3468.6	0.00449	3409.8	0.40128	3409.9	0.17355
3455.8	0.43339	3468.8	-0.00172	3468.8	0.02485	3468.8	0.01517	3468.8	0.00187	3409.9	0.37734	3410	0.15532
3456	0.32816	3469	-0.00621	3469	0.01189	3469	0.00551	3469	-0.000154973	3410	0.34841	3410.1	0.13638
3456.2	0.23375	3469.2	-0.00506	3469.2	0.00384	3469.2	0.000119794	3469.2	-0.00148	3410.1	0.3148	3410.2	0.11683
3456.4	0.15333	3469.4	-0.0054	3469.4	-0.00488	3469.4	-0.00109	3469.4	-0.00136	3410.2	0.27762	3410.3	0.09699
3456.6	0.08932	3469.6	-0.01321	3469.6	-0.00827	3469.6	0.00196	3469.6	0.000265621	3410.3	0.23822	3410.4	0.07743
3456.8	0.04367	3469.8	-0.02857	3469.8	-0.01129	3469.8	0.00609	3469.8	0.00273	3410.4	0.19789	3410.5	0.05882
3457	0.01722	3470	-0.02305	3470	-0.01295	3470	0.01053	3470	0.00496	3410.5	0.158	3410.6	0.04174
3457.2	0.00399	3470.2	-0.01299	3470.2	-0.00815	3470.2	0.01382	3470.2	0.00571	3410.6	0.11991	3410.7	0.02699
3457.4	0.00752	3470.4	-0.0061	3470.4	-0.00576	3470.4	0.0161	3470.4	0.00527	3410.7	0.08516	3410.8	0.01545
3457.6	0.02726	3470.6	-0.00147	3470.6	-0.01015	3470.6	0.01776	3470.6	0.00428	3410.8	0.05538	3410.9	0.00776
3457.8	0.06182	3470.8	0.00090304	3470.8	-0.00983	3470.8	0.01908	3470.8	0.00289	3410.9	0.03218	3411	0.00407
3458	0.10943	3471	0.00038139	3471	-0.00678	3471	0.01991	3471	0.00142	3411	0.01623	3411.1	0.00451
3458.2	0.16917	3471.2	-0.00448	3471.2	-0.00289	3471.2	0.01996	3471.2	0.00038735	3411.1	0.00749	3411.2	0.00916
3458.4	0.23974	3471.4	0.00469	3471.4	-0.00030617	3471.4	0.01916	3471.4	4.83995e-05	3411.2	0.00536	3411.3	0.01639
3458.6	0.31853	3471.6	0.01634	3471.6	-0.00128	3471.6	0.0179	3471.6	1.32081e-05	3411.3	0.00839	3411.4	0.02572
3458.8	0.40353	3471.8	0.02206	3471.8	0.000574418	3471.8	0.01685	3471.8	0.000228252	3411.4	0.01571	3411.5	0.03671
3459	0.49318	3472	0.02181	3472	0.0103	3472	0.01673	3472	0.000679643	3411.5	0.0271	3411.6	0.04914
3459.2	0.58677	3472.2	0.01638	3472.2	0.01293	3472.2	0.01779	3472.2	0.00107	3411.6	0.04184	3411.7	0.06295
3459.4	0.68276	3472.4	0.00699	3472.4	0.00844	3472.4	0.0193	3472.4	0.000905224	3411.7	0.05894	3411.8	0.07832
3459.6	0.7777	3472.6	-0.0049	3472.6	0.00893	3472.6	0.02167	3472.6	0.000912065	3411.8	0.07735	3411.9	0.09544
3459.8	0.86651	3472.8	-0.01755	3472.8	0.01789	3472.8	0.02456	3472.8	0.00165	3411.9	0.0964	3412	0.11417
3460	0.94354	3473	-0.03295	3473	0.02029	3473	0.02589	3473	0.00341	3412	0.1161	3412.1	0.13421
3460.2	1.00433	3473.2	-0.04404	3473.2	0.01723	3473.2	0.02489	3473.2	0.00637	3412.1	0.13736	3412.2	0.15516
3460.4	1.0461	3473.4	-0.04766	3473.4	0.01071	3473.4	0.02222	3473.4	0.00746	3412.2	0.16167	3412.3	0.1765
3460.6	1.06888	3473.6	-0.04295	3473.6	0.00231	3473.6	0.01905	3473.6	0.00676	3412.3	0.19009	3412.4	0.19818
3460.8	1.07415	3473.8	-0.03066	3473.8	-0.00655	3473.8	0.01653	3473.8	0.00666	3412.4	0.22303	3412.5	0.22107
3461	1.06313	3474	-0.01266	3474	-0.01514	3474	0.01525	3474	0.00691	3412.5	0.26029	3412.6	0.24643
3461.2	1.03787	3474.2	-0.00405	3474.2	-0.02302	3474.2	0.01497	3474.2	0.0072	3412.6	0.3005	3412.7	0.27531
3461.4	0.99909	3474.4	-0.00178	3474.4	-0.03002	3474.4	0.01489	3474.4	0.00713	3412.7	0.3419	3412.8	0.30844
3461.6	0.94633	3474.6	0.00134	3474.6	-0.03591	3474.6	0.01451	3474.6	0.00596	3412.8	0.38326	3412.9	0.34612
3461.8	0.88051	3474.8	0.00418	3474.8	-0.03964	3474.8	0.01328	3474.8	0.00324	3412.9	0.42423	3413	0.38789
3462	0.80458	3475	0.00656	3475	-0.0399	3475	0.01092	3475	0.00439	3413	0.4651	3413.1	0.43299
3462.2	0.72225	3475.2	0.00812	3475.2	-0.03572	3475.2	0.00827	3475.2	0.006	3413.1	0.50612	3413.2	0.48037
3462.4	0.63841	3475.4	0.00779	3475.4	-0.02741	3475.4	0.0069	3475.4	0.00623	3413.2	0.54737	3413.3	0.52891
3462.6	0.55834	3475.6	0.00531	3475.6	-0.0156	3475.6	0.00649	3475.6	0.00557	3413.3	0.58879	3413.4	0.57778
3462.8	0.48556	3475.8	0.00157	3475.8	0.00158	3475.8	0.00512	3475.8	0.0043	3413.4	0.63033	3413.5	0.62629
3463	0.4218	3476	-0.00211	3476	0.00215	3476	0.00331	3476	0.00244	3413.5	0.67181	3413.6	0.67394
3463.2	0.36683	3476.2	-0.00456	3476.2	0.00567	3476.2	0.00305	3476.2	2.68722e-05	3413.6	0.71292	3413.7	0.72024
3463.4	0.31941	3476.4	-0.0057	3476.4	0.0097	3476.4	0.00632	3476.4	-0.00245	3413.7	0.75331	3413.8	0.76477
3463.6	0.27789	3476.6	-0.00569	3476.6	0.01382	3476.6	0.00994	3476.6	-0.0041	3413.8	0.79244	3413.9	0.80741
3463.8	0.24051	3476.8	-0.00483	3476.8	0.01724	3476.8	0.01614	3476.8	-0.00428	3413.9	0.82973	3414	0.84811
3464	0.20602	3477	-0.00347	3477	0.01926	3477	0.02386	3477	-0.00312	3414	0.86472	3414.1	0.88698
3464.2	0.1737	3477.2	-0.00215	3477.2	0.0199	3477.2	0.03077	3477.2	-0.00134	3414.1	0.89678	3414.2	0.92409
3464.4	0.14275	3477.4	-0.00136	3477.4	0.0195	3477.4	0.03488	3477.4	0.000597621	3414.2	0.92519	3414.3	0.95915
3464.6	0.11253	3477.6	0	3477.6	0.01815	3477.6	0.03599	3477.6	0.00217	3414.3	0.94898	3414.4	0.99165
3464.8	0.08278	3477.8	0.00185	3477.8	0.01525	3477.8	0.03608	3477.8	0.0033	3414.4	0.96695	3414.5	1.0207
3465	0.05469	3478	0.00289	3478	0.0119	3478	0.03567	3478	0.00313	3414.5	0.97715	3414.6	1.04539
3465.2	0.03025	3478.2	0.00231	3478.2	0.00934	3478.2	0.03402	3478.2	0.000991494	3414.6	0.97807	3414.7	1.06479
3465.4	0.01058	3478.4	0.000795672	3478.4	0.00639	3478.4	0.03145	3478.4	-0.00147	3414.7	0.96952	3414.8	1.07769
3465.6	0.00351	3478.6	-0.00128	3478.6	0.00525	3478.6	0.02931	3478.6	-0.00321	3414.8	0.95199	3414.9	1.08323
3465.8	0.00625	3478.8	-0.00424	3478.8	0.00398	3478.8	0.02771	3478.8	-0.00422	3414.9	0.92664	3415	1.08083
3466	0.01473	3479	-0.00812	3479	0.00155	3479	0.02675	3479	-0.00402	3415	0.89503	3415.1	1.07006
3466.2	0.02891	3479.2	-0.01155	3479.2	-0.00134	3479.2	0.02789	3479.2	-0.00224	3415.1	0.85899	3415.2	1.05158
3466.4	0.04873	3479.4	-0.01325	3479.4	-0.00423	3479.4	0.03117	3479.4	-0.00052713	3415.2	0.82009	3415.3	1.02641
3466.6	0.07384	3479.6	-0.01246	3479.6	-0.00684	3479.6	0.03513	3479.6	0.00229	3415.3	0.77898	3415.4	0.99549
3466.8	0.10397	3479.8	-0.0093	3479.8	-0.00826	3479.8	0.03711	3479.8	0.00572	3415.4	0.73544	3415.5	0.96026
3467	0.13734	3480	-0.00557	3480	-0.00812	3480	0.03642	3480	0.00811	3415.5	0.68912	3415.6	0.92199
3467.2	0.17034	3480.2	-0.00229	3480.2	-0.00909	3480.2	0.03428	3480.2	0.00914	3415.6	0.63956	3415.7	0.88128
3467.4	0.19807	3480.4	0.000738303	3480.4	-0.01025	3480.4	0.03055	3480.4	0.0091	3415.7	0.58695	3415.8	0.83888
3467.6	0.21527	3480.6	0.00367	3480.6	-0.01124	3480.6	0.02493	3480.6	0.00755	3415.8	0.53256	3415.9	0.79567
3467.8	0.21894	3480.8	0.00686	3480.8	-0.01202	3480.8	0.01794	3480.8	0.00434	3415.9	0.47836	3416	0.75216
3468	0.20971	3481	0.00967	3481	-0.01067	3481	0.01066	3481	0	3416	0.42654	3416.1	0.70892
3468.2	0.1906	3481.2	0.01011	3481.2	-0.00579	3481.2	0.00426	3481.2	-0.00374	3416.1	0.37877	3416.2	0.6663
3468.4	0.16532	3481.4	0.01229	3481.4	0.000299439	3481.4	0	3481.4	-0.00748	3416.2	0.33556	3416.3	0.6241
3468.6	0.13721	3481.6	0.01543	3481.6	0.0052	3481.6	-0.000256765	3481.6	-0.01071	3416.3	0.29624	3416.4	0.58188
3468.8	0.1088	3481.8	0.01879	3481.8	0.00762	3481.8	-0.00181	3481.8	-0.01311	3416.4	0.2597	3416.5	0.53922
3469	0.08212	3482	0.02145	3482	0.00889	3482	-0.00499	3482	-0.01443	3416.5	0.22511	3416.6	0.49603
3469.2	0.05863	3482.2	0.02336	3482.2	0.00908	3482.2	-0.00816	3482.2	-0.01495	3416.6	0.192	3416.7	0.4528
3469.4	0.03902	3482.4	0.02481	3482.4	0.00681	3482.4	-0.01034	3482.4	-0.014	3416.7	0.16017	3416.8	0.41011
3469.6	0.02382	3482.6	0.0255	3482.6	0.00346	3482.6	-0.01127	3482.6	-0.01208	3416.8	0.12988	3416.9	0.36878
3469.8	0.01326	3482.8	0.02603	3482.8	0.00032831	3482.8	-0.01114	3482.8	-0.0095	3416.9	0.10185	3417	0.32943
3470	0.00671	3483	0.02696	3483	-0.00138	3483	-0.01036	3483	-0.00713	3417	0.07693	3417.1	0.29229
3470.2	0.00297	3483.2	0.02862	3483.2	-0.000801005	3483.2	-0.00975	3483.2	-0.00586	3417.1	0.05555	3417.2	0.2575
3470.4	0	3483.4	0.03055	3483.4	0.00147	3483.4	-0.01193	3483.4	-0.00577	3417.2	0.03788	3417.3	0.22528
3470.6	0.00299	3483.6	0.03181	3483.6	0.00209	3483.6	-0.01257	3483.6	-0.00582	3417.3	0.0238	3417.4	0.1958
3470.8	0.01126	3483.8	0.0311	3483.8	0	3483.8	-0.00985	3483.8	-0.00504	3417.4	0.01318	3417.5	0.16921
3471	0.0195	3484	0.02762	3484	-0.00523	3484	-0.00381	3484	-0.00372	3417.5	0.00595	3417.6	0.14577
3471.2	0.02609	3484.2	0.02113	3484.2	-0.01072	3484.2	0.00511	3484.2	-0.00215	3417.6	0.00191	3417.7	0.12524
3471.4	0.03024	3484.4	0.01583	3484.4	-0.01548	3484.4	0.01633	3484.4	-0.000522186	3417.7	0.00482	3417.8	0.10683
3471.6	0.03102	3484.6	0.00897	3484.6	-0.01786	3484.6	0.02904	3484.6	0.000708557	3417.8	0.01274	3417.9	0.08986
3471.8	0.02657	3484.8	0.000205245	3484.8	-0.01873	3484.8	0.04075	3484.8	0.00143	3417.9	0.02267	3418	0.07404
3472	0.0174	3485	-0.00813	3485	-0.01894	3485	0.04901	3485	0.0017	3418	0.03499	3418.1	0.05941
3472.2	0.0056	3485.2	-0.01359	3485.2	-0.01957	3485.2	0.05346	3485.2	0.00165	3418.1	0.04979	3418.2	0.04625
3472.4	-0.00625	3485.4	-0.01477	3485.4	-0.02101	3485.4	0.05474	3485.4	0.00154	3418.2	0.06662	3418.3	0.03507
3472.6	-0.01401	3485.6	-0.01178	3485.6	-0.02264	3485.6	0.05382	3485.6	0.00149	3418.3	0.08492	3418.4	0.02652
3472.8	-0.01423	3485.8	-0.00597	3485.8	-0.02387	3485.8	0.05183	3485.8	0.00155	3418.4	0.1043	3418.5	0.0205
3473	-0.00591	3486	0.000973718	3486	-0.02433	3486	0.04926	3486	0.00147	3418.5	0.12475	3418.6	0.01611
3473.2	0.00417	3486.2	0.00773	3486.2	-0.02377	3486.2	0.04587	3486.2	0.00136	3418.6	0.14656	3418.7	0.01257
3473.4	0.00847	3486.4	0.01326	3486.4	-0.0223	3486.4	0.04222	3486.4	0.000345463	3418.7	0.17032	3418.8	0.00932
3473.6	0.01401	3486.6	0.01755	3486.6	-0.02084	3486.6	0.03962	3486.6	-0.00122	3418.8	0.19682	3418.9	0.00626
3473.8	0.0196	3486.8	0.02155	3486.8	-0.01351	3486.8	0.03839	3486.8	-0.00213	3418.9	0.22662	3419	0.00401
3474	0.02495	3487	0.02496	3487	-0.00924	3487	0.03798	3487	-0.00219	3419	0.2599	3419.1	0.00369
3474.2	0.02943	3487.2	0.02723	3487.2	-0.0054	3487.2	0.03809	3487.2	-0.00139	3419.1	0.29703	3419.2	0.00677
3474.4	0.0323	3487.4	0.01824	3487.4	2.72221e-05	3487.4	0.03824	3487.4	0.000117965	3419.2	0.33823	3419.3	0.02052
3474.6	0.03327	3487.6	0.00844	3487.6	0.00504	3487.6	0.03776	3487.6	0.00216	3419.3	0.38349	3419.4	0.03981
3474.8	0.03196	3487.8	0.00152	3487.8	0.00799	3487.8	0.0366	3487.8	0.00443	3419.4	0.43235	3419.5	0.06407
3475	0.02793	3488	-0.00101	3488	0.00772	3488	0.03566	3488	0.00643	3419.5	0.48369	3419.6	0.09258
3475.2	0.02108	3488.2	0.00189	3488.2	0.00889	3488.2	0.03466	3488.2	0.00778	3419.6	0.53654	3419.7	0.1246
3475.4	0.01603	3488.4	0.01036	3488.4	0.00738	3488.4	0.0326	3488.4	0.00805	3419.7	0.59036	3419.8	0.15923
3475.6	0.01539	3488.6	0.02253	3488.6	0.00345	3488.6	0.03021	3488.6	0.00662	3419.8	0.64452	3419.9	0.19582
3475.8	0.01495	3488.8	0.03645	3488.8	-0.00214	3488.8	0.02775	3488.8	0.00399	3419.9	0.69843	3420	0.23433
3476	0.01167	3489	0.04934	3489	-0.0083	3489	0.02488	3489	0.00468	3420	0.75165	3420.1	0.27483
3476.2	0.00474	3489.2	0.05858	3489.2	-0.01399	3489.2	0.02173	3489.2	0.00486	3420.1	0.80326	3420.2	0.31717
3476.4	0.0105	3489.4	0.0635	3489.4	-0.01796	3489.4	0.01856	3489.4	0.00412	3420.2	0.85234	3420.3	0.36098
3476.6	0.02103	3489.6	0.0646	3489.6	-0.01828	3489.6	0.01539	3489.6	0.00226	3420.3	0.89815	3420.4	0.406
3476.8	0.02734	3489.8	0.06319	3489.8	-0.01463	3489.8	0.01206	3489.8	-0.000130729	3420.4	0.94001	3420.5	0.45193
3477	0.0315	3490	0.06014	3490	-0.00913	3490	0.00892	3490	-0.00191	3420.5	0.97752	3420.6	0.49836
3477.2	0.03412	3490.2	0.05579	3490.2	-0.00784	3490.2	0.00646	3490.2	-0.00245	3420.6	1.01032	3420.7	0.54469
3477.4	0.03405	3490.4	0.05022	3490.4	-0.00556	3490.4	0.00491	3490.4	-0.00172	3420.7	1.03791	3420.8	0.58976
3477.6	0.03044	3490.6	0.04447	3490.6	0.00020306	3490.6	0.0035	3490.6	-0.00129	3420.8	1.05997	3420.9	0.6321
3477.8	0.02303	3490.8	0.03998	3490.8	0.00305	3490.8	0.00185	3490.8	-0.00163	3420.9	1.0767	3421	0.67048
3478	0.0127	3491	0.03715	3491	0.00554	3491	4.88709e-05	3491	-0.000907779	3421	1.08881	3421.1	0.70363
3478.2	0.00168	3491.2	0.03571	3491.2	0.00993	3491.2	-0.0019	3491.2	0.000503893	3421.1	1.09735	3421.2	0.73061
3478.4	-0.00698	3491.4	0.03478	3491.4	0.01445	3491.4	-0.00363	3491.4	0.00241	3421.2	1.10285	3421.3	0.75141
3478.6	-0.00961	3491.6	0.03327	3491.6	0.01785	3491.6	-0.00422	3491.6	0.00476	3421.3	1.10501	3421.4	0.76642
3478.8	-0.00366	3491.8	0.03075	3491.8	0.01961	3491.8	-0.00327	3491.8	0.00702	3421.4	1.10318	3421.5	0.77595
3479	0.00356	3492	0.02646	3492	0.01858	3492	0.00108	3492	0.00879	3421.5	1.09679	3421.6	0.7802
3479.2	0.00535	3492.2	0.02017	3492.2	0.01355	3492.2	0.00508	3492.2	0.00984	3421.6	1.08524	3421.7	0.77939
3479.4	0.01379	3492.4	0.01322	3492.4	0.0049	3492.4	0.00821	3492.4	0.00994	3421.7	1.06827	3421.8	0.77379
3479.6	0.02466	3492.6	0.0078	3492.6	-0.00186	3492.6	0.01092	3492.6	0.0089	3421.8	1.04599	3421.9	0.76309
3479.8	0.03354	3492.8	0.00433	3492.8	-0.000560541	3492.8	0.01384	3492.8	0.00707	3421.9	1.01868	3422	0.74715
3480	0.03716	3493	0.00179	3493	-3.7078e-05	3493	0.01708	3493	0.00547	3422	0.98688	3422.1	0.72634
3480.2	0.03462	3493.2	-0.000705271	3493.2	-0.00165	3493.2	0.02004	3493.2	0.00389	3422.1	0.95093	3422.2	0.70122
3480.4	0.02756	3493.4	-0.00334	3493.4	-0.00548	3493.4	0.02278	3493.4	0.00187	3422.2	0.91115	3422.3	0.67206
3480.6	0.01857	3493.6	-0.00504	3493.6	-0.01001	3493.6	0.02546	3493.6	0.000304828	3422.3	0.86776	3422.4	0.63889
3480.8	0.01027	3493.8	-0.00433	3493.8	-0.014	3493.8	0.02729	3493.8	6.17479e-05	3422.4	0.82097	3422.5	0.6022
3481	0.00434	3494	0	3494	-0.01662	3494	0.02714	3494	0.00132	3422.5	0.77104	3422.6	0.56247
3481.2	0.00162	3494.2	0.00671	3494.2	-0.01866	3494.2	0.02419	3494.2	0.00375	3422.6	0.71826	3422.7	0.52037
3481.4	0.00268	3494.4	0.01534	3494.4	-0.01994	3494.4	0.01839	3494.4	0.00713	3422.7	0.66328	3422.8	0.47672
3481.6	0.00389	3494.6	0.02367	3494.6	-0.01955	3494.6	0.01115	3494.6	0.01095	3422.8	0.60681	3422.9	0.43216
3481.8	0.00691	3494.8	0.02949	3494.8	-0.01685	3494.8	0.00527	3494.8	0.01448	3422.9	0.54943	3423	0.38715
3482	0.01008	3495	0.0317	3495	-0.01203	3495	0.00105	3495	0.0168	3423	0.49186	3423.1	0.34232
3482.2	0.01169	3495.2	0.02979	3495.2	-0.00703	3495.2	-0.00208	3495.2	0.01812	3423.1	0.43466	3423.2	0.298
3482.4	0.01009	3495.4	0.02652	3495.4	-0.00332	3495.4	-0.00341	3495.4	0.01904	3423.2	0.37837	3423.3	0.25452
3482.6	0.00453	3495.6	0.02048	3495.6	-0.0031	3495.6	-0.00294	3495.6	0.01895	3423.3	0.32395	3423.4	0.21251
3482.8	-0.00374	3495.8	0.01393	3495.8	-0.00626	3495.8	-0.00124	3495.8	0.01701	3423.4	0.27254	3423.5	0.17229
3483	-0.00134	3496	0.00881	3496	-0.01097	3496	-0.00482	3496	0.01291	3423.5	0.2251	3423.6	0.13443
3483.2	0.000181885	3496.2	0.00366	3496.2	-0.01707	3496.2	-0.00676	3496.2	0.00699	3423.6	0.18224	3423.7	0.09994
3483.4	0	3496.4	-0.00235	3496.4	-0.02206	3496.4	-0.0048	3496.4	0	3423.7	0.14396	3423.8	0.06975
3483.6	-0.00141	3496.6	-0.00741	3496.6	-0.02415	3496.6	0	3496.6	-0.00428	3423.8	0.11029	3423.9	0.04484
3483.8	-0.00356	3496.8	-0.01031	3496.8	-0.02265	3496.8	0.00557	3496.8	-0.00791	3423.9	0.0813	3424	0.02594
3484	-0.00668	3497	-0.00978	3497	-0.0185	3497	0.01212	3497	-0.01003	3424	0.05652	3424.1	0.0126
3484.2	-0.00982	3497.2	-0.00609	3497.2	-0.01312	3497.2	0.01912	3497.2	-0.01062	3424.1	0.03578	3424.2	0.00462
3484.4	-0.01106	3497.4	-0.000285362	3497.4	-0.00764	3497.4	0.02506	3497.4	-0.00963	3424.2	0.01941	3424.3	0.00173
3484.6	-0.00846	3497.6	0.00692	3497.6	-0.00266	3497.6	0.02892	3497.6	-0.00744	3424.3	0.00787	3424.4	0.00331
3484.8	-0.00142	3497.8	0.01524	3497.8	0.00163	3497.8	0.02947	3497.8	-0.00495	3424.4	0.00186	3424.5	0.00123
3485	0.00821	3498	0.02389	3498	0.0055	3498	0.02661	3498	-0.00322	3424.5	0.00154	3424.6	0.00214
3485.2	0.01716	3498.2	0.03111	3498.2	0.00865	3498.2	0.0215	3498.2	-0.0027	3424.6	0.00531	3424.7	0.00635
3485.4	0.02214	3498.4	0.03537	3498.4	0.00998	3498.4	0.01392	3498.4	-0.00334	3424.7	0.01089	3424.8	0.01336
3485.6	0.02007	3498.6	0.03549	3498.6	0.00872	3498.6	0.00456	3498.6	-0.00455	3424.8	0.02041	3424.9	0.02284
3485.8	0.00931	3498.8	0.03188	3498.8	0.0067	3498.8	-0.00384	3498.8	-0.00567	3424.9	0.03322	3425	0.03464
3486	0.01434	3499	0.02755	3499	0.00482	3499	-0.00916	3499	-0.00584	3425	0.04877	3425.1	0.04869
3486.2	0.01476	3499.2	0.02819	3499.2	0.00276	3499.2	-0.01061	3499.2	-0.00554	3425.1	0.06665	3425.2	0.06508
3486.4	0.01012	3499.4	0.03586	3499.4	0.00117	3499.4	-0.00837	3499.4	-0.00597	3425.2	0.0865	3425.3	0.08414
3486.6	0.00271	3499.6	0.04322	3499.6	0	3499.6	-0.00351	3499.6	-0.00595	3425.3	0.10824	3425.4	0.10604
3486.8	-0.00609	3499.8	0.05034	3499.8	0.00108	3499.8	0.00166	3499.8	-0.00555	3425.4	0.13189	3425.5	0.13066
3487	-0.01557	3500	0.05673	3500	0.00346	3500	0.00536	3500	-0.00479	3425.5	0.15747	3425.6	0.15805
3487.2	-0.02422	3500.2	0.06036	3500.2	0.00715	3500.2	0.01105	3500.2	-0.00354	3425.6	0.18515	3425.7	0.1884
3487.4	-0.03054	3500.4	0.05905	3500.4	0.01178	3500.4	0.01704	3500.4	-0.00159	3425.7	0.21513	3425.8	0.22189
3487.6	-0.03369	3500.6	0.05261	3500.6	0.01643	3500.6	0.02291	3500.6	0.000697683	3425.8	0.24751	3425.9	0.2586
3487.8	-0.03291	3500.8	0.04279	3500.8	0.0207	3500.8	0.02824	3500.8	0.00288	3425.9	0.2823	3426	0.29849
3488	-0.02765	3501	0.03125	3501	0.02448	3501	0.03192	3501	0.0047	3426	0.31986	3426.1	0.34128
3488.2	-0.0174	3501.2	0.01955	3501.2	0.02733	3501.2	0.03297	3501.2	0.00604	3426.1	0.36082	3426.2	0.38652
3488.4	-0.01296	3501.4	0.00921	3501.4	0.02807	3501.4	0.03127	3501.4	0.00677	3426.2	0.40551	3426.3	0.43372
3488.6	-0.02106	3501.6	0.0013	3501.6	0.02599	3501.6	0.02735	3501.6	0.00699	3426.3	0.45426	3426.4	0.48221
3488.8	-0.02558	3501.8	-0.00291	3501.8	0.02133	3501.8	0.02236	3501.8	0.00696	3426.4	0.50677	3426.5	0.53103
3489	-0.02795	3502	-0.00236	3502	0.0149	3502	0.01742	3502	0.00687	3426.5	0.56197	3426.6	0.57932
3489.2	-0.02884	3502.2	0.00345	3502.2	0.00832	3502.2	0.0135	3502.2	0.00685	3426.6	0.61871	3426.7	0.62637
3489.4	-0.03291	3502.4	0.0145	3502.4	0.00291	3502.4	0.01104	3502.4	0.00709	3426.7	0.67562	3426.8	0.6717
3489.6	-0.03743	3502.6	0.02625	3502.6	-0.000946351	3502.6	0.00994	3502.6	0.00718	3426.8	0.73116	3426.9	0.71507
3489.8	-0.0394	3502.8	0.03831	3502.8	-0.002	3502.8	0.00944	3502.8	0.00643	3426.9	0.7841	3427	0.75634
3490	-0.03735	3503	0.04733	3503	-0.00422	3503	0.00802	3503	0.00471	3427	0.83345	3427.1	0.79537
3490.2	-0.03138	3503.2	0.05205	3503.2	-0.00823	3503.2	0.00563	3503.2	0.00241	3427.1	0.87838	3427.2	0.83172
3490.4	-0.02346	3503.4	0.05371	3503.4	-0.01186	3503.4	0.00356	3503.4	0.000472257	3427.2	0.91817	3427.3	0.86447
3490.6	-0.01576	3503.6	0.05225	3503.6	-0.01288	3503.6	0.00193	3503.6	0.000391572	3427.3	0.95198	3427.4	0.89299
3490.8	-0.00945	3503.8	0.04722	3503.8	-0.01099	3503.8	0.00012676	3503.8	0.00147	3427.4	0.97916	3427.5	0.91675
3491	-0.0046	3504	0.04211	3504	-0.00755	3504	-0.00238	3504	0.00265	3427.5	0.99865	3427.6	0.93507
3491.2	-0.000483394	3504.2	0.04029	3504.2	-0.00479	3504.2	-0.00588	3504.2	0.00287	3427.6	1.00998	3427.7	0.94741
3491.4	0.00301	3504.4	0.04143	3504.4	-0.00247	3504.4	-0.01009	3504.4	0.00257	3427.7	1.01308	3427.8	0.95376
3491.6	0.00455	3504.6	0.04286	3504.6	0.000157954	3504.6	-0.01464	3504.6	0.00272	3427.8	1.00785	3427.9	0.95466
3491.8	0.00187	3504.8	0.04341	3504.8	0.000221526	3504.8	-0.01891	3504.8	0.00341	3427.9	0.99497	3428	0.95027
3492	-0.00246	3505	0.04165	3505	-0.0016	3505	-0.02253	3505	0.00444	3428	0.9752	3428.1	0.94065
3492.2	-0.0061	3505.2	0.03556	3505.2	-0.00512	3505.2	-0.02595	3505.2	0.00611	3428.1	0.94971	3428.2	0.92629
3492.4	-0.01444	3505.4	0.02573	3505.4	-0.00929	3505.4	-0.02986	3505.4	0.0084	3428.2	0.91949	3428.3	0.90736
3492.6	-0.02418	3505.6	0.01406	3505.6	-0.01338	3505.6	-0.03495	3505.6	0.01078	3428.3	0.88511	3428.4	0.88395
3492.8	-0.0313	3505.8	0.00331	3505.8	-0.01737	3505.8	-0.04108	3505.8	0.01284	3428.4	0.84727	3428.5	0.85623
3493	-0.03353	3506	-0.00365	3506	-0.02067	3506	-0.04766	3506	0.01424	3428.5	0.80695	3428.6	0.82436
3493.2	-0.03035	3506.2	-0.00557	3506.2	-0.02181	3506.2	-0.05406	3506.2	0.01497	3428.6	0.7651	3428.7	0.78847
3493.4	-0.02298	3506.4	-0.00408	3506.4	-0.01974	3506.4	-0.05866	3506.4	0.01499	3428.7	0.72221	3428.8	0.74874
3493.6	-0.01332	3506.6	-0.00383	3506.6	-0.01481	3506.6	-0.06122	3506.6	0.01415	3428.8	0.67846	3428.9	0.70532
3493.8	-0.00388	3506.8	-0.00269	3506.8	-0.00836	3506.8	-0.06215	3506.8	0.01294	3428.9	0.6339	3429	0.65857
3494	0.0029	3507	0.000775909	3507	-0.00212	3507	-0.06078	3507	0.01066	3429	0.58874	3429.1	0.60916
3494.2	0.00586	3507.2	0.00406	3507.2	0.00262	3507.2	-0.05702	3507.2	0.00907	3429.1	0.54328	3429.2	0.55809
3494.4	0.00529	3507.4	0.00535	3507.4	0.00526	3507.4	-0.05126	3507.4	0.00843	3429.2	0.4978	3429.3	0.50693
3494.6	0.002	3507.6	0.00301	3507.6	0.00593	3507.6	-0.04391	3507.6	0.00854	3429.3	0.45256	3429.4	0.45736
3494.8	0.00237	3507.8	-0.00316	3507.8	0.0048	3507.8	-0.03544	3507.8	0.00799	3429.4	0.40757	3429.5	0.41096
3495	0.014	3508	-0.01272	3508	0.00697	3508	-0.02681	3508	0.00672	3429.5	0.36312	3429.6	0.36855
3495.2	0.02392	3508.2	-0.02506	3508.2	0.01269	3508.2	-0.01872	3508.2	0.00556	3429.6	0.31965	3429.7	0.33009
3495.4	0.03151	3508.4	-0.03823	3508.4	0.01809	3508.4	-0.01116	3508.4	0.00466	3429.7	0.27731	3429.8	0.29489
3495.6	0.03524	3508.6	-0.04933	3508.6	0.02213	3508.6	-0.00451	3508.6	0.00396	3429.8	0.23652	3429.9	0.26196
3495.8	0.03387	3508.8	-0.05505	3508.8	0.0237	3508.8	0.00115	3508.8	0.00319	3429.9	0.19762	3430	0.23055
3496	0.02641	3509	-0.0576	3509	0.02236	3509	0.00624	3509	0.00232	3430	0.1608	3430.1	0.20027
3496.2	0.01327	3509.2	-0.05899	3509.2	0.01889	3509.2	0.01006	3509.2	0.00141	3430.1	0.12642	3430.2	0.17117
3496.4	-0.0049	3509.4	-0.05625	3509.4	0.01428	3509.4	0.01167	3509.4	0.00105	3430.2	0.09512	3430.3	0.14374
3496.6	-0.01595	3509.6	-0.04807	3509.6	0.0098	3509.6	0.01117	3509.6	0.00266	3430.3	0.06769	3430.4	0.11867
3496.8	-0.0239	3509.8	-0.03522	3509.8	0.00632	3509.8	0.00954	3509.8	0.0028	3430.4	0.04475	3430.5	0.09635
3497	-0.03101	3510	-0.0204	3510	0.00387	3510	0.00757	3510	0.0041	3430.5	0.02679	3430.6	0.07687
3497.2	-0.03351	3510.2	-0.00705	3510.2	0.00159	3510.2	0.00646	3510.2	0.00611	3430.6	0.01397	3430.7	0.06051
3497.4	-0.02814	3510.4	0.00199	3510.4	-0.00171	3510.4	0.00679	3510.4	0.0081	3430.7	0.00613	3430.8	0.04745
3497.6	-0.01315	3510.6	0.00498	3510.6	-0.0059	3510.6	0.00725	3510.6	0.00928	3430.8	0.00323	3430.9	0.0375
3497.8	-0.00128	3510.8	0.00539	3510.8	-0.00968	3510.8	0.00604	3510.8	0.00894	3430.9	0.00515	3431	0.03081
3498	0.00138	3511	0.00776	3511	-0.01168	3511	0.00253	3511	0.00654	3431	0.01125	3431.1	0.02395
3498.2	0.00993	3511.2	0.01178	3511.2	-0.01083	3511.2	-0.00217	3511.2	0.00249	3431.1	0.02085	3431.2	0.01343
3498.4	0.01732	3511.4	0.01593	3511.4	-0.00674	3511.4	-0.00611	3511.4	0.000486707	3431.2	0.03334	3431.3	0.0071
3498.6	0.01385	3511.6	0.01871	3511.6	-0.000319429	3511.6	-0.00782	3511.6	-0.00134	3431.3	0.04803	3431.4	0.00526
3498.8	0.01028	3511.8	0.0192	3511.8	0.00678	3511.8	-0.00583	3511.8	-0.00269	3431.4	0.06439	3431.5	0.00726
3499	0.00648	3512	0.01771	3512	0.01213	3512	0.000936625	3512	-0.00294	3431.5	0.08205	3431.6	0.01382
3499.2	0.00268	3512.2	0.01545	3512.2	0.0143	3512.2	0.01168	3512.2	-0.00121	3431.6	0.10048	3431.7	0.02514
3499.4	-0.00064395	3512.4	0.01217	3512.4	0.01263	3512.4	0.02391	3512.4	0.0022	3431.7	0.119	3431.8	0.04104
3499.6	-0.00242	3512.6	0.0065	3512.6	0.00751	3512.6	0.03472	3512.6	0.00582	3431.8	0.13697	3431.9	0.06107
3499.8	-0.00111	3512.8	-0.000945881	3512.8	0.00046217	3512.8	0.04208	3512.8	0.00812	3431.9	0.15409	3432	0.08474
3500	0.00492	3513	-0.00855	3513	-0.00706	3513	0.0452	3513	0.00782	3432	0.17085	3432.1	0.11137
3500.2	0.00682	3513.2	-0.01484	3513.2	-0.0138	3513.2	0.04439	3513.2	0.00438	3432.1	0.18856	3432.2	0.1402
3500.4	0.00997	3513.4	-0.01815	3513.4	-0.01845	3513.4	0.04103	3513.4	-0.00102	3432.2	0.20888	3432.3	0.17054
3500.6	0.01756	3513.6	-0.01742	3513.6	-0.0206	3513.6	0.03694	3513.6	-0.00583	3432.3	0.23323	3432.4	0.20187
3500.8	0.02734	3513.8	-0.01698	3513.8	-0.02041	3513.8	0.03376	3513.8	-0.01026	3432.4	0.26232	3432.5	0.23388
3501	0.03627	3514	-0.01636	3514	-0.01858	3514	0.03174	3514	-0.0129	3432.5	0.29648	3432.6	0.26654
3501.2	0.04075	3514.2	-0.01365	3514.2	-0.02399	3514.2	0.03049	3514.2	-0.01317	3432.6	0.33554	3432.7	0.29982
3501.4	0.03795	3514.4	-0.00969	3514.4	-0.02789	3514.4	0.02994	3514.4	-0.0114	3432.7	0.37899	3432.8	0.33366
3501.6	0.0267	3514.6	-0.00549	3514.6	-0.03013	3514.6	0.02937	3514.6	-0.00801	3432.8	0.42628	3432.9	0.36832
3501.8	0.00942	3514.8	-0.00289	3514.8	-0.03092	3514.8	0.02821	3514.8	-0.00417	3432.9	0.47667	3433	0.40429
3502	0.01298	3515	-0.00414	3515	-0.03069	3515	0.02683	3515	-0.00101	3433	0.52959	3433.1	0.44186
3502.2	0.01026	3515.2	-0.01058	3515.2	-0.02986	3515.2	0.02594	3515.2	0.000720326	3433.1	0.58444	3433.2	0.48096
3502.4	0.00243	3515.4	-0.01904	3515.4	-0.02898	3515.4	0.02682	3515.4	0.000759279	3433.2	0.64031	3433.3	0.52134
3502.6	-0.00781	3515.6	-0.027	3515.6	-0.02813	3515.6	0.03021	3515.6	-0.000222982	3433.3	0.69632	3433.4	0.56257
3502.8	-0.01608	3515.8	-0.03461	3515.8	-0.02721	3515.8	0.03551	3515.8	-0.00131	3433.4	0.75106	3433.5	0.60436
3503	-0.01831	3516	-0.04019	3516	-0.02586	3516	0.04138	3516	-0.00193	3433.5	0.80244	3433.6	0.64619
3503.2	-0.01156	3516.2	-0.04212	3516.2	-0.02393	3516.2	0.04651	3516.2	-0.00198	3433.6	0.84871	3433.7	0.68699
3503.4	-0.00101	3516.4	-0.03985	3516.4	-0.0211	3516.4	0.04943	3516.4	-0.00153	3433.7	0.8882	3433.8	0.72545
3503.6	-9.60371e-06	3516.6	-0.03376	3516.6	-0.0169	3516.6	0.04942	3516.6	-0.000841379	3433.8	0.91969	3433.9	0.7604
3503.8	-0.00675	3516.8	-0.02482	3516.8	-0.01122	3516.8	0.04755	3516.8	-0.000485644	3433.9	0.94312	3434	0.79038
3504	-0.01179	3517	-0.01379	3517	-0.00406	3517	0.04436	3517	-0.000535539	3434	0.95856	3434.1	0.81441
3504.2	-0.00911	3517.2	-0.00148	3517.2	0.00396	3517.2	0.04011	3517.2	0.000163187	3434.1	0.96649	3434.2	0.83216
3504.4	-0.00194	3517.4	0.0104	3517.4	0.01066	3517.4	0.03519	3517.4	0.00156	3434.2	0.96779	3434.3	0.84305
3504.6	0.00648	3517.6	0.01903	3517.6	0.01399	3517.6	0.02974	3517.6	0.0023	3434.3	0.96352	3434.4	0.84608
3504.8	0.01341	3517.8	0.02166	3517.8	0.01365	3517.8	0.02563	3517.8	0.00201	3434.4	0.95497	3434.5	0.84082
3505	0.0163	3518	0.0177	3518	0.01112	3518	0.02671	3518	0.000985792	3434.5	0.94286	3434.6	0.82719
3505.2	0.01324	3518.2	0.00829	3518.2	0.0077	3518.2	0.0271	3518.2	-0.000384702	3434.6	0.92734	3434.7	0.80497
3505.4	0.00445	3518.4	0.00343	3518.4	0.00293	3518.4	0.02733	3518.4	-0.00243	3434.7	0.90883	3434.8	0.77467
3505.6	0.000904774	3518.6	-0.000200263	3518.6	-0.00287	3518.6	0.02779	3518.6	-0.00482	3434.8	0.88761	3434.9	0.73622
3505.8	-0.01158	3518.8	-0.00372	3518.8	-0.00863	3518.8	0.02863	3518.8	-0.00661	3434.9	0.86322	3435	0.68998
3506	-0.03301	3519	-0.00575	3519	-0.01215	3519	0.03048	3519	-0.00792	3435	0.83527	3435.1	0.63653
3506.2	-0.05349	3519.2	-0.00412	3519.2	-0.01208	3519.2	0.03421	3519.2	-0.00842	3435.1	0.80351	3435.2	0.57693
3506.4	-0.03068	3519.4	0.00129	3519.4	-0.0099	3519.4	0.0391	3519.4	-0.00845	3435.2	0.76812	3435.3	0.51381
3506.6	-0.01313	3519.6	0.00949	3519.6	-0.00705	3519.6	0.04316	3519.6	-0.00827	3435.3	0.72959	3435.4	0.44992
3506.8	0.00102	3519.8	0.01828	3519.8	-0.00443	3519.8	0.04487	3519.8	-0.00838	3435.4	0.68822	3435.5	0.38767
3507	0.01313	3520	0.0244	3520	-0.00222	3520	0.04303	3520	-0.00873	3435.5	0.64462	3435.6	0.32885
3507.2	0.02416	3520.2	0.02595	3520.2	0.00104	3520.2	0.03688	3520.2	-0.00875	3435.6	0.59958	3435.7	0.27452
3507.4	0.034	3520.4	0.02471	3520.4	0.00471	3520.4	0.02764	3520.4	-0.0082	3435.7	0.55389	3435.8	0.22505
3507.6	0.04132	3520.6	0.02219	3520.6	0.00662	3520.6	0.0176	3520.6	-0.00691	3435.8	0.50829	3435.9	0.18047
3507.8	0.04486	3520.8	0.01802	3520.8	0.00712	3520.8	0.00791	3520.8	-0.0048	3435.9	0.46336	3436	0.14072
3508	0.04387	3521	0.01249	3521	0.00759	3521	-0.0008829	3521	-0.00191	3436	0.41969	3436.1	0.1056
3508.2	0.0388	3521.2	0.00791	3521.2	0.00736	3521.2	-0.00852	3521.2	0.00165	3436.1	0.37746	3436.2	0.07505
3508.4	0.031	3521.4	0.00492	3521.4	0.00465	3521.4	-0.01487	3521.4	0.00546	3436.2	0.33704	3436.3	0.04923
3508.6	0.02227	3521.6	0.00339	3521.6	-0.000376359	3521.6	-0.01988	3521.6	0.00864	3436.3	0.29915	3436.4	0.02829
3508.8	0.01507	3521.8	0.00237	3521.8	-0.00669	3521.8	-0.02312	3521.8	0.01014	3436.4	0.26378	3436.5	0.01251
3509	0.01079	3522	0.000614586	3522	-0.01305	3522	-0.02357	3522	0.01108	3436.5	0.23089	3436.6	0.00495
3509.2	0.00887	3522.2	-0.00241	3522.2	-0.01834	3522.2	-0.0206	3522.2	0.01231	3436.6	0.20089	3436.7	0.00281
3509.4	0.00801	3522.4	-0.00627	3522.4	-0.02173	3522.4	-0.01479	3522.4	0.01287	3436.7	0.17364	3436.8	0.00444
3509.6	0.00668	3522.6	-0.00963	3522.6	-0.0226	3522.6	-0.00747	3522.6	0.0125	3436.8	0.14849	3436.9	0.0099
3509.8	0.00357	3522.8	-0.01246	3522.8	-0.02092	3522.8	-0.00176	3522.8	0.01128	3436.9	0.12478	3437	0.0189
3510	-0.000906546	3523	-0.01545	3523	-0.01696	3523	-0.00374	3523	0.00884	3437	0.10205	3437.1	0.03076
3510.2	-0.00406	3523.2	-0.0171	3523.2	-0.01123	3523.2	-0.00666	3523.2	0.00491	3437.1	0.08049	3437.2	0.04458
3510.4	-0.00325	3523.4	-0.01552	3523.4	-0.00474	3523.4	-0.00866	3523.4	7.21244e-05	3437.2	0.06059	3437.3	0.05969
3510.6	-0.00193	3523.6	-0.01041	3523.6	0.00143	3523.6	-0.00846	3523.6	-0.00442	3437.3	0.04287	3437.4	0.07571
3510.8	-0.00944	3523.8	-0.00406	3523.8	0.00608	3523.8	-0.0053	3523.8	-0.00769	3437.4	0.02825	3437.5	0.09217
3511	-0.00814	3524	0.000294272	3524	0.01004	3524	0.000736029	3524	-0.00908	3437.5	0.01714	3437.6	0.1086
3511.2	3.86607e-05	3524.2	0.000416553	3524.2	0.01152	3524.2	0.00841	3524.2	-0.00921	3437.6	0.00913	3437.7	0.12453
3511.4	0.000454696	3524.4	-0.00505	3524.4	0.01141	3524.4	0.01565	3524.4	-0.00881	3437.7	0.00409	3437.8	0.13959
3511.6	0.00616	3524.6	-0.01614	3524.6	0.01011	3524.6	0.02047	3524.6	-0.00696	3437.8	0.00214	3437.9	0.15386
3511.8	0.0131	3524.8	-0.0316	3524.8	0.00896	3524.8	0.02132	3524.8	-0.00347	3437.9	0.00346	3438	0.16792
3512	0.01652	3525	-0.03658	3525	0.00848	3525	0.01805	3525	0.00298	3438	0.00878	3438.1	0.18275
3512.2	0.0128	3525.2	-0.04282	3525.2	0.0078	3525.2	0.01222	3525.2	0.01024	3438.1	0.0172	3438.2	0.1993
3512.4	0.000577171	3525.4	-0.04925	3525.4	0.00723	3525.4	0.0061	3525.4	0.01711	3438.2	0.02827	3438.3	0.21833
3512.6	-0.00366	3525.6	-0.05464	3525.6	0.00749	3525.6	0.00217	3525.6	0.02173	3438.3	0.04147	3438.4	0.2405
3512.8	-0.01003	3525.8	-0.05779	3525.8	0.00773	3525.8	0.00237	3525.8	0.02408	3438.4	0.05616	3438.5	0.26598
3513	-0.01757	3526	-0.05826	3526	0.00749	3526	0.00536	3526	0.02322	3438.5	0.07151	3438.6	0.29453
3513.2	-0.02278	3526.2	-0.05592	3526.2	0.00732	3526.2	0.00925	3526.2	0.01873	3438.6	0.08699	3438.7	0.32568
3513.4	-0.02391	3526.4	-0.05132	3526.4	0.00783	3526.4	0.01407	3526.4	0.0123	3438.7	0.10254	3438.8	0.35878
3513.6	-0.02125	3526.6	-0.04612	3526.6	0.0089	3526.6	0.01976	3526.6	0.0053	3438.8	0.11797	3438.9	0.39313
3513.8	-0.01624	3526.8	-0.04026	3526.8	0.01071	3526.8	0.02318	3526.8	-0.000579763	3438.9	0.13305	3439	0.42818
3514	-0.01091	3527	-0.03212	3527	0.01509	3527	0.02414	3527	-0.00765	3439	0.1483	3439.1	0.46349
3514.2	-0.0069	3527.2	-0.02101	3527.2	0.02178	3527.2	0.02305	3527.2	-0.013	3439.1	0.1645	3439.2	0.49872
3514.4	-0.00496	3527.4	-0.00702	3527.4	0.02828	3527.4	0.01915	3527.4	-0.01652	3439.2	0.1821	3439.3	0.53365
3514.6	-0.00491	3527.6	-0.00914	3527.6	0.03291	3527.6	0.0143	3527.6	-0.01831	3439.3	0.20147	3439.4	0.56824
3514.8	-0.00633	3527.8	-0.01856	3527.8	0.03438	3527.8	0.01116	3527.8	-0.01825	3439.4	0.22287	3439.5	0.60227
3515	-0.00643	3528	-0.0264	3528	0.03256	3528	0.01033	3528	-0.01668	3439.5	0.24622	3439.6	0.63548
3515.2	-0.00281	3528.2	-0.0298	3528.2	0.02874	3528.2	0.01145	3528.2	-0.01405	3439.6	0.27118	3439.7	0.66767
3515.4	-0.00226	3528.4	-0.02881	3528.4	0.02529	3528.4	0.01379	3528.4	-0.01042	3439.7	0.29755	3439.8	0.69866
3515.6	-0.00442	3528.6	-0.0243	3528.6	0.024	3528.6	0.01668	3528.6	-0.00615	3439.8	0.32496	3439.9	0.72828
3515.8	-0.00839	3528.8	-0.01717	3528.8	0.02247	3528.8	0.01909	3528.8	-0.00195	3439.9	0.3527	3440	0.75619
3516	-0.01269	3529	-0.0086	3529	0.0187	3529	0.02014	3529	0.00172	3440	0.37965	3440.1	0.78203
3516.2	-0.01587	3529.2	0	3529.2	0.01394	3529.2	0.0193	3529.2	0.00452	3440.1	0.40455	3440.2	0.80536
3516.4	-0.01684	3529.4	0.00704	3529.4	0.00933	3529.4	0.01644	3529.4	0.00608	3440.2	0.42628	3440.3	0.82564
3516.6	-0.01451	3529.6	0.01035	3529.6	0.0053	3529.6	0.01213	3529.6	0.00606	3440.3	0.44416	3440.4	0.84243
3516.8	-0.00866	3529.8	0.00792	3529.8	0.00198	3529.8	0.00656	3529.8	0.00417	3440.4	0.458	3440.5	0.85542
3517	0	3530	-0.000300261	3530	0	3530	0	3530	0	3440.5	0.46795	3440.6	0.86434
										3440.6	0.47433	3440.7	0.86917
										3440.7	0.47735	3440.8	0.87038
										3440.8	0.4773	3440.9	0.86854
										3440.9	0.47471	3441	0.86404
										3441	0.47015	3441.1	0.85714
										3441.1	0.46423	3441.2	0.84777
										3441.2	0.45752	3441.3	0.8353
										3441.3	0.44994	3441.4	0.81852
										3441.4	0.44064	3441.5	0.79632
										3441.5	0.42863	3441.6	0.76794
										3441.6	0.41291	3441.7	0.73332
										3441.7	0.39301	3441.8	0.69344
										3441.8	0.36906	3441.9	0.64965
										3441.9	0.34162	3442	0.60363
										3442	0.31185	3442.1	0.55691
										3442.1	0.28095	3442.2	0.51063
										3442.2	0.25018	3442.3	0.46595
										3442.3	0.22096	3442.4	0.4238
										3442.4	0.19459	3442.5	0.38482
										3442.5	0.17185	3442.6	0.34917
										3442.6	0.15289	3442.7	0.31606
										3442.7	0.13702	3442.8	0.28431
										3442.8	0.12304	3442.9	0.25305
										3442.9	0.10973	3443	0.22183
										3443	0.09622	3443.1	0.19076
										3443.1	0.08228	3443.2	0.16042
										3443.2	0.06822	3443.3	0.13154
										3443.3	0.0546	3443.4	0.10463
										3443.4	0.04197	3443.5	0.07983
										3443.5	0.03088	3443.6	0.05735
										3443.6	0.0213	3443.7	0.03771
										3443.7	0.01318	3443.8	0.02139
										3443.8	0.00686	3443.9	0.00879
										3443.9	0.0027	3444	0.00107
										3444	0.000957803	3444.1	0.00683
										3444.1	0.00158	3444.2	0.01552
										3444.2	0.0023	3444.3	0.0264
										3444.3	0.00252	3444.4	0.0391
										3444.4	0.00499	3444.5	0.05349
										3444.5	0.00947	3444.6	0.06946
										3444.6	0.01526	3444.7	0.0867
										3444.7	0.0213	3444.8	0.10482
										3444.8	0.02693	3444.9	0.1234
										3444.9	0.03193	3445	0.14198
										3445	0.03671	3445.1	0.15999
										3445.1	0.04242	3445.2	0.17693
										3445.2	0.05051	3445.3	0.19254
										3445.3	0.06204	3445.4	0.20665
										3445.4	0.07741	3445.5	0.21885
										3445.5	0.09677	3445.6	0.22864
										3445.6	0.12002	3445.7	0.23552
										3445.7	0.14676	3445.8	0.23908
										3445.8	0.17662	3445.9	0.23945
										3445.9	0.2089	3446	0.23715
										3446	0.24214	3446.1	0.23317
										3446.1	0.27457	3446.2	0.22831
										3446.2	0.30458	3446.3	0.2232
										3446.3	0.33125	3446.4	0.21839
										3446.4	0.35444	3446.5	0.21433
										3446.5	0.37482	3446.6	0.21129
										3446.6	0.39359	3446.7	0.20927
										3446.7	0.4116	3446.8	0.20788
										3446.8	0.42937	3446.9	0.20635
										3446.9	0.44664	3447	0.20393
										3447	0.46254	3447.1	0.19993
										3447.1	0.4764	3447.2	0.19376
										3447.2	0.48762	3447.3	0.18545
										3447.3	0.49606	3447.4	0.17571
										3447.4	0.50229	3447.5	0.1653
										3447.5	0.50694	3447.6	0.15507
										3447.6	0.5107	3447.7	0.14577
										3447.7	0.51412	3447.8	0.13785
										3447.8	0.51707	3447.9	0.13154
										3447.9	0.51908	3448	0.12683
										3448	0.51974	3448.1	0.12356
										3448.1	0.51859	3448.2	0.12132
										3448.2	0.51488	3448.3	0.11942
										3448.3	0.50768	3448.4	0.11708
										3448.4	0.49568	3448.5	0.11369
										3448.5	0.47788	3448.6	0.10902
										3448.6	0.45385	3448.7	0.10301
										3448.7	0.42372	3448.8	0.09562
										3448.8	0.3888	3448.9	0.08691
										3448.9	0.3512	3449	0.0771
										3449	0.31304	3449.1	0.06631
										3449.1	0.27588	3449.2	0.05481
										3449.2	0.24119	3449.3	0.04349
										3449.3	0.21002	3449.4	0.03329
										3449.4	0.18318	3449.5	0.02487
										3449.5	0.16149	3449.6	0.01867
										3449.6	0.14458	3449.7	0.01449
										3449.7	0.13097	3449.8	0.01178
										3449.8	0.11867	3449.9	0.01003
										3449.9	0.10551	3450	0.00881
										3450	0.09005	3450.1	0.00805
										3450.1	0.07214	3450.2	0.00803
										3450.2	0.05303	3450.3	0.00906
										3450.3	0.03473	3450.4	0.01178
										3450.4	0.01919	3450.5	0.01573
										3450.5	0.00774	3450.6	0.02175
										3450.6	0.00101	3450.7	0.02934
										3450.7	-0.000842938	3450.8	0.03792
										3450.8	0.00234	3450.9	0.04697
										3450.9	0.01413	3451	0.05596
										3451	0.03135	3451.1	0.06463
										3451.1	0.05204	3451.2	0.07301
										3451.2	0.07501	3451.3	0.08125
										3451.3	0.09917	3451.4	0.08964
										3451.4	0.12377	3451.5	0.0987
										3451.5	0.14846	3451.6	0.10903
										3451.6	0.17353	3451.7	0.12117
										3451.7	0.19966	3451.8	0.1355
										3451.8	0.22735	3451.9	0.15222
										3451.9	0.25665	3452	0.17132
										3452	0.28727	3452.1	0.19251
										3452.1	0.3186	3452.2	0.21553
										3452.2	0.34957	3452.3	0.24009
										3452.3	0.37971	3452.4	0.26532
										3452.4	0.40909	3452.5	0.29004
										3452.5	0.43795	3452.6	0.31305
										3452.6	0.46705	3452.7	0.33314
										3452.7	0.49684	3452.8	0.34977
										3452.8	0.52745	3452.9	0.36325
										3452.9	0.55878	3453	0.37462
										3453	0.59017	3453.1	0.38526
										3453.1	0.62059	3453.2	0.39611
										3453.2	0.64929	3453.3	0.40762
										3453.3	0.67588	3453.4	0.4199
										3453.4	0.70016	3453.5	0.43291
										3453.5	0.72212	3453.6	0.4465
										3453.6	0.74176	3453.7	0.46038
										3453.7	0.75911	3453.8	0.47375
										3453.8	0.77423	3453.9	0.48547
										3453.9	0.78728	3454	0.49465
										3454	0.7984	3454.1	0.50036
										3454.1	0.80759	3454.2	0.50207
										3454.2	0.81483	3454.3	0.49993
										3454.3	0.82004	3454.4	0.49438
										3454.4	0.82335	3454.5	0.48621
										3454.5	0.82491	3454.6	0.4761
										3454.6	0.8248	3454.7	0.46467
										3454.7	0.82327	3454.8	0.45236
										3454.8	0.82029	3454.9	0.43937
										3454.9	0.81546	3455	0.42589
										3455	0.80857	3455.1	0.41215
										3455.1	0.79948	3455.2	0.3982
										3455.2	0.78812	3455.3	0.38391
										3455.3	0.77447	3455.4	0.3694
										3455.4	0.75857	3455.5	0.35492
										3455.5	0.74068	3455.6	0.34065
										3455.6	0.72111	3455.7	0.32668
										3455.7	0.69987	3455.8	0.31308
										3455.8	0.67679	3455.9	0.29979
										3455.9	0.65185	3456	0.28673
										3456	0.62489	3456.1	0.27387
										3456.1	0.59616	3456.2	0.26132
										3456.2	0.56678	3456.3	0.24921
										3456.3	0.53825	3456.4	0.23762
										3456.4	0.51183	3456.5	0.22655
										3456.5	0.48863	3456.6	0.21575
										3456.6	0.46907	3456.7	0.20466
										3456.7	0.45223	3456.8	0.19275
										3456.8	0.43662	3456.9	0.17976
										3456.9	0.42068	3457	0.16565
										3457	0.40329	3457.1	0.15071
										3457.1	0.38412	3457.2	0.13572
										3457.2	0.36347	3457.3	0.12138
										3457.3	0.34188	3457.4	0.10796
										3457.4	0.32008	3457.5	0.09562
										3457.5	0.29896	3457.6	0.08415
										3457.6	0.27936	3457.7	0.07301
										3457.7	0.26199	3457.8	0.0615
										3457.8	0.24758	3457.9	0.04927
										3457.9	0.23632	3458	0.03669
										3458	0.22763	3458.1	0.02478
										3458.1	0.22033	3458.2	0.01467
										3458.2	0.21311	3458.3	0.00718
										3458.3	0.20509	3458.4	0.00259
										3458.4	0.19589	3458.5	0.000636476
										3458.5	0.18586	3458.6	0.000805147
										3458.6	0.17587	3458.7	0.00423
										3458.7	0.16673	3458.8	0.01129
										3458.8	0.15926	3458.9	0.01869
										3458.9	0.15375	3459	0.02619
										3459	0.14944	3459.1	0.03368
										3459.1	0.14504	3459.2	0.04103
										3459.2	0.13924	3459.3	0.04853
										3459.3	0.13107	3459.4	0.05591
										3459.4	0.12028	3459.5	0.06206
										3459.5	0.10716	3459.6	0.06595
										3459.6	0.09215	3459.7	0.067
										3459.7	0.07559	3459.8	0.0652
										3459.8	0.05806	3459.9	0.06119
										3459.9	0.04088	3460	0.05603
										3460	0.02555	3460.1	0.05073
										3460.1	0.01343	3460.2	0.04628
										3460.2	0.006	3460.3	0.04313
										3460.3	0.00419	3460.4	0.04106
										3460.4	0.00578	3460.5	0.0394
										3460.5	0.01094	3460.6	0.03728
										3460.6	0.01865	3460.7	0.03439
										3460.7	0.02816	3460.8	0.03145
										3460.8	0.03926	3460.9	0.02986
										3460.9	0.05213	3461	0.03105
										3461	0.06715	3461.1	0.02803
										3461.1	0.08459	3461.2	0.02201
										3461.2	0.10436	3461.3	0.02048
										3461.3	0.12569	3461.4	0.02254
										3461.4	0.1478	3461.5	0.02657
										3461.5	0.16972	3461.6	0.03132
										3461.6	0.1904	3461.7	0.03587
										3461.7	0.20933	3461.8	0.03945
										3461.8	0.2257	3461.9	0.04129
										3461.9	0.23868	3462	0.04089
										3462	0.24771	3462.1	0.03823
										3462.1	0.2526	3462.2	0.03369
										3462.2	0.25366	3462.3	0.02796
										3462.3	0.25108	3462.4	0.02156
										3462.4	0.24514	3462.5	0.01494
										3462.5	0.2363	3462.6	0.00864
										3462.6	0.22519	3462.7	0.00316
										3462.7	0.21252	3462.8	-0.000670872
										3462.8	0.19904	3462.9	-0.00363
										3462.9	0.18518	3463	-0.00623
										3463	0.17097	3463.1	-0.0066
										3463.1	0.15661	3463.2	-0.00523
										3463.2	0.14228	3463.3	-0.00284
										3463.3	0.12782	3463.4	-0.000203964
										3463.4	0.11311	3463.5	0.00225
										3463.5	0.09847	3463.6	0.00463
										3463.6	0.08473	3463.7	0.00728
										3463.7	0.07321	3463.8	0.01068
										3463.8	0.06519	3463.9	0.01522
										3463.9	0.06177	3464	0.02094
										3464	0.06323	3464.1	0.02752
										3464.1	0.06865	3464.2	0.03426
										3464.2	0.06842	3464.3	0.04048
										3464.3	0.06209	3464.4	0.04572
										3464.4	0.05553	3464.5	0.0498
										3464.5	0.04818	3464.6	0.05286
										3464.6	0.04009	3464.7	0.05507
										3464.7	0.03159	3464.8	0.05663
										3464.8	0.02304	3464.9	0.05748
										3464.9	0.01476	3465	0.05711
										3465	0.0073	3465.1	0.05497
										3465.1	0.00141	3465.2	0.05072
										3465.2	-0.00231	3465.3	0.0441
										3465.3	-0.00333	3465.4	0.03498
										3465.4	-0.00324	3465.5	0.02395
										3465.5	-0.00224	3465.6	0.01193
										3465.6	0.00038936	3465.7	-0.000432249
										3465.7	0.0038	3465.8	0.00115
										3465.8	0.00743	3465.9	0.00501
										3465.9	0.01082	3466	0.0101
										3466	0.01401	3466.1	0.01435
										3466.1	0.0175	3466.2	0.01738
										3466.2	0.02181	3466.3	0.01916
										3466.3	0.02725	3466.4	0.01993
										3466.4	0.03412	3466.5	0.02021
										3466.5	0.04261	3466.6	0.0206
										3466.6	0.05266	3466.7	0.02143
										3466.7	0.06425	3466.8	0.02262
										3466.8	0.07699	3466.9	0.02406
										3466.9	0.08954	3467	0.02576
										3467	0.10027	3467.1	0.02757
										3467.1	0.10793	3467.2	0.02945
										3467.2	0.11141	3467.3	0.03114
										3467.3	0.11043	3467.4	0.03214
										3467.4	0.10556	3467.5	0.03212
										3467.5	0.09751	3467.6	0.03071
										3467.6	0.08741	3467.7	0.02783
										3467.7	0.076	3467.8	0.02357
										3467.8	0.06323	3467.9	0.01791
										3467.9	0.05387	3468	0.01113
										3468	0.05989	3468.1	0.00349
										3468.1	0.06352	3468.2	-0.00442
										3468.2	0.06482	3468.3	-0.01156
										3468.3	0.06435	3468.4	-0.01689
										3468.4	0.0631	3468.5	-0.01954
										3468.5	0.06203	3468.6	-0.01918
										3468.6	0.06153	3468.7	-0.01667
										3468.7	0.0615	3468.8	-0.01372
										3468.8	0.06131	3468.9	-0.01198
										3468.9	0.06027	3469	-0.01277
										3469	0.05815	3469.1	-0.01629
										3469.1	0.05497	3469.2	-0.02147
										3469.2	0.05084	3469.3	-0.02696
										3469.3	0.04582	3469.4	-0.03149
										3469.4	0.03992	3469.5	-0.03413
										3469.5	0.03311	3469.6	-0.03443
										3469.6	0.02564	3469.7	-0.03255
										3469.7	0.01823	3469.8	-0.02897
										3469.8	0.01159	3469.9	-0.02392
										3469.9	0.0064	3470	-0.01768
										3470	0.00309	3470.1	-0.01088
										3470.1	0.00232	3470.2	-0.00407
										3470.2	0.00629	3470.3	-0.00275
										3470.3	0.00947	3470.4	-0.00571
										3470.4	0.00289	3470.5	-0.00889
										3470.5	-2.91031e-05	3470.6	-0.01172
										3470.6	-0.00014457	3470.7	-0.01351
										3470.7	0.00161	3470.8	-0.01385
										3470.8	0.00445	3470.9	-0.01257
										3470.9	0.00782	3471	-0.00968
										3471	0.01103	3471.1	-0.0057
										3471.1	0.01371	3471.2	-0.00124
										3471.2	0.01561	3471.3	0.00322
										3471.3	0.01675	3471.4	0.00713
										3471.4	0.01366	3471.5	0.00975
										3471.5	0.01063	3471.6	0.01057
										3471.6	0.00848	3471.7	0.00903
										3471.7	0.00794	3471.8	0.00488
										3471.8	0.00939	3471.9	-0.0014
										3471.9	0.01307	3472	-0.0092
										3472	0.01916	3472.1	-0.01785
										3472.1	0.02768	3472.2	-0.02092
										3472.2	0.03856	3472.3	-0.02335
										3472.3	0.05156	3472.4	-0.02523
										3472.4	0.06578	3472.5	-0.02603
										3472.5	0.07987	3472.6	-0.02519
										3472.6	0.09215	3472.7	-0.0223
										3472.7	0.10141	3472.8	-0.01725
										3472.8	0.10692	3472.9	-0.01008
										3472.9	0.10854	3473	-0.00090768
										3473	0.10683	3473.1	0.00212
										3473.1	0.10252	3473.2	0.00136
										3473.2	0.09626	3473.3	0.00196
										3473.3	0.08859	3473.4	0.0032
										3473.4	0.08006	3473.5	0.00429
										3473.5	0.07109	3473.6	0.00459
										3473.6	0.06202	3473.7	0.00411
										3473.7	0.05314	3473.8	0.00304
										3473.8	0.04366	3473.9	0.00175
										3473.9	0.03856	3474	0.000748446
										3474	0.04811	3474.1	0.000316681
										3474.1	0.05325	3474.2	0.000372236
										3474.2	0.05372	3474.3	0.000450834
										3474.3	0.05037	3474.4	0
										3474.4	0.04498	3474.5	-0.00146
										3474.5	0.03928	3474.6	-0.00405
										3474.6	0.03464	3474.7	-0.00781
										3474.7	0.03155	3474.8	-0.01042
										3474.8	0.02965	3474.9	-0.00778
										3474.9	0.02836	3475	-0.00623
										3475	0.02706	3475.1	-0.00578
										3475.1	0.02532	3475.2	-0.00637
										3475.2	0.02332	3475.3	-0.00794
										3475.3	0.02099	3475.4	-0.0104
										3475.4	0.01815	3475.5	-0.0134
										3475.5	0.01477	3475.6	-0.0164
										3475.6	0.01081	3475.7	-0.01866
										3475.7	0.00654	3475.8	-0.01961
										3475.8	0.0026	3475.9	-0.0189
										3475.9	-0.00031699	3476	-0.01645
										3476	-0.00178	3476.1	-0.01272
										3476.1	-0.00163	3476.2	-0.00844
										3476.2	-0.00105	3476.3	-0.00416
										3476.3	0.000715728	3476.4	-0.00541
										3476.4	0.00397	3476.5	-0.00727
										3476.5	0.00878	3476.6	-0.00993
										3476.6	0.01535	3476.7	-0.01336
										3476.7	0.02402	3476.8	-0.01746
										3476.8	0.03524	3476.9	-0.02218
										3476.9	0.02822	3477	-0.02727
										3477	0.02306	3477.1	-0.03226
										3477.1	0.02078	3477.2	-0.03663
										3477.2	0.02061	3477.3	-0.03994
										3477.3	0.02171	3477.4	-0.04187
										3477.4	0.02324	3477.5	-0.04222
										3477.5	0.02421	3477.6	-0.04105
										3477.6	0.02422	3477.7	-0.0386
										3477.7	0.02342	3477.8	-0.03506
										3477.8	0.02194	3477.9	-0.03059
										3477.9	0.01984	3478	-0.02524
										3478	0.01683	3478.1	-0.01895
										3478.1	0.01234	3478.2	-0.01175
										3478.2	0.01546	3478.3	-0.00383
										3478.3	0.02162	3478.4	0.00441
										3478.4	0.02445	3478.5	0.01232
										3478.5	0.024	3478.6	0.0192
										3478.6	0.02054	3478.7	0.0245
										3478.7	0.01437	3478.8	0.02784
										3478.8	0.00602	3478.9	0.02911
										3478.9	-0.00316	3479	0.02845
										3479	-0.01155	3479.1	0.02587
										3479.1	-0.01793	3479.2	0.02147
										3479.2	-0.02103	3479.3	0.01558
										3479.3	-0.02037	3479.4	0.0085
										3479.4	-0.01652	3479.5	0.00505
										3479.5	-0.01066	3479.6	0.00354
										3479.6	-0.00434	3479.7	0.00158
										3479.7	0.00134	3479.8	-0.000497356
										3479.8	0.00531	3479.9	-0.00248
										3479.9	0.00638	3480	-0.00433
										3480	0.00382	3480.1	-0.00602
										3480.1	0.00828	3480.2	-0.00768
										3480.2	0.00827	3480.3	-0.00922
										3480.3	0.00362	3480.4	-0.01012
										3480.4	-0.00482	3480.5	-0.01006
										3480.5	-0.0158	3480.6	-0.00873
										3480.6	-0.0284	3480.7	-0.00608
										3480.7	-0.04166	3480.8	-0.00261
										3480.8	-0.05399	3480.9	0.000664137
										3480.9	-0.06342	3481	0.00278
										3481	-0.06854	3481.1	0.0031
										3481.1	-0.06855	3481.2	0.00147
										3481.2	-0.06297	3481.3	-0.00144
										3481.3	-0.05171	3481.4	-0.00449
										3481.4	-0.03475	3481.5	-0.00671
										3481.5	-0.01284	3481.6	-0.0076
										3481.6	0.01287	3481.7	-0.0072
										3481.7	0.01715	3481.8	-0.00586
										3481.8	0.02288	3481.9	-0.00398
										3481.9	0.0295	3482	-0.00204
										3482	0.036	3482.1	-0.000730992
										3482.1	0.04159	3482.2	-0.000809278
										3482.2	0.04533	3482.3	0.00124
										3482.3	0.04606	3482.4	0.00315
										3482.4	0.04314	3482.5	0.00251
										3482.5	0.03658	3482.6	-0.000291372
										3482.6	0.02699	3482.7	-0.00438
										3482.7	0.01586	3482.8	-0.00898
										3482.8	0.00507	3482.9	-0.01366
										3482.9	-0.00397	3483	-0.01809
										3483	-0.00717	3483.1	-0.02217
										3483.1	-0.00654	3483.2	-0.02571
										3483.2	-0.0048	3483.3	-0.02855
										3483.3	-0.00281	3483.4	-0.0308
										3483.4	-0.00123	3483.5	-0.03242
										3483.5	-0.000364013	3483.6	-0.03324
										3483.6	0	3483.7	-0.03333
										3483.7	0.001	3483.8	-0.03251
										3483.8	0.00256	3483.9	-0.03071
										3483.9	0.00489	3484	-0.02819
										3484	0.00801	3484.1	-0.02529
										3484.1	0.01145	3484.2	-0.02232
										3484.2	0.01429	3484.3	-0.01945
										3484.3	0.01586	3484.4	-0.01672
										3484.4	0.01578	3484.5	-0.01374
										3484.5	0.01386	3484.6	-0.00994
										3484.6	0.01044	3484.7	-0.00487
										3484.7	0.00667	3484.8	0.00187
										3484.8	0.00364	3484.9	0.01051
										3484.9	0.00161	3485	0.00693
										3485	0.000413593	3485.1	0.00507
										3485.1	-0.000551349	3485.2	0.00481
										3485.2	-0.002	3485.3	0.00583
										3485.3	-0.00442	3485.4	0.0077
										3485.4	-0.00822	3485.5	0.00977
										3485.5	-0.00973	3485.6	0.01134
										3485.6	-0.00505	3485.7	0.01195
										3485.7	-0.0021	3485.8	0.01144
										3485.8	-0.000820806	3485.9	0.01005
										3485.9	-0.00114	3486	0.00826
										3486	-0.00292	3486.1	0.00667
										3486.1	-0.00586	3486.2	0.00575
										3486.2	-0.00946	3486.3	0.00576
										3486.3	-0.01318	3486.4	0.00685
										3486.4	-0.01646	3486.5	0.0092
										3486.5	-0.01869	3486.6	0.01289
										3486.6	-0.01929	3486.7	0.01775
										3486.7	-0.01789	3486.8	0.02363
										3486.8	-0.01444	3486.9	0.03042
										3486.9	-0.00937	3487	0.03796
										3487	0.00175	3487.1	0.04605
										3487.1	0.01594	3487.2	0.05442
										3487.2	0.03046	3487.3	0.06259
										3487.3	0.04476	3487.4	0.06988
										3487.4	0.05828	3487.5	0.07575
										3487.5	0.07089	3487.6	0.0798
										3487.6	0.0826	3487.7	0.08164
										3487.7	0.09312	3487.8	0.08108
										3487.8	0.10139	3487.9	0.0783
										3487.9	0.10581	3488	0.0736
										3488	0.10507	3488.1	0.06741
										3488.1	0.09879	3488.2	0.06042
										3488.2	0.0874	3488.3	0.05353
										3488.3	0.07223	3488.4	0.04743
										3488.4	0.05501	3488.5	0.04257
										3488.5	0.03716	3488.6	0.03905
										3488.6	0.01995	3488.7	0.0361
										3488.7	0.00433	3488.8	0.03252
										3488.8	-0.0091	3488.9	0.02733
										3488.9	-0.02	3489	0.01985
										3489	-0.02862	3489.1	0.01021
										3489.1	-0.03487	3489.2	0.00372
										3489.2	-0.03825	3489.3	0.00508
										3489.3	-0.03831	3489.4	0.00725
										3489.4	-0.03461	3489.5	0.01068
										3489.5	-0.02731	3489.6	0.01511
										3489.6	-0.01695	3489.7	0.01967
										3489.7	-0.00437	3489.8	0.02349
										3489.8	0.00468	3489.9	0.026
										3489.9	0.01213	3490	0.02711
										3490	0.01943	3490.1	0.02704
										3490.1	0.02635	3490.2	0.02611
										3490.2	0.03272	3490.3	0.02461
										3490.3	0.03853	3490.4	0.02294
										3490.4	0.04422	3490.5	0.02155
										3490.5	0.0495	3490.6	0.02076
										3490.6	0.05316	3490.7	0.02069
										3490.7	0.0536	3490.8	0.02125
										3490.8	0.0498	3490.9	0.02241
										3490.9	0.04175	3491	0.02417
										3491	0.03016	3491.1	0.02645
										3491.1	0.0169	3491.2	0.02907
										3491.2	0.00434	3491.3	0.03206
										3491.3	-0.00569	3491.4	0.03507
										3491.4	-0.01207	3491.5	0.03737
										3491.5	-0.01477	3491.6	0.03849
										3491.6	-0.0143	3491.7	0.03776
										3491.7	-0.01129	3491.8	0.03482
										3491.8	-0.00824	3491.9	0.02995
										3491.9	-0.0046	3492	0.0237
										3492	-0.000194121	3492.1	0.01664
										3492.1	0.00472	3492.2	0.00923
										3492.2	0.00984	3492.3	0.0019
										3492.3	0.01494	3492.4	-0.0049
										3492.4	0.01971	3492.5	-0.01102
										3492.5	0.02356	3492.6	-0.01626
										3492.6	0.02586	3492.7	-0.0205
										3492.7	0.02575	3492.8	-0.02381
										3492.8	0.02294	3492.9	-0.02638
										3492.9	0.01789	3493	-0.02842
										3493	0.01122	3493.1	-0.03007
										3493.1	0.00417	3493.2	-0.03119
										3493.2	-0.00225	3493.3	-0.03145
										3493.3	-0.00736	3493.4	-0.03033
										3493.4	-0.01012	3493.5	-0.02722
										3493.5	-0.0096	3493.6	-0.02186
										3493.6	-0.00526	3493.7	-0.01419
										3493.7	0.00294	3493.8	-0.0042
										3493.8	0.01164	3493.9	0.00803
										3493.9	0.02169	3494	0.01813
										3494	0.03314	3494.1	0.02328
										3494.1	0.04485	3494.2	0.0296
										3494.2	0.05559	3494.3	0.0358
										3494.3	0.06388	3494.4	0.04055
										3494.4	0.06807	3494.5	0.04265
										3494.5	0.06723	3494.6	0.04157
										3494.6	0.06113	3494.7	0.038
										3494.7	0.05062	3494.8	0.03315
										3494.8	0.03772	3494.9	0.02816
										3494.9	0.02489	3495	0.02395
										3495	0.01406	3495.1	0.02096
										3495.1	0.00657	3495.2	0.01873
										3495.2	0.00297	3495.3	0.01635
										3495.3	0.00301	3495.4	0.01307
										3495.4	0.00613	3495.5	0.0085
										3495.5	0.0067	3495.6	0.00746
										3495.6	0.0014	3495.7	0.01268
										3495.7	-0.00279	3495.8	0.01662
										3495.8	-0.00637	3495.9	0.01981
										3495.9	-0.00983	3496	0.0226
										3496	-0.01328	3496.1	0.02538
										3496.1	-0.01661	3496.2	0.02848
										3496.2	-0.01971	3496.3	0.03212
										3496.3	-0.02235	3496.4	0.03636
										3496.4	-0.02469	3496.5	0.04096
										3496.5	-0.02689	3496.6	0.04542
										3496.6	-0.02867	3496.7	0.04911
										3496.7	-0.0296	3496.8	0.05148
										3496.8	-0.02904	3496.9	0.05206
										3496.9	-0.02636	3497	0.05042
										3497	-0.02132	3497.1	0.04642
										3497.1	-0.01389	3497.2	0.04048
										3497.2	-0.00415	3497.3	0.03302
										3497.3	0.00786	3497.4	0.02451
										3497.4	0.02179	3497.5	0.01609
										3497.5	0.03677	3497.6	0.00904
										3497.6	0.05191	3497.7	0.00427
										3497.7	0.06643	3497.8	0.00233
										3497.8	0.07965	3497.9	-0.00604
										3497.9	0.09108	3498	-0.01451
										3498	0.10048	3498.1	-0.01972
										3498.1	0.10783	3498.2	-0.0218
										3498.2	0.11329	3498.3	-0.02119
										3498.3	0.11698	3498.4	-0.01845
										3498.4	0.11919	3498.5	-0.01435
										3498.5	0.12067	3498.6	-0.00979
										3498.6	0.12231	3498.7	-0.00555
										3498.7	0.12484	3498.8	-0.00241
										3498.8	0.12847	3498.9	-0.00106
										3498.9	0.13271	3499	-0.00198
										3499	0.13649	3499.1	0.000423561
										3499.1	0.13857	3499.2	0.00202
										3499.2	0.13776	3499.3	0.00117
										3499.3	0.13369	3499.4	-0.00122
										3499.4	0.12724	3499.5	-0.00411
										3499.5	0.11996	3499.6	-0.00648
										3499.6	0.11327	3499.7	-0.00768
										3499.7	0.10812	3499.8	-0.00774
										3499.8	0.10498	3499.9	-0.00736
										3499.9	0.10388	3500	-0.00746
										3500	0.10485	3500.1	-0.00879
										3500.1	0.10794	3500.2	-0.01151
										3500.2	0.11272	3500.3	-0.01504
										3500.3	0.11832	3500.4	-0.0184
										3500.4	0.12363	3500.5	-0.02057
										3500.5	0.12753	3500.6	-0.02093
										3500.6	0.12918	3500.7	-0.0196
										3500.7	0.12813	3500.8	-0.01733
										3500.8	0.12437	3500.9	-0.01501
										3500.9	0.11816	3501	-0.01353
										3501	0.11017	3501.1	-0.01349
										3501.1	0.10114	3501.2	-0.01456
										3501.2	0.09185	3501.3	-0.01579
										3501.3	0.08345	3501.4	-0.01614
										3501.4	0.07685	3501.5	-0.01469
										3501.5	0.07261	3501.6	-0.01099
										3501.6	0.07074	3501.7	-0.0048
										3501.7	0.07048	3501.8	0.00396
										3501.8	0.07022	3501.9	0.0113
										3501.9	0.06858	3502	0.01954
										3502	0.06467	3502.1	0.02902
										3502.1	0.05802	3502.2	0.03842
										3502.2	0.04945	3502.3	0.04618
										3502.3	0.04037	3502.4	0.05125
										3502.4	0.03187	3502.5	0.05336
										3502.5	0.02453	3502.6	0.05278
										3502.6	0.01816	3502.7	0.05003
										3502.7	0.01195	3502.8	0.04588
										3502.8	0.0064	3502.9	0.04107
										3502.9	0.01214	3503	0.03586
										3503	0.01562	3503.1	0.03037
										3503.1	0.0168	3503.2	0.02485
										3503.2	0.016	3503.3	0.01948
										3503.3	0.01355	3503.4	0.01446
										3503.4	0.00991	3503.5	0.01013
										3503.5	0.00556	3503.6	0.00695
										3503.6	0.00111	3503.7	0.00527
										3503.7	-0.00295	3503.8	0.00536
										3503.8	-0.00641	3503.9	0.00185
										3503.9	-0.00909	3504	-0.00127
										3504	-0.01038	3504.1	-0.0024
										3504.1	-0.0094	3504.2	-0.00169
										3504.2	-0.00565	3504.3	0.000603897
										3504.3	0.00123	3504.4	0.00424
										3504.4	0.01121	3504.5	0.00905
										3504.5	0.02372	3504.6	0.01491
										3504.6	0.03798	3504.7	0.02175
										3504.7	0.04503	3504.8	0.02944
										3504.8	0.04223	3504.9	0.03782
										3504.9	0.03879	3505	0.04672
										3505	0.03457	3505.1	0.05598
										3505.1	0.02932	3505.2	0.06551
										3505.2	0.02301	3505.3	0.07508
										3505.3	0.01601	3505.4	0.08422
										3505.4	0.00855	3505.5	0.09235
										3505.5	0.00283	3505.6	0.0991
										3505.6	-0.00068984	3505.7	0.1041
										3505.7	-0.00224	3505.8	0.10696
										3505.8	-0.00151	3505.9	0.10756
										3505.9	0.00139	3506	0.10601
										3506	0.00631	3506.1	0.10244
										3506.1	0.0131	3506.2	0.09725
										3506.2	0.02135	3506.3	0.09126
										3506.3	0.03055	3506.4	0.08523
										3506.4	0.04007	3506.5	0.07989
										3506.5	0.04912	3506.6	0.07581
										3506.6	0.05715	3506.7	0.07331
										3506.7	0.0637	3506.8	0.07231
										3506.8	0.06836	3506.9	0.0723
										3506.9	0.07103	3507	0.07255
										3507	0.07185	3507.1	0.07231
										3507.1	0.07068	3507.2	0.07099
										3507.2	0.06726	3507.3	0.0684
										3507.3	0.06125	3507.4	0.06464
										3507.4	0.05232	3507.5	0.05982
										3507.5	0.0537	3507.6	0.0541
										3507.6	0.06724	3507.7	0.04775
										3507.7	0.07748	3507.8	0.04086
										3507.8	0.08407	3507.9	0.03351
										3507.9	0.08677	3508	0.0257
										3508	0.08547	3508.1	0.01735
										3508.1	0.08022	3508.2	0.00881
										3508.2	0.07182	3508.3	0.00089902
										3508.3	0.06169	3508.4	-0.00572
										3508.4	0.05148	3508.5	-0.01044
										3508.5	0.04249	3508.6	-0.01297
										3508.6	0.03549	3508.7	-0.01333
										3508.7	0.03066	3508.8	-0.01176
										3508.8	0.02722	3508.9	-0.00871
										3508.9	0.02435	3509	-0.00467
										3509	0.02153	3509.1	6.16192e-05
										3509.1	0.01833	3509.2	0.0053
										3509.2	0.01462	3509.3	0.01103
										3509.3	0.01044	3509.4	0.01729
										3509.4	0.00588	3509.5	0.02362
										3509.5	0.00129	3509.6	0.02877
										3509.6	-0.00233	3509.7	0.03098
										3509.7	-0.00363	3509.8	0.02885
										3509.8	-0.00408	3509.9	0.02177
										3509.9	-0.00283	3510	0.01477
										3510	0.00265	3510.1	0.00983
										3510.1	0.0112	3510.2	0.00391
										3510.2	0.02103	3510.3	-0.00145
										3510.3	0.03073	3510.4	-0.0052
										3510.4	0.03932	3510.5	-0.00686
										3510.5	0.0467	3510.6	-0.00661
										3510.6	0.05387	3510.7	-0.00497
										3510.7	0.06213	3510.8	-0.00259
										3510.8	0.06989	3510.9	5.947e-05
										3510.9	0.06548	3511	0.00263
										3511	0.06345	3511.1	0.00497
										3511.1	0.0631	3511.2	0.00696
										3511.2	0.06372	3511.3	0.00817
										3511.3	0.06483	3511.4	0.00831
										3511.4	0.06608	3511.5	0.00743
										3511.5	0.0672	3511.6	0.00578
										3511.6	0.06764	3511.7	0.00374
										3511.7	0.0671	3511.8	0.00164
										3511.8	0.06537	3511.9	0.0027
										3511.9	0.06192	3512	0.00359
										3512	0.05611	3512.1	0.00289
										3512.1	0.04747	3512.2	0.000336576
										3512.2	0.0358	3512.3	-0.00408
										3512.3	0.02146	3512.4	-0.0101
										3512.4	0.00582	3512.5	-0.01721
										3512.5	-0.00958	3512.6	-0.02488
										3512.6	0.02049	3512.7	-0.03255
										3512.7	0.03491	3512.8	-0.03945
										3512.8	0.02494	3512.9	-0.04475
										3512.9	0.01782	3513	-0.04771
										3513	0.01542	3513.1	-0.0479
										3513.1	0.01517	3513.2	-0.04538
										3513.2	0.01624	3513.3	-0.04067
										3513.3	0.01812	3513.4	-0.03437
										3513.4	0.02032	3513.5	-0.02717
										3513.5	0.02237	3513.6	-0.01962
										3513.6	0.02409	3513.7	-0.0123
										3513.7	0.02564	3513.8	-0.00619
										3513.8	0.02717	3513.9	-0.00211
										3513.9	0.02879	3514	-0.000901451
										3514	0.03048	3514.1	-0.00264
										3514.1	0.03201	3514.2	-0.00576
										3514.2	0.03275	3514.3	-0.00994
										3514.3	0.03183	3514.4	-0.01383
										3514.4	0.02844	3514.5	-0.01651
										3514.5	0.02156	3514.6	-0.01739
										3514.6	0.01075	3514.7	-0.01589
										3514.7	0.00629	3514.8	-0.01152
										3514.8	0.00882	3514.9	-0.00398
										3514.9	0.01022	3515	0.00698
										3515	0.01134	3515.1	0.00902
										3515.1	0.01286	3515.2	0.01161
										3515.2	0.01568	3515.3	0.01622
										3515.3	0.0209	3515.4	0.02194
										3515.4	0.01283	3515.5	0.02803
										3515.5	0.00509	3515.6	0.03372
										3515.6	0.000478025	3515.7	0.03805
										3515.7	-0.0015	3515.8	0.04036
										3515.8	-0.00157	3515.9	0.03999
										3515.9	-0.000334572	3516	0.03655
										3516	0.00179	3516.1	0.0302
										3516.1	0.00438	3516.2	0.02146
										3516.2	0.00717	3516.3	0.01095
										3516.3	0.01	3516.4	0.00612
										3516.4	0.01271	3516.5	0.0072
										3516.5	0.01515	3516.6	0.00851
										3516.6	0.0171	3516.7	0.01034
										3516.7	0.0184	3516.8	0.01261
										3516.8	0.01898	3516.9	0.01526
										3516.9	0.01885	3517	0.01756
										3517	0.0178	3517.1	0.01866
										3517.1	0.01524	3517.2	0.01845
										3517.2	0.01252	3517.3	0.01709
										3517.3	0.01556	3517.4	0.01482
										3517.4	0.01728	3517.5	0.01201
										3517.5	0.01801	3517.6	0.00926
										3517.6	0.01811	3517.7	0.00704
										3517.7	0.01823	3517.8	0.00576
										3517.8	0.01899	3517.9	0.00533
										3517.9	0.02074	3518	0.00507
										3518	0.02321	3518.1	0.00439
										3518.1	0.02559	3518.2	0.00285
										3518.2	0.02755	3518.3	0.000197587
										3518.3	0.02883	3518.4	-0.00325
										3518.4	0.02848	3518.5	-0.00673
										3518.5	0.0255	3518.6	-0.00923
										3518.6	0.0194	3518.7	-0.00989
										3518.7	0.01011	3518.8	-0.00842
										3518.8	-0.00209	3518.9	-0.00502
										3518.9	-0.0163	3519	-0.000280102
										3519	-0.03148	3519.1	0.00239
										3519.1	-0.04313	3519.2	0.00479
										3519.2	-0.05103	3519.3	0.00697
										3519.3	-0.0576	3519.4	0.00874
										3519.4	-0.06189	3519.5	0.00977
										3519.5	-0.06307	3519.6	0.0102
										3519.6	-0.06057	3519.7	0.01062
										3519.7	-0.05426	3519.8	0.01114
										3519.8	-0.04509	3519.9	0.01121
										3519.9	-0.03472	3520	0.01033
										3520	-0.02447	3520.1	0.00804
										3520.1	-0.01515	3520.2	0.00434
										3520.2	-0.00717	3520.3	-4.83554e-19
										3520.3	0	3520.4	-0.00398
										3520.4	0.00765	3520.5	-0.00661
										3520.5	0.01713	3520.6	-0.00716

## Sheet: Figure1h
VACUUM	9.48219e-07
N2	27.6086
CO	32.1298
CH4	32.4577
CO2	41.515
C3H8	43.8426
C3H6	48.868

## Sheet: Figure2a
	Py-COF-(N2)		Py-COF-(CO2)		Py-COF-(C3H6)		Py-COF-(C3H8)		Py-COF-(CO)		Py-COF-(CH4)
0.00178	0.0669	0.00155	0.0985	5.738e-06	0.0157	4.15e-06	0.0053	0.00112	0.0125	0.00176	0.0917
0.04193	0.141	0.07072	1.8873	0.00145	1.0267	9.6076e-05	0.0721	0.08595	0.3673	0.08252	0.7515
0.08912	0.297	0.13581	3.694	0.0087	4.9765	0.00501	3.699	0.1515	0.6438	0.15449	1.2555
0.16156	0.5311	0.20076	5.4932	0.01678	8.7388	0.0109	7.1067	0.21538	0.9114	0.24028	1.6645
0.20536	0.6741	0.23048	6.3871	0.02552	12.3553	0.01733	10.3779	0.24536	1.0495	0.29036	1.9323
0.23991	0.8029	0.25444	7.0968	0.04103	18.417	0.0239	13.5693	0.29322	1.2555	0.33977	2.3998
0.2832	0.9457	0.28397	7.9551	0.0507	22.0735	0.03057	16.7412	0.34187	1.4667	0.38848	2.8743
0.31422	1.039	0.32407	9.0935	0.07294	30.1656	0.03756	19.8228	0.39117	1.6943	0.43574	3.3352
0.34501	1.137	0.34724	9.8507	0.08467	34.3835	0.05222	26.4295	0.4402	1.913	0.48085	3.7581
0.38477	1.271	0.37906	10.7539	0.0941	37.7323	0.05916	29.4684	0.48992	2.1192	0.49735	3.9594
0.43023	1.4142	0.40208	11.4844	0.11994	46.6694	0.07382	35.9015	0.53932	2.3455	0.53898	4.3884
0.46017	1.5373	0.43068	12.3698	0.13559	52.0324	0.08959	42.7222	0.58941	2.5783	0.58498	4.8455
0.48997	1.6379	0.45342	13.0982	0.16821	62.6947	0.09648	45.7273	0.68904	3.0133	0.68564	5.8763
0.53175	1.7631	0.48169	14.0175	0.18507	67.9827	0.11225	52.2443	0.78895	3.4573	0.78461	6.9063
0.56104	1.8702	0.5042	14.7462	0.22782	79.8161	0.11942	55.1807	0.88812	3.9049	0.88133	7.9498
0.59032	1.9573	0.5319	15.7319	0.24217	83.4632	0.1355	61.2928	0.98924	4.3768	0.9795	9.0445
0.6769	2.243	0.55366	16.5683	0.2802	91.6679	0.15357	67.5384
0.78844	2.6152	0.58113	17.5287	0.29239	94.1074	0.17292	73.4532
0.87681	2.9035	0.60247	18.4004	0.32646	99.8961	0.1817	75.9809
0.99643	3.5035	0.67163	20.6224	0.34131	102.219	0.19167	78.5705
		0.77206	25.5324	0.3793	107.231	0.20132	80.8991
		0.87193	30.9255	0.39378	109.023	0.23598	87.8457
		0.97628	36.4677	0.43158	113.011	0.3007	97.3321
				0.44681	114.551	0.34248	101.874
				0.47905	117.425	0.40512	107.26
				0.49475	118.802	0.4361	109.503
				0.52811	121.341	0.48455	112.633
				0.54427	122.536	0.53529	115.459
				0.57848	124.789	0.58461	117.905
				0.59464	125.899	0.68623	122.178
				0.67099	130.02	0.79544	126.036
				0.79162	135.413	0.88346	128.842
				0.88535	138.988	0.99166	131.882
				0.98248	142.273

## Sheet: Figure2b
	gas adsorption	ΔEPR area
vacuum	0	0
N2	3.387	26.9238
CO	4.431	31.2812
CH4	9.0445	33.1049
CO2	36.4677	40.0206
C3H8	131.8	44.3791
C3H6	142.3	46.5211

## Sheet: Figure3a
	CO-0.2bar		N2-0.2bar		CH4-0.2bar		CO2-0.2bar		VACUUM
3330	0	3330	0	3330	0	3329	-0.01451	3317	0
3330.2	0.000233122	3330.2	0.000614751	3330.2	-0.00124	3329.2	-0.0225	3317.2	-0.00653
3330.4	-0.00108	3330.4	-0.00172	3330.4	-0.0047	3329.4	-0.01996	3317.4	-0.01296
3330.6	-0.00344	3330.6	-0.00657	3330.6	-0.00889	3329.6	-0.01099	3317.6	-0.01692
3330.8	-0.00548	3330.8	-0.0124	3330.8	-0.0122	3329.8	0	3317.8	-0.01625
3331	-0.00559	3331	-0.01768	3331	-0.01469	3330	0.00982	3318	-0.00919
3331.2	-0.00553	3331.2	-0.02144	3331.2	-0.01807	3330.2	0.01589	3318.2	-0.00113
3331.4	-0.00815	3331.4	-0.02364	3331.4	-0.02231	3330.4	0.01724	3318.4	-0.01084
3331.6	-0.0125	3331.6	-0.02478	3331.6	-0.02596	3330.6	0.01508	3318.6	-0.01232
3331.8	-0.0161	3331.8	-0.02556	3331.8	-0.02846	3330.8	0.01177	3318.8	-0.00733
3332	-0.0173	3332	-0.02599	3332	-0.02945	3331	0.00725	3319	0.00105
3332.2	-0.0158	3332.2	-0.02528	3332.2	-0.02831	3331.2	0.00233	3319.2	0.00996
3332.4	-0.01191	3332.4	-0.02419	3332.4	-0.02513	3331.4	-0.00188	3319.4	0.0168
3332.6	-0.00668	3332.6	-0.02344	3332.6	-0.02074	3331.6	-0.00425	3319.6	0.01882
3332.8	-0.00157	3332.8	-0.02251	3332.8	-0.01592	3331.8	-0.005	3319.8	0.01364
3333	0.00343	3333	-0.02137	3333	-0.01119	3332	-0.00475	3320	0.01539
3333.2	0.00827	3333.2	-0.02008	3333.2	-0.00666	3332.2	-0.00443	3320.2	0.01825
3333.4	0.01227	3333.4	-0.01897	3333.4	-0.00269	3332.4	-0.00387	3320.4	0.01319
3333.6	0.01521	3333.6	-0.01804	3333.6	-0.000226874	3332.6	-0.00253	3320.6	0.00395
3333.8	0.01697	3333.8	-0.01643	3333.8	0.00191	3332.8	-0.00136	3320.8	-0.00544
3334	0.01822	3334	-0.01375	3334	0.00496	3333	-0.00123	3321	-0.01195
3334.2	0.01938	3334.2	-0.01071	3334.2	0.00782	3333.2	-0.002	3321.2	-0.0136
3334.4	0.02097	3334.4	-0.00741	3334.4	0.00953	3333.4	0.00129	3321.4	-0.00982
3334.6	0.02345	3334.6	-0.00425	3334.6	0.00991	3333.6	0.00414	3321.6	-0.00133
3334.8	0.02653	3334.8	-0.00251	3334.8	0.00961	3333.8	0.00731	3321.8	-0.0123
3335	0.02967	3335	-0.00201	3335	0.00875	3334	0.00974	3322	-0.01974
3335.2	0.03164	3335.2	-0.00186	3335.2	0.00765	3334.2	0.01139	3322.2	-0.02396
3335.4	0.03182	3335.4	-0.0019	3335.4	0.00774	3334.4	0.01429	3322.4	-0.02461
3335.6	0.03059	3335.6	-0.00185	3335.6	0.00938	3334.6	0.01964	3322.6	-0.02135
3335.8	0.02902	3335.8	-0.00185	3335.8	0.01147	3334.8	0.01056	3322.8	-0.01441
3336	0.02836	3336	-0.00487	3336	0.01255	3335	0.00528	3323	-0.00486
3336.2	0.02927	3336.2	-0.00849	3336.2	0.01222	3335.2	0.00321	3323.2	0.00482
3336.4	0.02974	3336.4	-0.01038	3336.4	0.01034	3335.4	0.00365	3323.4	0.01315
3336.6	0.02764	3336.6	-0.01142	3336.6	0.00667	3335.6	0.0054	3323.6	0.01924
3336.8	0.02318	3336.8	-0.0127	3336.8	0.00203	3335.8	0.007	3323.8	0.02148
3337	0.01723	3337	-0.01315	3337	-0.00233	3336	0.01486	3324	0.01928
3337.2	0.01126	3337.2	-0.01313	3337.2	-0.00544	3336.2	0.02344	3324.2	0.01286
3337.4	0.00653	3337.4	-0.01222	3337.4	-0.00678	3336.4	0.03008	3324.4	0.02076
3337.6	0.00532	3337.6	-0.00903	3337.6	-0.00681	3336.6	0.03471	3324.6	0.033
3337.8	0.00754	3337.8	-0.00435	3337.8	-0.00715	3336.8	0.0371	3324.8	0.04223
3338	0.01266	3338	-6.78263e-05	3338	-0.00747	3337	0.03608	3325	0.05014
3338.2	0.019	3338.2	0.00312	3338.2	-0.00805	3337.2	0.03353	3325.2	0.05741
3338.4	0.02429	3338.4	0.00489	3338.4	-0.0091	3337.4	0.0321	3325.4	0.06398
3338.6	0.02765	3338.6	0.00613	3338.6	-0.01049	3337.6	0.03189	3325.6	0.06906
3338.8	0.02931	3338.8	0.00797	3338.8	-0.01176	3337.8	0.03267	3325.8	0.07196
3339	0.02944	3339	0.00837	3339	-0.01256	3338	0.03365	3326	0.07435
3339.2	0.02847	3339.2	0.00641	3339.2	-0.01262	3338.2	0.03373	3326.2	0.07795
3339.4	0.02648	3339.4	0.00404	3339.4	-0.01176	3338.4	0.03163	3326.4	0.08389
3339.6	0.02362	3339.6	0.00219	3339.6	-0.01023	3338.6	0.02653	3326.6	0.09296
3339.8	0.02002	3339.8	0.00103	3339.8	-0.00797	3338.8	0.01836	3326.8	0.10404
3340	0.01556	3340	6.31259e-05	3340	-0.00449	3339	0.00841	3327	0.11423
3340.2	0.01053	3340.2	-0.00136	3340.2	-0.000310178	3339.2	-0.000948622	3327.2	0.11843
3340.4	0.00568	3340.4	-0.00315	3340.4	0.00356	3339.4	-0.00743	3327.4	0.12911
3340.6	0.00137	3340.6	-0.00451	3340.6	0.00666	3339.6	-0.009	3327.6	0.13297
3340.8	-0.00249	3340.8	-0.00446	3340.8	0.00898	3339.8	-0.00645	3327.8	0.1266
3341	-0.00587	3341	-0.00472	3341	0.01035	3340	-0.00167	3328	0.11113
3341.2	-0.0085	3341.2	-0.004	3341.2	0.0103	3340.2	0.0047	3328.2	0.08955
3341.4	-0.00975	3341.4	-0.00167	3341.4	0.00844	3340.4	0.01165	3328.4	0.0651
3341.6	-0.00923	3341.6	0.00173	3341.6	0.00546	3340.6	0.01784	3328.6	0.04101
3341.8	-0.00653	3341.8	0.0059	3341.8	0.00255	3340.8	0.02136	3328.8	0.02085
3342	-0.00171	3342	0.0103	3342	-0.000847303	3341	0.02157	3329	0.00686
3342.2	0.00359	3342.2	0.01366	3342.2	-0.00657	3341.2	0.01917	3329.2	0.000610449
3342.4	0.00743	3342.4	0.01354	3342.4	-0.01185	3341.4	0.01459	3329.4	0.00291
3342.6	0.00874	3342.6	0.01132	3342.6	-0.01538	3341.6	0.00822	3329.6	-0.01874
3342.8	0.00766	3342.8	0.00928	3342.8	-0.01613	3341.8	0.00136	3329.8	-0.03704
3343	0.00511	3343	0.0057	3343	-0.01388	3342	-0.00433	3330	-0.0462
3343.2	0.00263	3343.2	0	3343.2	-0.00907	3342.2	-0.00685	3330.2	-0.04725
3343.4	0.00158	3343.4	-0.00249	3343.4	-0.00305	3342.4	-0.0055	3330.4	-0.04148
3343.6	0.00197	3343.6	-0.00626	3343.6	0.00239	3342.6	-0.00151	3330.6	-0.03053
3343.8	0.00211	3343.8	-0.01116	3343.8	0.00595	3342.8	0.00347	3330.8	-0.0169
3344	0.00119	3344	-0.01677	3344	0.00671	3343	0.00805	3331	-0.00302
3344.2	0.000227234	3344.2	-0.02212	3344.2	0.00466	3343.2	0.01165	3331.2	0.00938
3344.4	-0.00032899	3344.4	-0.02627	3344.4	0.000796625	3343.4	0.01418	3331.4	0.01975
3344.6	-0.000453674	3344.6	-0.02861	3344.6	-0.00348	3343.6	0.01607	3331.6	0.0283
3344.8	0	3344.8	-0.02834	3344.8	-0.0056	3343.8	0.0178	3331.8	0.03499
3345	-0.0033	3345	-0.02853	3345	-0.00406	3344	0.01918	3332	0.03931
3345.2	-0.00591	3345.2	-0.0312	3345.2	-0.000139509	3344.2	0.02008	3332.2	0.0399
3345.4	-0.00792	3345.4	-0.03361	3345.4	0.00414	3344.4	0.02092	3332.4	0.03423
3345.6	-0.00885	3345.6	-0.03433	3345.6	0.00688	3344.6	0.02175	3332.6	0.02023
3345.8	-0.00957	3345.8	-0.0324	3345.8	0.00688	3344.8	0.02281	3332.8	0.01121
3346	-0.0111	3346	-0.02754	3346	0.00435	3345	0.02421	3333	0.01344
3346.2	-0.01348	3346.2	-0.02141	3346.2	0	3345.2	0.02511	3333.2	0.00841
3346.4	-0.01657	3346.4	-0.01688	3346.4	-0.0019	3345.4	0.0246	3333.4	-0.000934951
3346.6	-0.02033	3346.6	-0.0152	3346.6	-0.004	3345.6	0.02266	3333.6	-0.01143
3346.8	-0.02488	3346.8	-0.01568	3346.8	-0.0058	3345.8	0.01977	3333.8	-0.01984
3347	-0.0299	3347	-0.01772	3347	-0.00527	3346	0.01633	3334	-0.02358
3347.2	-0.03484	3347.2	-0.0206	3347.2	-0.00154	3346.2	0.01237	3334.2	-0.02266
3347.4	-0.03894	3347.4	-0.02368	3347.4	0.0027	3346.4	0.00776	3334.4	-0.01761
3347.6	-0.04129	3347.6	-0.02633	3347.6	0.00516	3346.6	0.00319	3334.6	-0.00471
3347.8	-0.04125	3347.8	-0.02795	3347.8	0.00474	3346.8	0	3334.8	-0.00599
3348	-0.03914	3348	-0.02853	3348	0.00204	3347	0.00136	3335	-0.000239642
3348.2	-0.03544	3348.2	-0.02757	3348.2	-0.00126	3347.2	0.00476	3335.2	0.00973
3348.4	-0.03007	3348.4	-0.02458	3348.4	-0.0036	3347.4	0.0098	3335.4	0.01988
3348.6	-0.02435	3348.6	-0.01947	3348.6	-0.00595	3347.6	0.01555	3335.6	0.02578
3348.8	-0.01939	3348.8	-0.01317	3348.8	-0.01039	3347.8	0.02083	3335.8	0.02346
3349	-0.01655	3349	-0.0077	3349	-0.01611	3348	0.02515	3336	0.01018
3349.2	-0.01698	3349.2	-0.00447	3349.2	-0.02109	3348.2	0.02866	3336.2	0.0302
3349.4	-0.01963	3349.4	-0.00364	3349.4	-0.02435	3348.4	0.03133	3336.4	0.03835
3349.6	-0.02219	3349.6	-0.00371	3349.6	-0.02554	3348.6	0.03278	3336.6	0.05147
3349.8	-0.02254	3349.8	-0.00282	3349.8	-0.02465	3348.8	0.03279	3336.8	0.06182
3350	-0.01995	3350	-0.000677186	3350	-0.02185	3349	0.03128	3337	0.05895
3350.2	-0.01447	3350.2	0.00148	3350.2	-0.01757	3349.2	0.02827	3337.2	0.04549
3350.4	-0.00722	3350.4	0.00241	3350.4	-0.01214	3349.4	0.02441	3337.4	0.02576
3350.6	0.000123742	3350.6	0.00207	3350.6	-0.00599	3349.6	0.01977	3337.6	0.00416
3350.8	0.00592	3350.8	0.00119	3350.8	-0.00043564	3349.8	0.01367	3337.8	-0.01515
3351	0.00901	3351	0.000777414	3351	0.00254	3350	0.00672	3338	-0.02883
3351.2	0.00928	3351.2	0.00388	3351.2	0.00979	3350.2	0.000846955	3338.2	-0.03502
3351.4	0.0082	3351.4	0.00908	3351.4	0.01863	3350.4	-0.0021	3338.4	-0.03322
3351.6	0.00617	3351.6	0.01534	3351.6	0.02685	3350.6	-0.000718906	3338.6	-0.02269
3351.8	0.00318	3351.8	0.02231	3351.8	0.03386	3350.8	-0.000500466	3338.8	-0.00295
3352	0.000763696	3352	0.02893	3352	0.03889	3351	-0.00484	3339	-0.02306
3352.2	-4.91822e-05	3352.2	0.03407	3352.2	0.04133	3351.2	-0.00525	3339.2	-0.03875
3352.4	0.00125	3352.4	0.03844	3352.4	0.04095	3351.4	-0.00359	3339.4	-0.04366
3352.6	0.00439	3352.6	0.04166	3352.6	0.03814	3351.6	-0.00145	3339.6	-0.03869
3352.8	0.00813	3352.8	0.04279	3352.8	0.03369	3351.8	0.000431664	3339.8	-0.02563
3353	0.01134	3353	0.04264	3353	0.02781	3352	0.00197	3340	-0.00752
3353.2	0.01258	3353.2	0.04186	3353.2	0.02115	3352.2	0.00414	3340.2	0.01175
3353.4	0.01242	3353.4	0.03975	3353.4	0.01472	3352.4	0.00715	3340.4	0.02889
3353.6	0.01258	3353.6	0.03534	3353.6	0.00941	3352.6	0.01088	3340.6	0.04231
3353.8	0.01311	3353.8	0.02813	3353.8	0.00568	3352.8	0.01444	3340.8	0.05118
3354	0.01376	3354	0.01918	3354	0.00316	3353	0.01587	3341	0.05557
3354.2	0.01417	3354.2	0.01014	3354.2	0.000568455	3353.2	0.01335	3341.2	0.05653
3354.4	0.01374	3354.4	0.00217	3354.4	-0.00469	3353.4	0.00604	3341.4	0.05539
3354.6	0.01257	3354.6	-0.00294	3354.6	-0.00867	3353.6	-0.0063	3341.6	0.05308
3354.8	0.01073	3354.8	-0.00389	3354.8	-0.01133	3353.8	-0.01356	3341.8	0.05037
3355	0.00783	3355	-0.00324	3355	-0.01243	3354	-0.01548	3342	0.04833
3355.2	0.00452	3355.2	-0.00585	3355.2	-0.01172	3354.2	-0.01885	3342.2	0.04824
3355.4	0.00189	3355.4	-0.00511	3355.4	-0.01081	3354.4	-0.02153	3342.4	0.05155
3355.6	0.000266552	3355.6	-0.00203	3355.6	-0.01118	3354.6	-0.02269	3342.6	0.05975
3355.8	-0.0017	3355.8	0.00206	3355.8	-0.01139	3354.8	-0.02203	3342.8	0.07296
3356	-0.00478	3356	0.00626	3356	-0.01009	3355	-0.01925	3343	0.08983
3356.2	-0.00819	3356.2	0.0097	3356.2	-0.0074	3355.2	-0.01478	3343.2	0.08195
3356.4	-0.01129	3356.4	0.01126	3356.4	-0.00437	3355.4	-0.00971	3343.4	0.07347
3356.6	-0.01393	3356.6	0.01002	3356.6	-0.00056831	3355.6	-0.00587	3343.6	0.06175
3356.8	-0.01486	3356.8	0.0068	3356.8	0.00337	3355.8	-0.00379	3343.8	0.04526
3357	-0.01285	3357	0.00384	3357	0.00497	3356	-0.00326	3344	0.0243
3357.2	-0.00851	3357.2	0.00193	3357.2	0.00364	3356.2	-0.00525	3344.2	0
3357.4	-0.00261	3357.4	0.000632802	3357.4	0.000379888	3356.4	-0.00781	3344.4	-0.00621
3357.6	0.00364	3357.6	0	3357.6	-0.00288	3356.6	-0.00985	3344.6	-0.0111
3357.8	0.00886	3357.8	0.00815	3357.8	-0.0072	3356.8	-0.01014	3344.8	-0.01309
3358	0.01219	3358	0.01602	3358	-0.009	3357	-0.00792	3345	-0.01211
3358.2	0.01357	3358.2	0.02211	3358.2	-0.0107	3357.2	-0.00425	3345.2	-0.00923
3358.4	0.01344	3358.4	0.02551	3358.4	-0.0142	3357.4	-0.000493349	3345.4	-0.00574
3358.6	0.01215	3358.6	0.0276	3358.6	-0.01749	3357.6	0.00215	3345.6	-0.00278
3358.8	0.01055	3358.8	0.02963	3358.8	-0.01941	3357.8	0.00268	3345.8	0.00353
3359	0.00943	3359	0.0314	3359	-0.01922	3358	0.0007814	3346	0.01365
3359.2	0.00806	3359.2	0.0324	3359.2	-0.01671	3358.2	-0.00265	3346.2	0.02144
3359.4	0.00496	3359.4	0.03221	3359.4	-0.01248	3358.4	-0.00599	3346.4	0.02637
3359.6	0	3359.6	0.03071	3359.6	-0.00717	3358.6	-0.00866	3346.6	0.02762
3359.8	-0.00159	3359.8	0.02861	3359.8	-0.00159	3358.8	-0.0108	3346.8	0.02563
3360	-0.00312	3360	0.02724	3360	0.00321	3359	-0.01133	3347	0.0215
3360.2	-0.00401	3360.2	0.02783	3360.2	0.00529	3359.2	-0.00936	3347.2	0.01604
3360.4	-0.0037	3360.4	0.02849	3360.4	0.00455	3359.4	-0.00585	3347.4	0.01058
3360.6	-0.00198	3360.6	0.02744	3360.6	0.00235	3359.6	-0.00295	3347.6	0.007
3360.8	0.000342492	3360.8	0.02627	3360.8	-2.42878e-05	3359.8	-0.00218	3347.8	0.00714
3361	0.00334	3361	0.02597	3361	-0.00337	3360	-0.00287	3348	-0.000887861
3361.2	0.00837	3361.2	0.02698	3361.2	-0.00777	3360.2	0.000768522	3348.2	-0.01635
3361.4	0.01522	3361.4	0.02903	3361.4	-0.01234	3360.4	0.00912	3348.4	-0.02424
3361.6	0.0226	3361.6	0.03106	3361.6	-0.01599	3360.6	0.01423	3348.6	-0.02435
3361.8	0.02961	3361.8	0.03194	3361.8	-0.01809	3360.8	0.01548	3348.8	-0.01802
3362	0.03549	3362	0.03084	3362	-0.01625	3361	0.01292	3349	-0.008
3362.2	0.03999	3362.2	0.02761	3362.2	-0.00939	3361.2	0.00747	3349.2	0.00141
3362.4	0.04344	3362.4	0.0215	3362.4	0	3361.4	0.000986137	3349.4	0.00647
3362.6	0.04555	3362.6	0.01355	3362.6	0.00549	3361.6	-0.00435	3349.6	0.00431
3362.8	0.04669	3362.8	0.00674	3362.8	0.0093	3361.8	-0.00655	3349.8	-0.0045
3363	0.04835	3363	0.00239	3363	0.01018	3362	-0.00414	3350	-5.78489e-05
3363.2	0.05136	3363.2	0.00113	3363.2	0.00662	3362.2	0.00075504	3350.2	-0.000253057
3363.4	0.05475	3363.4	0.00287	3363.4	-0.00177	3362.4	0.00347	3350.4	-0.00279
3363.6	0.05695	3363.6	0.00642	3363.6	-0.01272	3362.6	0.003	3350.6	-0.00608
3363.8	0.05651	3363.8	0.01001	3363.8	-0.02317	3362.8	8.02272e-05	3350.8	-0.0094
3364	0.05175	3364	0.01205	3364	-0.03313	3363	-0.00374	3351	-0.01285
3364.2	0.04271	3364.2	0.01242	3364.2	-0.04412	3363.2	-0.00672	3351.2	-0.01511
3364.4	0.03123	3364.4	0.01153	3364.4	-0.05401	3363.4	-0.00796	3351.4	-0.0141
3364.6	0.01972	3364.6	0.00935	3364.6	-0.06078	3363.6	-0.00687	3351.6	-0.00806
3364.8	0.01	3364.8	0.00607	3364.8	-0.06371	3363.8	-0.00753	3351.8	0.00472
3365	0.00332	3365	0.00194	3365	-0.06185	3364	-0.0108	3352	0.01871
3365.2	0.000380119	3365.2	-0.00226	3365.2	-0.05572	3364.2	-0.01055	3352.2	0.00165
3365.4	0.00131	3365.4	-0.00544	3365.4	-0.04689	3364.4	-0.00813	3352.4	-0.00777
3365.6	0.00604	3365.6	-0.00688	3365.6	-0.03628	3364.6	-0.00468	3352.6	-0.01042
3365.8	0.01058	3365.8	-0.00645	3365.8	-0.02523	3364.8	-0.00124	3352.8	-0.00741
3366	0.00712	3366	-0.00422	3366	-0.01491	3365	0.000801538	3353	0.000174371
3366.2	0.0065	3366.2	-0.00078154	3366.2	-0.0058	3365.2	0	3353.2	0.01058
3366.4	0.00818	3366.4	0.00301	3366.4	0.00172	3365.4	0.00384	3353.4	0.02112
3366.6	0.01119	3366.6	0.00693	3366.6	0.00697	3365.6	0.00738	3353.6	0.02928
3366.8	0.01441	3366.8	0.01071	3366.8	0.00916	3365.8	0.00904	3353.8	0.03366
3367	0.01675	3367	0.01381	3367	0.00762	3366	0.0085	3354	0.03377
3367.2	0.01737	3367.2	0.01486	3367.2	0.00296	3366.2	0.00595	3354.2	0.03046
3367.4	0.01531	3367.4	0.01193	3367.4	0.00226	3366.4	0.00202	3354.4	0.02477
3367.6	0.00991	3367.6	0.00833	3367.6	0.00801	3366.6	-0.00216	3354.6	0.01652
3367.8	0.01201	3367.8	0.00297	3367.8	0.0128	3366.8	-0.00535	3354.8	0.03024
3368	0.01282	3368	-0.00472	3368	0.01536	3367	-0.00706	3355	0.04336
3368.2	0.01193	3368.2	-0.01291	3368.2	0.01593	3367.2	-0.00733	3355.2	0.04879
3368.4	0.0104	3368.4	-0.02002	3368.4	0.01566	3367.4	-0.00642	3355.4	0.04588
3368.6	0.00872	3368.6	-0.02531	3368.6	0.01538	3367.6	-0.00488	3355.6	0.03597
3368.8	0.00718	3368.8	-0.02913	3368.8	0.01538	3367.8	-0.00279	3355.8	0.02186
3369	0.00594	3369	-0.0316	3369	0.01529	3368	9.84653e-05	3356	0.00701
3369.2	0.00465	3369.2	-0.03247	3369.2	0.01377	3368.2	0.00401	3356.2	-0.00511
3369.4	0.00233	3369.4	-0.03055	3369.4	0.00983	3368.4	0.00894	3356.4	-0.01212
3369.6	0.00283	3369.6	-0.026	3369.6	0.0059	3368.6	0.01401	3356.6	-0.01242
3369.8	0.00596	3369.8	-0.01982	3369.8	0.00346	3368.8	0.01829	3356.8	-0.00544
3370	0.00597	3370	-0.01196	3370	0.00217	3369	0.02115	3357	0.00327
3370.2	0.00345	3370.2	-0.00377	3370.2	0.00158	3369.2	0.02248	3357.2	0.0184
3370.4	-0.000221479	3370.4	0.00429	3370.4	-0.00243	3369.4	0.02222	3357.4	0.03922
3370.6	-0.00315	3370.6	0.01233	3370.6	-0.0056	3369.6	0.02041	3357.6	0.06287
3370.8	-0.00408	3370.8	0.01925	3370.8	-0.00726	3369.8	0.01708	3357.8	0.08541
3371	-0.00257	3371	0.02459	3371	-0.00658	3370	0.01228	3358	0.10223
3371.2	0.00162	3371.2	0.02463	3371.2	-0.00338	3370.2	0.00672	3358.2	0.11584
3371.4	-0.00259	3371.4	0.02014	3371.4	0.00156	3370.4	0.00151	3358.4	0.12305
3371.6	-0.00664	3371.6	0.01325	3371.6	0.00685	3370.6	-0.0023	3358.6	0.11975
3371.8	-0.00944	3371.8	0.0065	3371.8	0.01045	3370.8	-0.00392	3358.8	0.10735
3372	-0.01167	3372	0.00154	3372	0.01239	3371	-0.00529	3359	0.08867
3372.2	-0.0143	3372.2	-0.000865526	3372.2	0.01484	3371.2	-0.00707	3359.2	0.06538
3372.4	-0.01642	3372.4	0	3372.4	0.0169	3371.4	-0.00616	3359.4	0.04011
3372.6	-0.01657	3372.6	-0.000318495	3372.6	0.01617	3371.6	-0.00343	3359.6	0.01678
3372.8	-0.01534	3372.8	0.0018	3372.8	0.01197	3371.8	0.000272363	3359.8	-0.00132
3373	-0.01319	3373	0.00501	3373	0.00477	3372	0.00457	3360	-0.01209
3373.2	-0.0105	3373.2	0.0076	3373.2	-0.00396	3372.2	0.00897	3360.2	-0.01414
3373.4	-0.00781	3373.4	0.0081	3373.4	-0.0115	3372.4	0.01253	3360.4	-0.00638
3373.6	-0.00523	3373.6	0.00693	3373.6	-0.01647	3372.6	0.01399	3360.6	-0.01417
3373.8	-0.00305	3373.8	0.00557	3373.8	-0.02056	3372.8	0.01221	3360.8	-0.01812
3374	-0.00129	3374	0.00595	3374	-0.02443	3373	0.00734	3361	-0.01651
3374.2	0.00248	3374.2	0.0081	3374.2	-0.02688	3373.2	0.000522238	3361.2	-0.01283
3374.4	0.00684	3374.4	0.00982	3374.4	-0.02716	3373.4	-0.00382	3361.4	-0.00937
3374.6	0.01064	3374.6	0.01038	3374.6	-0.02528	3373.6	-0.00624	3361.6	-0.0077
3374.8	0.01272	3374.8	0.01013	3374.8	-0.02178	3373.8	-0.00763	3361.8	-0.00896
3375	0.01303	3375	0.00858	3375	-0.01789	3374	-0.00798	3362	-0.01227
3375.2	0.01236	3375.2	0.00638	3375.2	-0.01452	3374.2	-0.00757	3362.2	-0.01561
3375.4	0.01146	3375.4	0.00444	3375.4	-0.01269	3374.4	-0.0069	3362.4	-0.01709
3375.6	0.00885	3375.6	0.00285	3375.6	-0.01296	3374.6	-0.00633	3362.6	-0.01589
3375.8	0.00429	3375.8	0.00145	3375.8	-0.01453	3374.8	-0.00563	3362.8	-0.01214
3376	0	3376	0.00065532	3376	-0.01685	3375	-0.00433	3363	-0.00644
3376.2	-0.00265	3376.2	0.00108	3376.2	-0.01929	3375.2	-0.00227	3363.2	0
3376.4	-0.00354	3376.4	0.00188	3376.4	-0.02053	3375.4	0.00148	3363.4	0.02345
3376.6	-0.0032	3376.6	0.00264	3376.6	-0.01977	3375.6	0.00222	3363.6	0.04492
3376.8	-0.00231	3376.8	0.00322	3376.8	-0.01797	3375.8	0.00257	3363.8	0.06242
3377	-0.00204	3377	0.0018	3377	-0.01645	3376	0.00393	3364	0.07465
3377.2	-0.00231	3377.2	-0.00243	3377.2	-0.01594	3376.2	0.00541	3364.2	0.08156
3377.4	-0.00247	3377.4	-0.009	3377.4	-0.01673	3376.4	0.00601	3364.4	0.08316
3377.6	-0.00267	3377.6	-0.01677	3377.6	-0.01754	3376.6	0.00521	3364.6	0.07973
3377.8	-0.00272	3377.8	-0.02425	3377.8	-0.01744	3376.8	0.0031	3364.8	0.07334
3378	-0.00205	3378	-0.02976	3378	-0.01691	3377	0.000402133	3365	0.06606
3378.2	-0.000255686	3378.2	-0.03236	3378.2	-0.01587	3377.2	-0.00169	3365.2	0.05886
3378.4	0.00204	3378.4	-0.03247	3378.4	-0.01442	3377.4	-0.0023	3365.4	0.05181
3378.6	0.00336	3378.6	-0.03108	3378.6	-0.01242	3377.6	-0.0015	3365.6	0.04348
3378.8	0.00475	3378.8	-0.02951	3378.8	-0.00954	3377.8	0.0003507	3365.8	0.03203
3379	0.00803	3379	-0.02827	3379	-0.0059	3378	0.00305	3366	0.01616
3379.2	0.01224	3379.2	-0.02688	3379.2	-0.0019	3378.2	0.00561	3366.2	0.01488
3379.4	0.01541	3379.4	-0.02508	3379.4	0.00164	3378.4	0.00652	3366.4	0.01615
3379.6	0.01623	3379.6	-0.02273	3379.6	0.00337	3378.6	0.0047	3366.6	0.01153
3379.8	0.01478	3379.8	-0.01997	3379.8	0.00256	3378.8	0	3366.8	0.00288
3380	0.01173	3380	-0.01723	3380	0	3379	-0.000619261	3367	-0.00675
3380.2	0.00897	3380.2	-0.01532	3380.2	0.000446212	3379.2	0.000401625	3367.2	-0.01343
3380.4	0.00549	3380.4	-0.01507	3380.4	0.00265	3379.4	0.00388	3367.4	-0.01417
3380.6	-0.000672992	3380.6	-0.01636	3380.6	0.0055	3379.6	0.00981	3367.6	-0.00726
3380.8	-0.00701	3380.8	-0.01868	3380.8	0.00881	3379.8	0.01696	3367.8	-0.00434
3381	-0.0112	3381	-0.02133	3381	0.01329	3380	0.0234	3368	0.0021
3381.2	-0.01238	3381.2	-0.02321	3381.2	0.01817	3380.2	0.02715	3368.2	0.00998
3381.4	-0.01058	3381.4	-0.02387	3381.4	0.02204	3380.4	0.02727	3368.4	0.0155
3381.6	-0.00614	3381.6	-0.01918	3381.6	0.02392	3380.6	0.02373	3368.6	0.0172
3381.8	-0.000687049	3381.8	-0.01458	3381.8	0.02479	3380.8	0.01764	3368.8	0.01559
3382	0.00339	3382	-0.01066	3382	0.02567	3381	0.01097	3369	0.01235
3382.2	0.00398	3382.2	-0.00933	3382.2	0.02637	3381.2	0.00539	3369.2	0.00963
3382.4	0.00134	3382.4	-0.01222	3382.4	0.027	3381.4	0.00214	3369.4	0.0085
3382.6	-0.00134	3382.6	-0.01855	3382.6	0.02762	3381.6	0.000164434	3369.6	0.00886
3382.8	-0.00172	3382.8	-0.02718	3382.8	0.02822	3381.8	-0.00614	3369.8	0.01015
3383	0.00115	3383	-0.03686	3383	0.02837	3382	-0.01097	3370	0.01115
3383.2	0.00647	3383.2	-0.04582	3383.2	0.02773	3382.2	-0.01444	3370.2	0.00969
3383.4	0.01358	3383.4	-0.05207	3383.4	0.02595	3382.4	-0.0163	3370.4	0.00516
3383.6	0.02157	3383.6	-0.0541	3383.6	0.02258	3382.6	-0.01674	3370.6	-0.00152
3383.8	0.02828	3383.8	-0.05153	3383.8	0.01739	3382.8	-0.01628	3370.8	-0.00693
3384	0.03151	3384	-0.04564	3384	0.01088	3383	-0.01562	3371	-0.00232
3384.2	0.03064	3384.2	-0.03863	3384.2	0.00434	3383.2	-0.01236	3371.2	0.00109
3384.4	0.02638	3384.4	-0.03271	3384.4	-0.0014	3383.4	-0.00492	3371.4	0.00207
3384.6	0.02017	3384.6	-0.0285	3384.6	-0.00612	3383.6	0.00089358	3371.6	-0.01755
3384.8	0.01351	3384.8	-0.02351	3384.8	-0.01024	3383.8	0.00448	3371.8	-0.0338
3385	0.00674	3385	-0.01678	3385	-0.0142	3384	0.00639	3372	-0.0449
3385.2	-0.000283525	3385.2	-0.00998	3385.2	-0.017	3384.2	0.00741	3372.2	-0.05072
3385.4	-0.0071	3385.4	-0.00431	3385.4	-0.01697	3384.4	0.00832	3372.4	-0.05253
3385.6	-0.01269	3385.6	0	3385.6	-0.01276	3384.6	0.00988	3372.6	-0.05163
3385.8	-0.01482	3385.8	0.00324	3385.8	-0.0061	3384.8	0.01145	3372.8	-0.04922
3386	-0.01634	3386	0.00235	3386	-0.000429516	3385	0.01168	3373	-0.04617
3386.2	-0.01928	3386.2	-0.00551	3386.2	0.00373	3385.2	0.01034	3373.2	-0.04155
3386.4	-0.02273	3386.4	-0.01647	3386.4	0.00624	3385.4	0.00911	3373.4	-0.03348
3386.6	-0.02626	3386.6	-0.02736	3386.6	0.00725	3385.6	0.00955	3373.6	-0.02149
3386.8	-0.02945	3386.8	-0.03556	3386.8	0.00686	3385.8	0.01156	3373.8	-0.00682
3387	-0.0317	3387	-0.03934	3387	0.00499	3386	0.0152	3374	0.00814
3387.2	-0.032	3387.2	-0.03872	3387.2	0.00345	3386.2	0.01924	3374.2	0.02024
3387.4	-0.02967	3387.4	-0.03438	3387.4	0.00214	3386.4	0.02265	3374.4	0.02658
3387.6	-0.02478	3387.6	-0.02754	3387.6	0.000503505	3386.6	0.0246	3374.6	0.02462
3387.8	-0.01789	3387.8	-0.01986	3387.8	-0.00164	3386.8	0.02382	3374.8	0.01334
3388	-0.00974	3388	-0.01301	3388	-0.00394	3387	0.01954	3375	0.02703
3388.2	-0.00194	3388.2	-0.0092	3388.2	-0.00571	3387.2	0.01224	3375.2	0.03808
3388.4	0.00367	3388.4	-0.00682	3388.4	-0.00659	3387.4	0.00396	3375.4	0.04255
3388.6	0.00771	3388.6	-0.00477	3388.6	-0.00708	3387.6	-0.00247	3375.6	0.04107
3388.8	0.0093	3388.8	-0.00516	3388.8	-0.00797	3387.8	-0.00863	3375.8	0.03487
3389	0.00791	3389	-0.00392	3389	-0.00883	3388	-0.01328	3376	0.02571
3389.2	0.00468	3389.2	0.000427418	3389.2	-0.00968	3388.2	-0.0154	3376.2	0.01435
3389.4	0.00186	3389.4	0.00121	3389.4	-0.01122	3388.4	-0.01449	3376.4	0.000817445
3389.6	9.13133e-05	3389.6	-0.00115	3389.6	-0.01284	3388.6	-0.00987	3376.6	-0.0145
3389.8	-0.000866351	3389.8	-0.00587	3389.8	-0.01357	3388.8	-0.00371	3376.8	-0.03115
3390	-0.000787055	3390	-0.01171	3390	-0.01291	3389	-0.00338	3377	-0.04802
3390.2	4.60513e-05	3390.2	-0.01714	3390.2	-0.01111	3389.2	-0.00264	3377.2	-0.06231
3390.4	0.000898879	3390.4	-0.02094	3390.4	-0.0088	3389.4	-0.00275	3377.4	-0.07147
3390.6	0.00113	3390.6	-0.02283	3390.6	-0.00709	3389.6	-0.00385	3377.6	-0.0742
3390.8	0	3390.8	-0.02318	3390.8	-0.00728	3389.8	-0.00563	3377.8	-0.06992
3391	0.00789	3391	-0.02287	3391	-0.00951	3390	-0.00804	3378	-0.05972
3391.2	0.01324	3391.2	-0.02234	3391.2	-0.01308	3390.2	-0.01018	3378.2	-0.04692
3391.4	0.01673	3391.4	-0.02113	3391.4	-0.01634	3390.4	-0.01057	3378.4	-0.03363
3391.6	0.01909	3391.6	-0.01877	3391.6	-0.01685	3390.6	-0.00898	3378.6	-0.02077
3391.8	0.02064	3391.8	-0.01508	3391.8	-0.01411	3390.8	-0.00646	3378.8	-0.00774
3392	0.02056	3392	-0.00965	3392	-0.01089	3391	-0.00455	3379	0.00769
3392.2	0.01799	3392.2	-0.00128	3392.2	-0.00834	3391.2	-0.00206	3379.2	0.00204
3392.4	0.01244	3392.4	0.0077	3392.4	-0.00735	3391.4	0.00129	3379.4	0
3392.6	0.00367	3392.6	0.00891	3392.6	-0.00613	3391.6	0.00327	3379.6	-0.00472
3392.8	0.00369	3392.8	0.01629	3392.8	-0.00326	3391.8	0.00446	3379.8	-0.00652
3393	0.00863	3393	0.03167	3393	-0.000120841	3392	0.0048	3380	-0.0054
3393.2	0.01201	3393.2	0.056	3393.2	0.0022	3392.2	0.00329	3380.2	-0.000545775
3393.4	0.01102	3393.4	0.08799	3393.4	0.0037	3392.4	0.000234346	3380.4	-0.00145
3393.6	0.0068	3393.6	0.12481	3393.6	0.00507	3392.6	-0.00291	3380.6	-0.00888
3393.8	0.00429	3393.8	0.1627	3393.8	0.00732	3392.8	-0.00514	3380.8	-0.01076
3394	0.00487	3394	0.19767	3394	0.01114	3393	-0.00568	3381	-0.00928
3394.2	0.00871	3394.2	0.22705	3394.2	0.01617	3393.2	-0.00426	3381.2	-0.00657
3394.4	0.00522	3394.4	0.24942	3394.4	0.02118	3393.4	-0.00201	3381.4	-0.00449
3394.6	0.00216	3394.6	0.26413	3394.6	0.02476	3393.6	-0.000675153	3381.6	-0.00365
3394.8	0.00156	3394.8	0.27152	3394.8	0.0259	3393.8	-0.000124845	3381.8	-0.00309
3395	0.0029	3395	0.27222	3395	0.0241	3394	0.000290206	3382	-0.00141
3395.2	0.00518	3395.2	0.26772	3395.2	0.01962	3394.2	0	3382.2	0.00272
3395.4	0.00731	3395.4	0.26024	3395.4	0.01397	3394.4	0.000100548	3382.4	0.00932
3395.6	0.0087	3395.6	0.25135	3395.6	0.00916	3394.6	-0.00017416	3382.6	0.01694
3395.8	0.009	3395.8	0.24137	3395.8	0.00674	3394.8	-0.000554125	3382.8	0.02366
3396	0.00834	3396	0.22972	3396	0.00471	3395	-0.000609348	3383	0.02818
3396.2	0.00704	3396.2	0.21492	3396.2	0	3395.2	5.01733e-05	3383.2	0.0295
3396.4	0.00547	3396.4	0.19502	3396.4	-0.00139	3395.4	0.000457176	3383.4	0.02784
3396.6	0.0049	3396.6	0.1695	3396.6	-0.00371	3395.6	-0.000248213	3383.6	0.02409
3396.8	0.00622	3396.8	0.13887	3396.8	-0.00603	3395.8	-0.00128	3383.8	0.01802
3397	0.0074	3397	0.10507	3397	-0.00826	3396	-0.00203	3384	0.00929
3397.2	0.00701	3397.2	0.07134	3397.2	-0.01031	3396.2	-0.00318	3384.2	0.0129
3397.4	0.00607	3397.4	0.04117	3397.4	-0.01052	3396.4	-0.00338	3384.4	0.02017
3397.6	0.00481	3397.6	0.01789	3397.6	-0.00836	3396.6	-0.00302	3384.6	0.02355
3397.8	0.00306	3397.8	0.00416	3397.8	-0.00521	3396.8	-0.00257	3384.8	0.02353
3398	0.000678444	3398	0.00177	3398	-0.00212	3397	-0.00231	3385	0.0214
3398.2	-0.00224	3398.2	0.01793	3398.2	0.000495895	3397.2	-0.00259	3385.2	0.01773
3398.4	-0.00503	3398.4	0.04255	3398.4	0.00272	3397.4	-0.00265	3385.4	0.01282
3398.6	-0.00726	3398.6	0.07343	3398.6	0.00142	3397.6	-0.00159	3385.6	0.00755
3398.8	-0.00869	3398.8	0.10874	3398.8	-0.00152	3397.8	-0.000509069	3385.8	0.0027
3399	-0.00666	3399	0.14745	3399	-0.00413	3398	-0.000341831	3386	-0.00125
3399.2	0.00183	3399.2	0.19014	3399.2	-0.0055	3398.2	-0.00102	3386.2	-0.0043
3399.4	0.0175	3399.4	0.23835	3399.4	-0.00547	3398.4	-0.00255	3386.4	-0.0072
3399.6	0.04084	3399.6	0.29352	3399.6	-0.00392	3398.6	-0.00412	3386.6	-0.0084
3399.8	0.07219	3399.8	0.35537	3399.8	-0.000491286	3398.8	-0.00485	3386.8	-0.00922
3400	0.11116	3400	0.42157	3400	0.00404	3399	-0.00488	3387	-0.00955
3400.2	0.15675	3400.2	0.48785	3400.2	0.00766	3399.2	-0.00577	3387.2	-0.00948
3400.4	0.20725	3400.4	0.54944	3400.4	0.00797	3399.4	-0.00973	3387.4	-0.00947
3400.6	0.26016	3400.6	0.60183	3400.6	0.00287	3399.6	-0.01058	3387.6	-0.01005
3400.8	0.31269	3400.8	0.64221	3400.8	0.00779	3399.8	-0.01307	3387.8	-0.01166
3401	0.36177	3401	0.67021	3401	0.0128	3400	-0.01576	3388	-0.01455
3401.2	0.40479	3401.2	0.68498	3401.2	0.01253	3400.2	-0.01662	3388.2	-0.01835
3401.4	0.43978	3401.4	0.68659	3401.4	0.00885	3400.4	-0.01504	3388.4	-0.02269
3401.6	0.46484	3401.6	0.6772	3401.6	0.00337	3400.6	-0.01143	3388.6	-0.02736
3401.8	0.47892	3401.8	0.65837	3401.8	-0.00254	3400.8	-0.00539	3388.8	-0.03244
3402	0.4822	3402	0.63113	3402	-0.00776	3401	0.00276	3389	-0.0379
3402.2	0.47474	3402.2	0.59689	3402.2	-0.01183	3401.2	0.00758	3389.2	-0.04376
3402.4	0.45737	3402.4	0.55735	3402.4	-0.01499	3401.4	0.01241	3389.4	-0.05029
3402.6	0.43214	3402.6	0.51452	3402.6	-0.01853	3401.6	0.01522	3389.6	-0.05587
3402.8	0.40075	3402.8	0.46961	3402.8	-0.02204	3401.8	0.01512	3389.8	-0.05867
3403	0.36475	3403	0.4233	3403	-0.02568	3402	0.01235	3390	-0.05825
3403.2	0.32496	3403.2	0.37659	3403.2	-0.02906	3402.2	0.00812	3390.2	-0.05522
3403.4	0.28131	3403.4	0.32997	3403.4	-0.0313	3402.4	0.00423	3390.4	-0.0434
3403.6	0.23438	3403.6	0.28336	3403.6	-0.03132	3402.6	0.00165	3390.6	-0.03142
3403.8	0.18518	3403.8	0.2366	3403.8	-0.02837	3402.8	0.000443773	3390.8	-0.02018
3404	0.13548	3404	0.19024	3404	-0.02204	3403	0.0112	3391	-0.00982
3404.2	0.08833	3404.2	0.14569	3404.2	-0.01227	3403.2	0.0263	3391.2	0
3404.4	0.04714	3404.4	0.10474	3404.4	0.00102	3403.4	0.0401	3391.4	0.01593
3404.6	0.01502	3404.6	0.06905	3404.6	0.01613	3403.6	0.04944	3391.6	0.03195
3404.8	-0.00499	3404.8	0.0398	3404.8	0.02246	3403.8	0.05403	3391.8	0.04647
3405	-0.01034	3405	0.01824	3405	0.03576	3404	0.0548	3392	0.05732
3405.2	-0.000889677	3405.2	0.00625	3405.2	0.05837	3404.2	0.05279	3392.2	0.06457
3405.4	0.02296	3405.4	0.00624	3405.4	0.09122	3404.4	0.04811	3392.4	0.06935
3405.6	0.0584	3405.6	0.0193	3405.6	0.13422	3404.6	0.04117	3392.6	0.07354
3405.8	0.10252	3405.8	0.04854	3405.8	0.18603	3404.8	0.03284	3392.8	0.07967
3406	0.15369	3406	0.09524	3406	0.24449	3405	0.02341	3393	0.08814
3406.2	0.21032	3406.2	0.16039	3406.2	0.30779	3405.2	0.01331	3393.2	0.09902
3406.4	0.27109	3406.4	0.24282	3406.4	0.3736	3405.4	0.00317	3393.4	0.11277
3406.6	0.33467	3406.6	0.339	3406.6	0.4391	3405.6	-0.00527	3393.6	0.12961
3406.8	0.39885	3406.8	0.44424	3406.8	0.50135	3405.8	-0.01003	3393.8	0.14891
3407	0.46093	3407	0.55372	3407	0.55772	3406	-0.01021	3394	0.16892
3407.2	0.51755	3407.2	0.66183	3407.2	0.60674	3406.2	-0.00572	3394.2	0.18804
3407.4	0.56579	3407.4	0.76262	3407.4	0.64708	3406.4	0.00479	3394.4	0.20339
3407.6	0.60367	3407.6	0.85069	3407.6	0.6777	3406.6	0.02414	3394.6	0.21234
3407.8	0.63003	3407.8	0.92122	3407.8	0.69805	3406.8	0.05368	3394.8	0.21422
3408	0.64493	3408	0.97037	3408	0.7072	3407	0.09331	3395	0.20922
3408.2	0.64919	3408.2	0.9958	3408.2	0.70488	3407.2	0.14187	3395.2	0.19889
3408.4	0.64381	3408.4	0.9969	3408.4	0.69234	3407.4	0.19804	3395.4	0.18549
3408.6	0.62935	3408.6	0.97456	3408.6	0.67024	3407.6	0.25898	3395.6	0.17102
3408.8	0.60653	3408.8	0.9309	3408.8	0.63979	3407.8	0.32075	3395.8	0.15656
3409	0.57635	3409	0.86885	3409	0.60325	3408	0.37993	3396	0.14236
3409.2	0.53985	3409.2	0.79191	3409.2	0.562	3408.2	0.43313	3396.2	0.12836
3409.4	0.49834	3409.4	0.70425	3409.4	0.51703	3408.4	0.47758	3396.4	0.11423
3409.6	0.45293	3409.6	0.61053	3409.6	0.46931	3408.6	0.51189	3396.6	0.09939
3409.8	0.40424	3409.8	0.51491	3409.8	0.42002	3408.8	0.53627	3396.8	0.08336
3410	0.35263	3410	0.42067	3410	0.3705	3409	0.55096	3397	0.06673
3410.2	0.29879	3410.2	0.33052	3410.2	0.32124	3409.2	0.55454	3397.2	0.05031
3410.4	0.24366	3410.4	0.24689	3410.4	0.27192	3409.4	0.54595	3397.4	0.03468
3410.6	0.1888	3410.6	0.17183	3410.6	0.22179	3409.6	0.52496	3397.6	0.02122
3410.8	0.13641	3410.8	0.10722	3410.8	0.1708	3409.8	0.49093	3397.8	0.01274
3411	0.08901	3411	0.05548	3411	0.12065	3410	0.44413	3398	0.01286
3411.2	0.04934	3411.2	0.01881	3411.2	0.07473	3410.2	0.38628	3398.2	0.01482
3411.4	0.02023	3411.4	-0.000683787	3411.4	0.03718	3410.4	0.32048	3398.4	0.000274304
3411.6	0.00501	3411.6	-0.000730118	3411.6	0.01236	3410.6	0.25165	3398.6	-0.00305
3411.8	-0.0267	3411.8	0.01282	3411.8	0.00301	3410.8	0.18486	3398.8	0.00412
3412	-0.04088	3412	0.04692	3412	0.0161	3411	0.12437	3399	0.02147
3412.2	-0.03238	3412.2	0.10265	3412.2	0.05572	3411.2	0.07332	3399.2	0.04778
3412.4	-9.51456e-05	3412.4	0.17916	3412.4	0.11159	3411.4	0.03374	3399.4	0.08172
3412.6	0.05638	3412.6	0.27524	3412.6	0.18224	3411.6	0.00734	3399.6	0.12145
3412.8	0.1355	3412.8	0.38922	3412.8	0.26444	3411.8	-0.00552	3399.8	0.16532
3413	0.23442	3413	0.51807	3413	0.3546	3412	-0.00442	3400	0.21114
3413.2	0.3501	3413.2	0.65701	3413.2	0.44896	3412.2	0.0053	3400.2	0.25577
3413.4	0.478	3413.4	0.79975	3413.4	0.54391	3412.4	0.02593	3400.4	0.29668
3413.6	0.61249	3413.6	0.93893	3413.6	0.63581	3412.6	0.06198	3400.6	0.33259
3413.8	0.74719	3413.8	1.06695	3413.8	0.72086	3412.8	0.11356	3400.8	0.36411
3414	0.8754	3414	1.17729	3414	0.79451	3413	0.1806	3401	0.39188
3414.2	0.99009	3414.2	1.26405	3414.2	0.85235	3413.2	0.26132	3401.2	0.4167
3414.4	1.08507	3414.4	1.3234	3414.4	0.89109	3413.4	0.3534	3401.4	0.44027
3414.6	1.15619	3414.6	1.35453	3414.6	0.9082	3413.6	0.45328	3401.6	0.463
3414.8	1.19945	3414.8	1.35809	3414.8	0.90227	3413.8	0.55666	3401.8	0.48488
3415	1.21216	3415	1.33656	3415	0.87374	3414	0.65913	3402	0.50521
3415.2	1.19382	3415.2	1.29387	3415.2	0.82416	3414.2	0.75559	3402.2	0.5218
3415.4	1.14674	3415.4	1.23333	3415.4	0.75587	3414.4	0.84153	3402.4	0.53217
3415.6	1.07617	3415.6	1.15738	3415.6	0.6735	3414.6	0.91357	3402.6	0.53386
3415.8	0.98719	3415.8	1.06837	3415.8	0.58231	3414.8	0.96793	3402.8	0.52576
3416	0.88468	3416	0.96881	3416	0.48724	3415	1.00169	3403	0.50803
3416.2	0.77325	3416.2	0.86129	3416.2	0.39322	3415.2	1.01484	3403.2	0.48131
3416.4	0.65771	3416.4	0.74843	3416.4	0.30457	3415.4	1.00797	3403.4	0.44763
3416.6	0.54237	3416.6	0.63222	3416.6	0.22473	3415.6	0.98237	3403.6	0.40806
3416.8	0.43097	3416.8	0.51498	3416.8	0.15604	3415.8	0.93973	3403.8	0.36324
3417	0.32621	3417	0.40028	3417	0.09997	3416	0.88119	3404	0.31413
3417.2	0.23027	3417.2	0.29196	3417.2	0.05724	3416.2	0.8079	3404.2	0.26201
3417.4	0.1456	3417.4	0.19477	3417.4	0.0285	3416.4	0.72243	3404.4	0.20959
3417.6	0.07453	3417.6	0.11419	3417.6	0.01475	3416.6	0.62795	3404.6	0.1601
3417.8	0.02078	3417.8	0.05399	3417.8	0.01656	3416.8	0.52802	3404.8	0.11709
3418	0.0126	3418	0.0175	3418	0.02453	3417	0.428	3405	0.08502
3418.2	0.04292	3418.2	0.00722	3418.2	0.04403	3417.2	0.33226	3405.2	0.04075
3418.4	0.0978	3418.4	0.03089	3418.4	0.08207	3417.4	0.24468	3405.4	0.00826
3418.6	0.17881	3418.6	0.07946	3418.6	0.13833	3417.6	0.16842	3405.6	-0.00248
3418.8	0.28853	3418.8	0.15313	3418.8	0.21296	3417.8	0.10559	3405.8	0.00859
3419	0.42721	3419	0.25147	3419	0.30563	3418	0.05791	3406	0.03965
3419.2	0.59287	3419.2	0.37364	3419.2	0.41543	3418.2	0.0256	3406.2	0.0885
3419.4	0.78181	3419.4	0.51803	3419.4	0.54148	3418.4	0.01132	3406.4	0.15194
3419.6	0.98754	3419.6	0.68173	3419.6	0.68192	3418.6	0.02488	3406.6	0.22728
3419.8	1.20292	3419.8	0.86017	3419.8	0.83337	3418.8	0.06927	3406.8	0.3131
3420	1.42058	3420	1.04668	3420	0.99145	3419	0.14061	3407	0.40797
3420.2	1.63287	3420.2	1.23306	3420.2	1.15068	3419.2	0.23843	3407.2	0.51048
3420.4	1.83177	3420.4	1.4113	3420.4	1.30441	3419.4	0.36077	3407.4	0.61808
3420.6	2.00868	3420.6	1.57353	3420.6	1.44577	3419.6	0.50466	3407.6	0.72706
3420.8	2.15553	3420.8	1.7113	3420.8	1.56754	3419.8	0.66433	3407.8	0.8336
3421	2.26663	3421	1.81899	3421	1.66278	3420	0.83264	3408	0.93409
3421.2	2.33898	3421.2	1.89261	3421.2	1.72592	3420.2	1.00248	3408.2	1.02487
3421.4	2.37083	3421.4	1.93025	3421.4	1.75513	3420.4	1.16705	3408.4	1.10218
3421.6	2.36288	3421.6	1.93146	3421.6	1.74942	3420.6	1.31999	3408.6	1.16366
3421.8	2.31679	3421.8	1.89673	3421.8	1.7095	3420.8	1.45528	3408.8	1.20657
3422	2.23439	3422	1.83061	3422	1.6409	3421	1.56663	3409	1.2282
3422.2	2.11914	3422.2	1.73761	3422.2	1.54723	3421.2	1.64936	3409.2	1.22653
3422.4	1.97594	3422.4	1.62326	3422.4	1.43287	3421.4	1.7021	3409.4	1.19819
3422.6	1.81118	3422.6	1.49422	3422.6	1.30484	3421.6	1.72426	3409.6	1.14428
3422.8	1.63131	3422.8	1.35549	3422.8	1.16849	3421.8	1.71464	3409.8	1.07002
3423	1.44255	3423	1.2111	3423	1.02809	3422	1.67176	3410	0.97997
3423.2	1.25093	3423.2	1.06399	3423.2	0.88672	3422.2	1.59929	3410.2	0.8789
3423.4	1.06235	3423.4	0.91679	3423.4	0.7464	3422.4	1.50312	3410.4	0.77152
3423.6	0.88233	3423.6	0.77249	3423.6	0.60944	3422.6	1.3862	3410.6	0.66205
3423.8	0.71515	3423.8	0.63335	3423.8	0.47859	3422.8	1.25272	3410.8	0.55265
3424	0.56294	3424	0.50111	3424	0.35737	3423	1.10559	3411	0.44446
3424.2	0.42636	3424.2	0.37861	3424.2	0.24946	3423.2	0.94903	3411.2	0.34052
3424.4	0.30578	3424.4	0.26846	3424.4	0.15786	3423.4	0.78919	3411.4	0.24523
3424.6	0.203	3424.6	0.17327	3424.6	0.08625	3423.6	0.63197	3411.6	0.16357
3424.8	0.11946	3424.8	0.09715	3424.8	0.03769	3423.8	0.4836	3411.8	0.08714
3425	0.05707	3425	0.04381	3425	0.01412	3424	0.35002	3412	0.03183
3425.2	0.01957	3425.2	0.0175	3425.2	0.04761	3424.2	0.23596	3412.2	0.00196
3425.4	0.01092	3425.4	0.02412	3425.4	0.12774	3424.4	0.14321	3412.4	-0.00461
3425.6	0.07276	3425.6	0.12178	3425.6	0.23556	3424.6	0.07406	3412.6	0.0146
3425.8	0.16742	3425.8	0.2556	3425.8	0.37327	3424.8	0.02914	3412.8	0.06082
3426	0.29481	3426	0.4272	3426	0.53957	3425	0.00746	3413	0.13319
3426.2	0.45323	3426.2	0.63111	3426.2	0.72965	3425.2	0.0096	3413.2	0.22951
3426.4	0.63942	3426.4	0.85861	3426.4	0.9385	3425.4	0.04197	3413.4	0.34879
3426.6	0.84585	3426.6	1.0994	3426.6	1.15693	3425.6	0.09963	3413.6	0.489
3426.8	1.06266	3426.8	1.33995	3426.8	1.37246	3425.8	0.1818	3413.8	0.6455
3427	1.27889	3427	1.56587	3427	1.57126	3426	0.28826	3414	0.81174
3427.2	1.48186	3427.2	1.76481	3427.2	1.74199	3426.2	0.41738	3414.2	0.97869
3427.4	1.65894	3427.4	1.9258	3427.4	1.87642	3426.4	0.56483	3414.4	1.13641
3427.6	1.80182	3427.6	2.03846	3427.6	1.96747	3426.6	0.72531	3414.6	1.2745
3427.8	1.89845	3427.8	2.0958	3427.8	2.01079	3426.8	0.89287	3414.8	1.38223
3428	1.9395	3428	2.09729	3428	2.00678	3427	1.05783	3415	1.45213
3428.2	1.92618	3428.2	2.0456	3428.2	1.95813	3427.2	1.21132	3415.2	1.48321
3428.4	1.86034	3428.4	1.94265	3428.4	1.86837	3427.4	1.34472	3415.4	1.47596
3428.6	1.74796	3428.6	1.79537	3428.6	1.74328	3427.6	1.45126	3415.6	1.43309
3428.8	1.59927	3428.8	1.6149	3428.8	1.59065	3427.8	1.52635	3415.8	1.35857
3429	1.42463	3429	1.41342	3429	1.41931	3428	1.56802	3416	1.25702
3429.2	1.23475	3429.2	1.20355	3429.2	1.23754	3428.2	1.57514	3416.2	1.13548
3429.4	1.04037	3429.4	0.99576	3429.4	1.05297	3428.4	1.54621	3416.4	0.99995
3429.6	0.85029	3429.6	0.79738	3429.6	0.87268	3428.6	1.48439	3416.6	0.85604
3429.8	0.67123	3429.8	0.61352	3429.8	0.70209	3428.8	1.39339	3416.8	0.70969
3430	0.50827	3430	0.44876	3430	0.54427	3429	1.27703	3417	0.56638
3430.2	0.36523	3430.2	0.30788	3430.2	0.40107	3429.2	1.14054	3417.2	0.43044
3430.4	0.24467	3430.4	0.19304	3430.4	0.2739	3429.4	0.991	3417.4	0.30492
3430.6	0.14639	3430.6	0.10536	3430.6	0.16443	3429.6	0.83404	3417.6	0.1922
3430.8	0.06865	3430.8	0.04532	3430.8	0.07513	3429.8	0.67492	3417.8	0.09487
3431	0.01163	3431	0.01189	3431	0.01071	3430	0.5217	3418	0.03279
3431.2	-0.02334	3431.2	0.00516	3431.2	-0.025	3430.2	0.38145	3418.2	0.00316
3431.4	-0.03373	3431.4	0.02519	3431.4	-0.02925	3430.4	0.25909	3418.4	-0.00175
3431.6	-0.01503	3431.6	0.04562	3431.6	0.00149	3430.6	0.15801	3418.6	0.0204
3431.8	0.00442	3431.8	0.0719	3431.8	0.04473	3430.8	0.0806	3418.8	0.07086
3432	0.04969	3432	0.13384	3432	0.11611	3431	0.02897	3419	0.14977
3432.2	0.13535	3432.2	0.23416	3432.2	0.22404	3431.2	0.00513	3419.2	0.25964
3432.4	0.26209	3432.4	0.37125	3432.4	0.36709	3431.4	0.00815	3419.4	0.40258
3432.6	0.42671	3432.6	0.54135	3432.6	0.54026	3431.6	0.03576	3419.6	0.57905
3432.8	0.62451	3432.8	0.74088	3432.8	0.73741	3431.8	0.0943	3419.8	0.78837
3433	0.84845	3433	0.96281	3433	0.95071	3432	0.1847	3420	1.02615
3433.2	1.08817	3433.2	1.19813	3433.2	1.16955	3432.2	0.30639	3420.2	1.28578
3433.4	1.33248	3433.4	1.43608	3433.4	1.38237	3432.4	0.45556	3420.4	1.55786
3433.6	1.56808	3433.6	1.66325	3433.6	1.5759	3432.6	0.62583	3420.6	1.83078
3433.8	1.78048	3433.8	1.8662	3433.8	1.73747	3432.8	0.80983	3420.8	2.09204
3434	1.95665	3434	2.03101	3434	1.85895	3433	0.99973	3421	2.32948
3434.2	2.08727	3434.2	2.14625	3434.2	1.93252	3433.2	1.18866	3421.2	2.53192
3434.4	2.16536	3434.4	2.20603	3434.4	1.95373	3433.4	1.36773	3421.4	2.68983
3434.6	2.18806	3434.6	2.21022	3434.6	1.92397	3433.6	1.52964	3421.6	2.79718
3434.8	2.15519	3434.8	2.16242	3434.8	1.84653	3433.8	1.66549	3421.8	2.85015
3435	2.07065	3435	2.06753	3435	1.72728	3434	1.76558	3422	2.84531
3435.2	1.94206	3435.2	1.93389	3435.2	1.57551	3434.2	1.82618	3422.2	2.78333
3435.4	1.77728	3435.4	1.77107	3435.4	1.40159	3434.4	1.84404	3422.4	2.66896
3435.6	1.58659	3435.6	1.58714	3435.6	1.21476	3434.6	1.82065	3422.6	2.51027
3435.8	1.3814	3435.8	1.38999	3435.8	1.0247	3434.8	1.75958	3422.8	2.31811
3436	1.17087	3436	1.18647	3436	0.83957	3435	1.66562	3423	2.10151
3436.2	0.96268	3436.2	0.98317	3436.2	0.66507	3435.2	1.5465	3423.2	1.86814
3436.4	0.76461	3436.4	0.78688	3436.4	0.5056	3435.4	1.4087	3423.4	1.62609
3436.6	0.58271	3436.6	0.60403	3436.6	0.36473	3435.6	1.25844	3423.6	1.38273
3436.8	0.42059	3436.8	0.44006	3436.8	0.24436	3435.8	1.1014	3423.8	1.14378
3437	0.28207	3437	0.29872	3437	0.14567	3436	0.94289	3424	0.91439
3437.2	0.16936	3437.2	0.18285	3437.2	0.07093	3436.2	0.78728	3424.2	0.69901
3437.4	0.08337	3437.4	0.09427	3437.4	0.02099	3436.4	0.63765	3424.4	0.50128
3437.6	0.02695	3437.6	0.0337	3437.6	-0.00324	3436.6	0.49622	3424.6	0.3262
3437.8	0.00147	3437.8	0.00339	3437.8	-0.000984103	3436.8	0.366	3424.8	0.17945
3438	0.00404	3438	0.00492	3438	0.01219	3437	0.25031	3425	0.06714
3438.2	0.03454	3438.2	0.03708	3438.2	0.03249	3437.2	0.15205	3425.2	-0.00719
3438.4	0.09708	3438.4	0.10381	3438.4	0.08225	3437.4	0.07473	3425.4	0.01689
3438.6	0.19009	3438.6	0.20661	3438.6	0.15997	3437.6	0.02218	3425.6	0.09996
3438.8	0.31264	3438.8	0.3443	3438.8	0.26558	3437.8	-0.0036	3425.8	0.23222
3439	0.46205	3439	0.51636	3439	0.39658	3438	-0.00164	3426	0.41353
3439.2	0.63334	3439.2	0.71763	3439.2	0.54681	3438.2	0.0135	3426.2	0.6436
3439.4	0.82001	3439.4	0.94037	3439.4	0.7107	3438.4	0.04776	3426.4	0.92005
3439.6	1.01453	3439.6	1.17631	3439.6	0.88162	3438.6	0.10676	3426.6	1.23506
3439.8	1.20903	3439.8	1.41454	3439.8	1.05118	3438.8	0.18675	3426.8	1.57905
3440	1.39428	3440	1.64294	3440	1.21014	3439	0.28461	3427	1.93938
3440.2	1.56084	3440.2	1.84909	3440.2	1.34966	3439.2	0.39563	3427.2	2.3
3440.4	1.69825	3440.4	2.01975	3440.4	1.46226	3439.4	0.51544	3427.4	2.64415
3440.6	1.79688	3440.6	2.14372	3440.6	1.54051	3439.6	0.63878	3427.6	2.95349
3440.8	1.85106	3440.8	2.21456	3440.8	1.57932	3439.8	0.76093	3427.8	3.21043
3441	1.85648	3441	2.23099	3441	1.5783	3440	0.87672	3428	3.40054
3441.2	1.81135	3441.2	2.1966	3441.2	1.53773	3440.2	0.97847	3428.2	3.50978
3441.4	1.71927	3441.4	2.11586	3441.4	1.45876	3440.4	1.05976	3428.4	3.5319
3441.6	1.58864	3441.6	1.99436	3441.6	1.34666	3440.6	1.11555	3428.6	3.46958
3441.8	1.43034	3441.8	1.84117	3441.8	1.20899	3440.8	1.1423	3428.8	3.32968
3442	1.25497	3442	1.66705	3442	1.05408	3441	1.13851	3429	3.12346
3442.2	1.07172	3442.2	1.48102	3442.2	0.89101	3441.2	1.10502	3429.2	2.86481
3442.4	0.88857	3442.4	1.28944	3442.4	0.72792	3441.4	1.04411	3429.4	2.56859
3442.6	0.71215	3442.6	1.09758	3442.6	0.57173	3441.6	0.95843	3429.6	2.24907
3442.8	0.54865	3442.8	0.90984	3442.8	0.42826	3441.8	0.8531	3429.8	1.92137
3443	0.40305	3443	0.7297	3443	0.30151	3442	0.73557	3430	1.5985
3443.2	0.27812	3443.2	0.56081	3443.2	0.19345	3442.2	0.61301	3430.2	1.28952
3443.4	0.17621	3443.4	0.40817	3443.4	0.10557	3442.4	0.49067	3430.4	1.00133
3443.6	0.09853	3443.6	0.2772	3443.6	0.03977	3442.6	0.37367	3430.6	0.74017
3443.8	0.04455	3443.8	0.17179	3443.8	-0.00231	3442.8	0.26798	3430.8	0.51165
3444	0.01325	3444	0.09386	3444	-0.02906	3443	0.17673	3431	0.31981
3444.2	0.00485	3444.2	0.04505	3444.2	-0.03449	3443.2	0.10208	3431.2	0.16881
3444.4	0.02862	3444.4	0.0268	3444.4	-0.01369	3443.4	0.04589	3431.4	0.06363
3444.6	0.07002	3444.6	0.01864	3444.6	0.03242	3443.6	0.00961	3431.6	0.00726
3444.8	0.12929	3444.8	0.02577	3444.8	0.10136	3443.8	-0.00225	3431.8	0.01801
3445	0.20549	3445	0.06523	3445	0.19098	3444	0.01029	3432	0.08146
3445.2	0.2969	3445.2	0.13483	3445.2	0.29993	3444.2	0.04335	3432.2	0.19062
3445.4	0.40071	3445.4	0.23127	3445.4	0.42465	3444.4	0.09564	3432.4	0.34624
3445.6	0.51389	3445.6	0.35098	3445.6	0.56088	3444.6	0.16386	3432.6	0.54664
3445.8	0.63357	3445.8	0.4889	3445.8	0.70457	3444.8	0.24557	3432.8	0.79237
3446	0.7571	3446	0.6385	3446	0.85081	3445	0.33902	3433	1.08282
3446.2	0.88161	3446.2	0.79345	3446.2	0.99402	3445.2	0.44114	3433.2	1.41249
3446.4	1.00316	3446.4	0.94682	3446.4	1.12847	3445.4	0.54839	3433.4	1.77175
3446.6	1.1165	3446.6	1.09192	3446.6	1.24839	3445.6	0.65849	3433.6	2.14506
3446.8	1.21451	3446.8	1.22217	3446.8	1.34858	3445.8	0.76936	3433.8	2.51312
3447	1.29088	3447	1.33105	3447	1.42503	3446	0.87828	3434	2.853
3447.2	1.34208	3447.2	1.41341	3447.2	1.47453	3446.2	0.9818	3434.2	3.14356
3447.4	1.36543	3447.4	1.46754	3447.4	1.49582	3446.4	1.07524	3434.4	3.36875
3447.6	1.35894	3447.6	1.49206	3447.6	1.48911	3446.6	1.15416	3434.6	3.51343
3447.8	1.32261	3447.8	1.48549	3447.8	1.4547	3446.8	1.21504	3434.8	3.5722
3448	1.25894	3448	1.45003	3448	1.39543	3447	1.25513	3435	3.54096
3448.2	1.1711	3448.2	1.3883	3448.2	1.31576	3447.2	1.27221	3435.2	3.42432
3448.4	1.06235	3448.4	1.30281	3448.4	1.21941	3447.4	1.26563	3435.4	3.23569
3448.6	0.93805	3448.6	1.197	3448.6	1.10988	3447.6	1.23545	3435.6	2.98828
3448.8	0.80401	3448.8	1.075	3448.8	0.98973	3447.8	1.18249	3435.8	2.70124
3449	0.66588	3449	0.94154	3449	0.86234	3448	1.11006	3436	2.38961
3449.2	0.5296	3449.2	0.8016	3449.2	0.73217	3448.2	1.02167	3436.2	2.0658
3449.4	0.40093	3449.4	0.66076	3449.4	0.60331	3448.4	0.92124	3436.4	1.74168
3449.6	0.28545	3449.6	0.52408	3449.6	0.47956	3448.6	0.8134	3436.6	1.42696
3449.8	0.18646	3449.8	0.39666	3449.8	0.36462	3448.8	0.70226	3436.8	1.12904
3450	0.10708	3450	0.28303	3450	0.26114	3449	0.59125	3437	0.85408
3450.2	0.04957	3450.2	0.18613	3450.2	0.17141	3449.2	0.48362	3437.2	0.6073
3450.4	0.01458	3450.4	0.10801	3450.4	0.09864	3449.4	0.38216	3437.4	0.39457
3450.6	0.00128	3450.6	0.04958	3450.6	0.04544	3449.6	0.29045	3437.6	0.22259
3450.8	0.00626	3450.8	0.01031	3450.8	0.02194	3449.8	0.21156	3437.8	0.09713
3451	0.0258	3451	-0.0015	3451	0.04533	3450	0.14654	3438	0.02286
3451.2	0.0601	3451.2	0.01345	3451.2	0.08966	3450.2	0.09544	3438.2	0.00414
3451.4	0.1071	3451.4	0.04125	3451.4	0.15292	3450.4	0.05703	3438.4	0.0117
3451.6	0.16536	3451.6	0.08078	3451.6	0.23109	3450.6	0.03037	3438.6	0.0725
3451.8	0.23479	3451.8	0.13162	3451.8	0.32036	3450.8	0.01434	3438.8	0.19017
3452	0.31427	3452	0.19399	3452	0.41689	3451	0.01241	3439	0.36104
3452.2	0.40146	3452.2	0.26769	3452.2	0.51584	3451.2	0.02637	3439.2	0.58373
3452.4	0.4939	3452.4	0.35165	3452.4	0.61283	3451.4	0.05136	3439.4	0.85176
3452.6	0.58881	3452.6	0.4441	3452.6	0.7035	3451.6	0.0872	3439.6	1.15438
3452.8	0.6833	3452.8	0.54198	3452.8	0.78437	3451.8	0.13392	3439.8	1.48011
3453	0.77396	3453	0.64065	3453	0.85337	3452	0.19024	3440	1.81257
3453.2	0.85698	3453.2	0.73434	3453.2	0.90917	3452.2	0.25253	3440.2	2.13559
3453.4	0.9283	3453.4	0.81742	3453.4	0.95135	3452.4	0.31664	3440.4	2.43268
3453.6	0.98539	3453.6	0.88481	3453.6	0.97981	3452.6	0.37994	3440.6	2.68745
3453.8	1.02695	3453.8	0.93232	3453.8	0.99454	3452.8	0.43948	3440.8	2.88766
3454	1.05057	3454	0.95774	3454	0.99491	3453	0.49299	3441	3.02434
3454.2	1.05454	3454.2	0.96006	3454.2	0.97909	3453.2	0.53975	3441.2	3.09208
3454.4	1.03931	3454.4	0.9393	3454.4	0.9459	3453.4	0.57867	3441.4	3.09118
3454.6	1.00631	3454.6	0.89703	3454.6	0.89614	3453.6	0.60844	3441.6	3.02395
3454.8	0.95806	3454.8	0.83492	3454.8	0.8312	3453.8	0.62719	3441.8	2.89737
3455	0.8984	3455	0.75536	3455	0.75337	3454	0.63363	3442	2.72281
3455.2	0.83055	3455.2	0.66247	3455.2	0.66645	3454.2	0.62673	3442.2	2.50802
3455.4	0.75728	3455.4	0.56152	3455.4	0.57412	3454.4	0.60717	3442.4	2.26063
3455.6	0.68123	3455.6	0.4581	3455.6	0.47977	3454.6	0.57678	3442.6	1.99054
3455.8	0.60419	3455.8	0.35705	3455.8	0.38662	3454.8	0.53658	3442.8	1.70632
3456	0.52717	3456	0.26265	3456	0.29796	3455	0.48843	3443	1.4174
3456.2	0.45087	3456.2	0.17884	3456.2	0.21691	3455.2	0.43364	3443.2	1.13447
3456.4	0.3762	3456.4	0.1091	3456.4	0.14606	3455.4	0.37294	3443.4	0.86728
3456.6	0.30379	3456.6	0.05598	3456.6	0.08849	3455.6	0.30768	3443.6	0.62468
3456.8	0.2342	3456.8	0.02028	3456.8	0.04659	3455.8	0.24055	3443.8	0.41466
3457	0.16869	3457	0.00267	3457	0.02144	3456	0.17521	3444	0.2436
3457.2	0.10983	3457.2	0.00936	3457.2	0.01259	3456.2	0.11635	3444.2	0.11698
3457.4	0.06129	3457.4	0.03204	3457.4	0.01593	3456.4	0.06754	3444.4	0.03785
3457.6	0.02682	3457.6	0.06839	3457.6	0.03272	3456.6	0.03088	3444.6	0.00814
3457.8	0.00895	3457.8	0.11539	3457.8	0.05928	3456.8	0.00838	3444.8	0.02824
3458	0.00658	3458	0.17091	3458	0.09149	3457	0.00162	3445	0.09301
3458.2	0.01598	3458.2	0.23325	3458.2	0.12575	3457.2	0.00705	3445.2	0.19896
3458.4	0.03891	3458.4	0.30026	3458.4	0.1597	3457.4	0.02717	3445.4	0.34114
3458.6	0.07242	3458.6	0.36939	3458.6	0.19231	3457.6	0.06069	3445.6	0.51646
3458.8	0.11385	3458.8	0.43725	3458.8	0.22275	3457.8	0.1045	3445.8	0.72027
3459	0.16084	3459	0.5013	3459	0.25077	3458	0.15565	3446	0.94487
3459.2	0.21089	3459.2	0.55906	3459.2	0.27659	3458.2	0.21064	3446.2	1.18092
3459.4	0.26132	3459.4	0.60813	3459.4	0.30013	3458.4	0.26546	3446.4	1.41786
3459.6	0.30914	3459.6	0.64628	3459.6	0.32105	3458.6	0.3164	3446.6	1.64396
3459.8	0.35112	3459.8	0.67213	3459.8	0.33908	3458.8	0.36123	3446.8	1.84809
3460	0.38508	3460	0.68492	3460	0.35406	3459	0.39908	3447	2.02142
3460.2	0.40955	3460.2	0.68515	3460.2	0.36517	3459.2	0.4297	3447.2	2.15785
3460.4	0.4232	3460.4	0.67479	3460.4	0.3711	3459.4	0.45388	3447.4	2.25341
3460.6	0.42588	3460.6	0.65615	3460.6	0.37048	3459.6	0.47214	3447.6	2.30674
3460.8	0.41854	3460.8	0.63213	3460.8	0.36254	3459.8	0.48513	3447.8	2.31767
3461	0.40249	3461	0.60451	3461	0.34703	3460	0.49397	3448	2.28621
3461.2	0.37865	3461.2	0.57323	3461.2	0.32363	3460.2	0.49935	3448.2	2.2108
3461.4	0.34852	3461.4	0.53603	3461.4	0.29298	3460.4	0.50152	3448.4	2.09373
3461.6	0.31407	3461.6	0.49039	3461.6	0.25642	3460.6	0.50055	3448.6	1.94143
3461.8	0.27652	3461.8	0.43556	3461.8	0.21543	3460.8	0.49582	3448.8	1.76031
3462	0.23717	3462	0.37211	3462	0.17246	3461	0.48633	3449	1.56016
3462.2	0.19779	3462.2	0.30272	3462.2	0.13015	3461.2	0.47144	3449.2	1.351
3462.4	0.16095	3462.4	0.23234	3462.4	0.09112	3461.4	0.45115	3449.4	1.14008
3462.6	0.12904	3462.6	0.16621	3462.6	0.0576	3461.6	0.42581	3449.6	0.934
3462.8	0.10301	3462.8	0.10826	3462.8	0.03137	3461.8	0.39638	3449.8	0.73808
3463	0.08226	3463	0.06165	3463	0.01375	3462	0.36444	3450	0.55718
3463.2	0.06564	3463.2	0.02809	3463.2	0.00516	3462.2	0.33088	3450.2	0.3961
3463.4	0.05165	3463.4	0.00781	3463.4	0.00512	3462.4	0.29626	3450.4	0.2585
3463.6	0.03893	3463.6	-3.63347e-05	3463.6	0.01391	3462.6	0.26112	3450.6	0.14793
3463.8	0.02702	3463.8	-0.00879	3463.8	0.03141	3462.8	0.22588	3450.8	0.06808
3464	0.01642	3464	-0.00619	3464	0.05654	3463	0.19113	3451	0.0212
3464.2	0.00855	3464.2	0.00548	3464.2	0.08769	3463.2	0.15759	3451.2	0.00721
3464.4	0.00531	3464.4	0.0239	3464.4	0.12273	3463.4	0.12615	3451.4	0.02366
3464.6	0.00943	3464.6	0.04704	3464.6	0.15964	3463.6	0.09712	3451.6	0.05139
3464.8	0.01972	3464.8	0.07358	3464.8	0.19681	3463.8	0.07132	3451.8	0.10282
3465	0.0358	3465	0.10216	3465	0.23303	3464	0.0499	3452	0.17301
3465.2	0.05652	3465.2	0.1317	3465.2	0.26806	3464.2	0.0332	3452.2	0.25726
3465.4	0.08044	3465.4	0.16142	3465.4	0.30222	3464.4	0.02109	3452.4	0.35097
3465.6	0.10564	3465.6	0.19096	3465.6	0.33572	3464.6	0.01247	3452.6	0.45082
3465.8	0.12963	3465.8	0.22043	3465.8	0.36845	3464.8	0.00639	3452.8	0.55365
3466	0.14988	3466	0.24993	3466	0.39921	3465	0.00213	3453	0.65579
3466.2	0.16452	3466.2	0.27963	3466.2	0.42604	3465.2	-0.000314419	3453.2	0.75403
3466.4	0.17216	3466.4	0.30912	3466.4	0.4473	3465.4	-0.000322774	3453.4	0.8447
3466.6	0.17243	3466.6	0.33731	3466.6	0.46223	3465.6	0.00197	3453.6	0.92264
3466.8	0.16626	3466.8	0.36157	3466.8	0.47069	3465.8	0.00556	3453.8	0.98276
3467	0.1549	3467	0.37842	3467	0.47306	3466	0.00703	3454	1.02183
3467.2	0.13971	3467.2	0.38524	3467.2	0.4696	3466.2	0.00933	3454.2	1.03668
3467.4	0.12195	3467.4	0.38012	3467.4	0.46044	3466.4	0.01162	3454.4	1.02649
3467.6	0.10281	3467.6	0.36303	3467.6	0.44589	3466.6	0.01328	3454.6	0.99241
3467.8	0.08284	3467.8	0.33592	3467.8	0.42524	3466.8	0.01389	3454.8	0.93486
3468	0.06227	3468	0.30094	3468	0.39848	3467	0.01351	3455	0.85704
3468.2	0.04242	3468.2	0.2609	3468.2	0.36676	3467.2	0.01286	3455.2	0.76282
3468.4	0.02515	3468.4	0.21878	3468.4	0.33141	3467.4	0.01214	3455.4	0.65669
3468.6	0.01235	3468.6	0.17661	3468.6	0.294	3467.6	0.01096	3455.6	0.54481
3468.8	0.0057	3468.8	0.13595	3468.8	0.25609	3467.8	0.00971	3455.8	0.43339
3469	0.00591	3469	0.09812	3469	0.21963	3468	0.00952	3456	0.32816
3469.2	0.00132	3469.2	0.06449	3469.2	0.18588	3468.2	0.00972	3456.2	0.23375
3469.4	-0.00303	3469.4	0.03661	3469.4	0.15602	3468.4	0.00844	3456.4	0.15333
3469.6	-0.00188	3469.6	0.01554	3469.6	0.13141	3468.6	0.00589	3456.6	0.08932
3469.8	0.00398	3469.8	0.00135	3469.8	0.11233	3468.8	0.00304	3456.8	0.04367
3470	0.01416	3470	0.00263	3470	0.0982	3469	0.000529911	3457	0.01722
3470.2	0.02834	3470.2	0.01165	3470.2	0.08832	3469.2	-0.000419265	3457.2	0.00399
3470.4	0.04581	3470.4	0.02298	3470.4	0.08197	3469.4	0.00148	3457.4	0.00752
3470.6	0.06559	3470.6	0.03465	3470.6	0.07703	3469.6	0.00667	3457.6	0.02726
3470.8	0.08631	3470.8	0.04613	3470.8	0.07135	3469.8	0.01092	3457.8	0.06182
3471	0.10648	3471	0.05827	3471	0.06397	3470	0.01386	3458	0.10943
3471.2	0.12481	3471.2	0.07223	3471.2	0.0546	3470.2	0.01774	3458.2	0.16917
3471.4	0.14051	3471.4	0.08866	3471.4	0.04429	3470.4	0.02113	3458.4	0.23974
3471.6	0.15352	3471.6	0.10792	3471.6	0.03492	3470.6	0.02333	3458.6	0.31853
3471.8	0.16462	3471.8	0.13016	3471.8	0.02788	3470.8	0.02383	3458.8	0.40353
3472	0.17496	3472	0.15514	3472	0.02333	3471	0.02158	3459	0.49318
3472.2	0.18632	3472.2	0.18286	3472.2	0.01995	3471.2	0.01657	3459.2	0.58677
3472.4	0.20002	3472.4	0.21294	3472.4	0.01583	3471.4	0.01127	3459.4	0.68276
3472.6	0.21616	3472.6	0.2444	3472.6	0.01081	3471.6	0.0082	3459.6	0.7777
3472.8	0.23388	3472.8	0.27587	3472.8	0.00897	3471.8	0.00768	3459.8	0.86651
3473	0.25127	3473	0.30685	3473	0.00871	3472	0.00843	3460	0.94354
3473.2	0.26591	3473.2	0.33703	3473.2	0.00862	3472.2	0.00955	3460.2	1.00433
3473.4	0.27552	3473.4	0.36611	3473.4	0.00836	3472.4	0.01037	3460.4	1.0461
3473.6	0.2786	3473.6	0.3936	3473.6	0.00731	3472.6	0.01025	3460.6	1.06888
3473.8	0.27549	3473.8	0.41709	3473.8	0.00457	3472.8	0.00858	3460.8	1.07415
3474	0.26766	3474	0.43449	3474	-3.35483e-05	3473	0.00506	3461	1.06313
3474.2	0.25629	3474.2	0.44381	3474.2	-0.00558	3473.2	0.00255	3461.2	1.03787
3474.4	0.24336	3474.4	0.44341	3474.4	-0.01075	3473.4	0.00433	3461.4	0.99909
3474.6	0.22913	3474.6	0.43306	3474.6	-0.01411	3473.6	0.00464	3461.6	0.94633
3474.8	0.2131	3474.8	0.41376	3474.8	-0.01489	3473.8	0.00462	3461.8	0.88051
3475	0.19606	3475	0.38722	3475	-0.01349	3474	0.00502	3462	0.80458
3475.2	0.17814	3475.2	0.35527	3475.2	-0.01057	3474.2	0.00481	3462.2	0.72225
3475.4	0.15881	3475.4	0.31995	3475.4	-0.00737	3474.4	0.00301	3462.4	0.63841
3475.6	0.13823	3475.6	0.28255	3475.6	-0.00489	3474.6	0	3462.6	0.55834
3475.8	0.11676	3475.8	0.24416	3475.8	-0.00322	3474.8	-0.0029	3462.8	0.48556
3476	0.09481	3476	0.20643	3476	-0.00248	3475	-0.00678	3463	0.4218
3476.2	0.07312	3476.2	0.17081	3476.2	-0.00227	3475.2	-0.01091	3463.2	0.36683
3476.4	0.05239	3476.4	0.13814	3476.4	-0.00264	3475.4	-0.01428	3463.4	0.31941
3476.6	0.03348	3476.6	0.10845	3476.6	-0.00363	3475.6	-0.01656	3463.6	0.27789
3476.8	0.01725	3476.8	0.08172	3476.8	-0.00382	3475.8	-0.01722	3463.8	0.24051
3477	0.00437	3477	0.05832	3477	-0.00189	3476	-0.01622	3464	0.20602
3477.2	-0.00421	3477.2	0.03865	3477.2	0.00292	3476.2	-0.01394	3464.2	0.1737
3477.4	-0.00787	3477.4	0.02356	3477.4	0.00807	3476.4	-0.01012	3464.4	0.14275
3477.6	-0.00641	3477.6	0.01363	3477.6	0.01469	3476.6	-0.00541	3464.6	0.11253
3477.8	-0.000156012	3477.8	0.00846	3477.8	0.02073	3476.8	-0.00404	3464.8	0.08278
3478	0.00969	3478	0.00651	3478	0.02404	3477	-0.00214	3465	0.05469
3478.2	0.02206	3478.2	0.00613	3478.2	0.02352	3477.2	0.00023472	3465.2	0.03025
3478.4	0.03551	3478.4	0.00577	3478.4	0.0196	3477.4	0.00202	3465.4	0.01058
3478.6	0.04763	3478.6	0.00368	3478.6	0.01392	3477.6	0.00388	3465.6	0.00351
3478.8	0.05647	3478.8	-0.000696258	3478.8	0.0085	3477.8	0.00663	3465.8	0.00625
3479	0.0614	3479	-0.00626	3479	0.00452	3478	0.00754	3466	0.01473
3479.2	0.06245	3479.2	-0.01089	3479.2	0.00219	3478.2	0.00481	3466.2	0.02891
3479.4	0.05975	3479.4	-0.01349	3479.4	0.00085499	3478.4	0.00184	3466.4	0.04873
3479.6	0.05393	3479.6	-0.01504	3479.6	0	3478.6	-0.000904505	3466.6	0.07384
3479.8	0.04572	3479.8	-0.01497	3479.8	0.000721529	3478.8	-0.00617	3466.8	0.10397
3480	0.03601	3480	-0.01284	3480	0.00155	3479	-0.01211	3467	0.13734
3480.2	0.02541	3480.2	-0.00928	3480.2	0.00105	3479.2	-0.01691	3467.2	0.17034
3480.4	0.01386	3480.4	-0.00548	3480.4	-0.00114	3479.4	-0.01951	3467.4	0.19807
3480.6	0.00295	3480.6	-0.00241	3480.6	-0.00407	3479.6	-0.01922	3467.6	0.21527
3480.8	-0.00558	3480.8	-0.0004068	3480.8	-0.00691	3479.8	-0.01522	3467.8	0.21894
3481	-0.00431	3481	0.000346665	3481	-0.01067	3480	-0.00772	3468	0.20971
3481.2	-3.27622e-05	3481.2	-0.000298383	3481.2	-0.01517	3480.2	0.00119	3468.2	0.1906
3481.4	0.00584	3481.4	-0.00198	3481.4	-0.01819	3480.4	0.00226	3468.4	0.16532
3481.6	0.01114	3481.6	-0.00414	3481.6	-0.01865	3480.6	0.00429	3468.6	0.13721
3481.8	0.01389	3481.8	-0.00617	3481.8	-0.01653	3480.8	0.00665	3468.8	0.1088
3482	0.0135	3482	-0.0072	3482	-0.0128	3481	0.00864	3469	0.08212
3482.2	0.01031	3482.2	-0.00705	3482.2	-0.00914	3481.2	0.01051	3469.2	0.05863
3482.4	0.00563	3482.4	-0.00642	3482.4	-0.0065	3481.4	0.01149	3469.4	0.03902
3482.6	0.00152	3482.6	-0.00667	3482.6	-0.00515	3481.6	0.01123	3469.6	0.02382
3482.8	-0.000150777	3482.8	-0.00654	3482.8	-0.0049	3481.8	0.01005	3469.8	0.01326
3483	0	3483	-0.00453	3483	-0.00396	3482	0.00744	3470	0.00671
3483.2	0.00399	3483.2	-0.00205	3483.2	-0.0014	3482.2	0.00373	3470.2	0.00297
3483.4	0.00934	3483.4	0	3483.4	0.00152	3482.4	0.00423	3470.4	0
3483.6	0.01621	3483.6	0.00223	3483.6	0.0032	3482.6	0.00253	3470.6	0.00299
3483.8	0.02402	3483.8	0.0023	3483.8	0.00271	3482.8	-0.00164	3470.8	0.01126
3484	0.03147	3484	-0.000292807	3484	0.000377369	3483	-0.00636	3471	0.0195
3484.2	0.03701	3484.2	-0.00587	3484.2	-0.00274	3483.2	-0.00984	3471.2	0.02609
3484.4	0.03913	3484.4	-0.01371	3484.4	-0.00521	3483.4	-0.01096	3471.4	0.03024
3484.6	0.03911	3484.6	-0.02246	3484.6	-0.00685	3483.6	-0.00938	3471.6	0.03102
3484.8	0.03859	3484.8	-0.03115	3484.8	-0.0076	3483.8	-0.00551	3471.8	0.02657
3485	0.03695	3485	-0.03824	3485	-0.00674	3484	-1.53748e-05	3472	0.0174
3485.2	0.03371	3485.2	-0.04153	3485.2	-0.00464	3484.2	0.00378	3472.2	0.0056
3485.4	0.02904	3485.4	-0.04003	3485.4	-0.00255	3484.4	0.00463	3472.4	-0.00625
3485.6	0.0236	3485.6	-0.03558	3485.6	-0.00161	3484.6	0.0037	3472.6	-0.01401
3485.8	0.01835	3485.8	-0.02965	3485.8	-0.00167	3484.8	0.00261	3472.8	-0.01423
3486	0.01369	3486	-0.02199	3486	-0.00116	3485	0.00271	3473	-0.00591
3486.2	0.00948	3486.2	-0.01404	3486.2	0.000927136	3485.2	0.00346	3473.2	0.00417
3486.4	0.00578	3486.4	-0.00803	3486.4	0.00442	3485.4	0.00479	3473.4	0.00847
3486.6	0.00296	3486.6	-0.00532	3486.6	0.00878	3485.6	0.00689	3473.6	0.01401
3486.8	0.000384192	3486.8	-0.00577	3486.8	0.01291	3485.8	0.00944	3473.8	0.0196
3487	-0.00253	3487	-0.00884	3487	0.01556	3486	0.01222	3474	0.02495
3487.2	-0.00489	3487.2	-0.01393	3487.2	0.01579	3486.2	0.01487	3474.2	0.02943
3487.4	-0.00558	3487.4	-0.01984	3487.4	0.0135	3486.4	0.01684	3474.4	0.0323
3487.6	-0.00374	3487.6	-0.02515	3487.6	0.01027	3486.6	0.01734	3474.6	0.03327
3487.8	0.000183543	3487.8	-0.02813	3487.8	0.0073	3486.8	0.01532	3474.8	0.03196
3488	0.00508	3488	-0.02852	3488	0.00488	3487	0.01068	3475	0.02793
3488.2	0.01006	3488.2	-0.02745	3488.2	0.00341	3487.2	0.00693	3475.2	0.02108
3488.4	0.01373	3488.4	-0.02556	3488.4	0.00326	3487.4	0.00335	3475.4	0.01603
3488.6	0.01506	3488.6	-0.02384	3488.6	0.00469	3487.6	-0.000406237	3475.6	0.01539
3488.8	0.01344	3488.8	-0.02361	3488.8	0.00724	3487.8	-0.00241	3475.8	0.01495
3489	0.01099	3489	-0.0246	3489	0.00963	3488	-0.00383	3476	0.01167
3489.2	0.01291	3489.2	-0.02546	3489.2	0.01079	3488.2	-0.00621	3476.2	0.00474
3489.4	0.01188	3489.4	-0.02504	3489.4	0.01076	3488.4	-0.0082	3476.4	0.0105
3489.6	0.00855	3489.6	-0.02304	3489.6	0.00984	3488.6	-0.00833	3476.6	0.02103
3489.8	0.00402	3489.8	-0.01881	3489.8	0.00793	3488.8	-0.00548	3476.8	0.02734
3490	-0.000683884	3490	-0.01225	3490	0.00478	3489	-0.00906	3477	0.0315
3490.2	-0.00474	3490.2	-0.00513	3490.2	0.00087226	3489.2	-0.00986	3477.2	0.03412
3490.4	-0.00748	3490.4	0.00133	3490.4	-0.00204	3489.4	-0.00888	3477.4	0.03405
3490.6	-0.00843	3490.6	0.00656	3490.6	-0.00251	3489.6	-0.00673	3477.6	0.03044
3490.8	-0.00701	3490.8	0.0105	3490.8	-0.000469107	3489.8	-0.00425	3477.8	0.02303
3491	-0.00325	3491	0.01353	3491	0.00312	3490	-0.00199	3478	0.0127
3491.2	-0.00173	3491.2	0.0152	3491.2	0.00754	3490.2	-0.000236884	3478.2	0.00168
3491.4	0.00203	3491.4	0.01432	3491.4	0.01238	3490.4	0.000547426	3478.4	-0.00698
3491.6	0.00913	3491.6	0.01037	3491.6	0.01663	3490.6	0	3478.6	-0.00961
3491.8	0.0197	3491.8	0.00427	3491.8	0.01905	3490.8	0.00843	3478.8	-0.00366
3492	0.03037	3492	-0.00232	3492	0.02136	3491	0.01416	3479	0.00356
3492.2	0.03844	3492.2	-0.00756	3492.2	0.02509	3491.2	0.01846	3479.2	0.00535
3492.4	0.04241	3492.4	-0.00929	3492.4	0.02898	3491.4	0.02236	3479.4	0.01379
3492.6	0.04209	3492.6	-0.00716	3492.6	0.03215	3491.6	0.02485	3479.6	0.02466
3492.8	0.03852	3492.8	-0.00276	3492.8	0.03446	3491.8	0.02531	3479.8	0.03354
3493	0.03267	3493	0.00296	3493	0.03605	3492	0.02387	3480	0.03716
3493.2	0.02579	3493.2	0.00933	3493.2	0.03621	3492.2	0.02076	3480.2	0.03462
3493.4	0.01922	3493.4	0.0163	3493.4	0.03404	3492.4	0.01646	3480.4	0.02756
3493.6	0.01413	3493.6	0.02389	3493.6	0.02946	3492.6	0.01153	3480.6	0.01857
3493.8	0.01266	3493.8	0.03089	3493.8	0.02332	3492.8	0.00664	3480.8	0.01027
3494	0.01433	3494	0.036	3494	0.01616	3493	0.00289	3481	0.00434
3494.2	0.01288	3494.2	0.03849	3494.2	0.00837	3493.2	0.000716552	3481.2	0.00162
3494.4	0.01014	3494.4	0.0383	3494.4	0.00119	3493.4	5.01175e-06	3481.4	0.00268
3494.6	0.00704	3494.6	0.03542	3494.6	-0.0039	3493.6	0.000617595	3481.6	0.00389
3494.8	0.00488	3494.8	0.03029	3494.8	-0.00634	3493.8	0.00199	3481.8	0.00691
3495	0.00411	3495	0.024	3495	-0.00677	3494	0.00165	3482	0.01008
3495.2	0.00475	3495.2	0.01708	3495.2	-0.00574	3494.2	0.00124	3482.2	0.01169
3495.4	0.00639	3495.4	0.00959	3495.4	-0.00379	3494.4	0.000929965	3482.4	0.01009
3495.6	0.00825	3495.6	0.00249	3495.6	-0.00169	3494.6	0.000607652	3482.6	0.00453
3495.8	0.00953	3495.8	-0.00298	3495.8	0	3494.8	-0.000110539	3482.8	-0.00374
3496	0.00908	3496	-0.00607	3496	0.00255	3495	-0.00142	3483	-0.00134
3496.2	0.0084	3496.2	-0.00632	3496.2	0.00464	3495.2	-0.00279	3483.2	0.000181885
3496.4	0.01083	3496.4	-0.00402	3496.4	0.00622	3495.4	-0.00371	3483.4	0
3496.6	0.01058	3496.6	0	3496.6	0.00698	3495.6	-0.00427	3483.6	-0.00141
3496.8	0.00846	3496.8	0.00617	3496.8	0.00709	3495.8	-0.00429	3483.8	-0.00356
3497	0.00578	3497	0.01206	3497	0.00732	3496	-0.00271	3484	-0.00668
3497.2	0.00367	3497.2	0.01664	3497.2	0.00822	3496.2	0.000677496	3484.2	-0.00982
3497.4	0.00283	3497.4	0.01901	3497.4	0.00995	3496.4	0.00505	3484.4	-0.01106
3497.6	0.00363	3497.6	0.01885	3497.6	0.01197	3496.6	0.00939	3484.6	-0.00846
3497.8	0.00478	3497.8	0.01622	3497.8	0.01381	3496.8	0.0129	3484.8	-0.00142
3498	0.00529	3498	0.01149	3498	0.01476	3497	0.01537	3485	0.00821
3498.2	0.00581	3498.2	0.00531	3498.2	0.01511	3497.2	0.01644	3485.2	0.01716
3498.4	0.00589	3498.4	-0.00131	3498.4	0.01583	3497.4	0.01562	3485.4	0.02214
[truncated: 158 more rows]

## Sheet: Figure3b
	CO-0.6bar		N2-0.6bar		CH4-0.6bar		CO2-0.6bar		VACUUM			CO		N2		CH4		CO2		VACUUM
[truncated: 1,001 more rows]

[truncated: 20 more sheets: Figure4b, Figure5, Figure6b, Figure6c, Figure6d, Figure s1, Figure s2, Figure s3b, Figure s4, Figure s7, Figures8, Figures9, Figures10, Figure s11, Figure s12, Figure s13, Figure s14b, Figure s14c, Figure s17a, Figure s17b]
